# Supplementary material for: Biopsy proteome-based classification of T cell-mediated kidney allograft rejection
Source: J Transl Med. 2025 Oct 21;23:1139. doi: 10.1186/s12967-025-07116-8 (PMC12539011; doi:10.1186/s12967-025-07116-8)
Supplement: Supplementary file 1 — Supplementary Material 1 [file 12967_2025_7116_MOESM1_ESM.xlsx]

## Sheet: Arkusz1
Group	AR	BR	NR
n	10	12	10
Age (mean±SD)	45.8 ± 17.5	42.0 ± 12.5	42.6 ± 18.9
Sex (% Males)	40	50	70
Etiology of ESRD [%]
Glomerulonephritis	30	25	30
Diabetic	10	8	10
ADPKD	10	0	10
Hypertensive	10	0	0
Interstitial nephritis	10	8	0
Other or undetermined	30	58	50
Diabetes [%]	30	25	20
Hemodialysis before transplantation [%]	80	67	90
Peritoneal dialysis [%]	10	58	30
Retransplants [%]
1st	10	33	10
2nd	0	0	0
Creatinine (mean±SD)	3.4 ± 1.7	2.9 ± 1.2	2.6 ± 0.9
Time after transplantation [days]	9 - 1025	12 - 4538	18 - 1666
eGFR (mean±SD)	21.2 ± 10.8	24.5 ± 11.7	28.3 ± 8.9
Proteinuria [%]	70	42	30
g/l (mean±SD)	0.6 ± 0.7	0.5 ± 0.8	0.3 ± 0.6
Hematuria [%]	30	50	50
