# Supplementary material for: Biopsy proteome-based classification of T cell-mediated kidney allograft rejection
Source: J Transl Med. 2025 Oct 21;23:1139. doi: 10.1186/s12967-025-07116-8 (PMC12539011; doi:10.1186/s12967-025-07116-8)
Supplement: Supplementary file 2 — Supplementary Material 2 [file 12967_2025_7116_MOESM2_ESM.xlsx]

## Sheet: Arkusz1
Group	AR_IHC	BR_IHC	DK
n	8	9	8
Age (mean±SD)	36.9 ± 9.7	42.4 ± 16.6	N.D.
Sex (% Males)	33	78	N.D.
Etiology of ESRD [%]			N.A.
Glomerulonephritis	38	22
Diabetic	0	11
ADPKD	0	22
Hypertensive	0	0
Interstitial nephritis	0	0
Other or undetermined	62	44
Diabetes [%]	13	22	N.D.
Hemodialysis before transplantation [%]	38	89	N.A.
Peritoneal dialysis [%]	50	11	N.A.
Retransplants [%]			N.A.
1st	25	11
2nd	13	0
Creatinine (mean±SD)	3.1 ± 0.9	2.6 ± 1.2	N.D.
Time after transplantation [days]	14 - 1422	5 - 2292	N.A.
eGFR (mean±SD)	21.6 ± 10.8	32.3 ± 16.3	N.D.
Hematuria [%]	13	22	N.A.
