# Supplementary material for: Biopsy proteome-based classification of T cell-mediated kidney allograft rejection
Source: J Transl Med. 2025 Oct 21;23:1139. doi: 10.1186/s12967-025-07116-8 (PMC12539011; doi:10.1186/s12967-025-07116-8)
Supplement: Supplementary file 3 — Supplementary Material 3 [file 12967_2025_7116_MOESM3_ESM.xlsx]

## Sheet: results
		Quantitative analysis																					Binary analysis
					Kruskal-Wallis test		Effect size		Pairwise comparison Conover test (p-value)			Effect size (r)						Fold change (median)			Jonckheere–Terpstra trend test (p-value)		Number of missing values			Number of measurements			Fisher's test		Effect size		Cochran-Armitage trend test
Accesion	Description	n NIE	n BL	n AR	p-value	FDR BH	eta squared	description	NIE vs. BL	NIE vs. AR	BL vs. AR	NIE vs. BL	NIE vs. AR	BL vs. AR	NIE vs. BL	NIE vs. AR	BL vs. AR	AR/NIE	AR/BL	BL/NIE	increase	decrease	NIE	BL	AR	NIE	BL	AR	p-value	FDR BH	Cramer's V	description	Z statistic	one-sided p-value	Analysis type
Q96QK1	Vacuolar protein sorting-associated protein 35 OS=Homo sapiens OX=9606 GN=VPS35 PE=1 SV=2	10	12	10	3.87812e-05	0.0249559	0.6316	large	1.71569e-05	0.0694935	8.01145e-08	1.09599	-0.421488	-1.51574	large	medium	large	0.735197	0.382869	1.92023	0.824944	0.175056	NA	NA	NA	NA	NA	NA	NA	NA	NA	NA	NA	NA	quantitative
Q9UBX5	Fibulin-5 OS=Homo sapiens OX=9606 GN=FBLN5 PE=1 SV=1	10	12	10	4.00236e-05	0.0249559	0.6294	large	1.32979e-07	2.51388e-06	0.41626	1.47495	1.30452	-0.175832	large	large	small	9.9551	0.954376	10.431	0.000306229	0.999694	NA	NA	NA	NA	NA	NA	NA	NA	NA	NA	NA	NA	quantitative
P40306	Proteasome subunit beta type-10 OS=Homo sapiens OX=9606 GN=PSMB10 PE=1 SV=1	10	12	10	4.81498e-05	0.0249559	0.6166	large	0.000496316	6.32642e-08	0.00117467	0.835842	1.60977	0.767261	large	large	large	3.74331	1.76812	2.11711	1.06291e-06	0.999999	NA	NA	NA	NA	NA	NA	NA	NA	NA	NA	NA	NA	quantitative
P13746	HLA class I histocompatibility antigen, A-11 alpha chain OS=Homo sapiens OX=9606 GN=HLA-A PE=1 SV=1	10	12	10	5.20328e-05	0.0249559	0.6113	large	0.011036	9.76047e-08	7.04413e-05	0.578922	1.57301	0.987573	large	large	large	2.27501	1.92636	1.18099	1.49237e-06	0.999999	NA	NA	NA	NA	NA	NA	NA	NA	NA	NA	NA	NA	quantitative
Q96RQ9	L-amino-acid oxidase OS=Homo sapiens OX=9606 GN=IL4I1 PE=1 SV=1	10	12	10	7.84886e-05	0.0249559	0.5829	large	0.0522771	3.73215e-07	4.42663e-05	0.431503	1.46083	1.02328	medium	large	large	7.75523	4.29862	1.80412	4.71991e-06	0.999995	NA	NA	NA	NA	NA	NA	NA	NA	NA	NA	NA	NA	quantitative
P28065	Proteasome subunit beta type-9 OS=Homo sapiens OX=9606 GN=PSMB9 PE=1 SV=2	10	12	10	8.16346e-05	0.0249559	0.5802	large	0.00117311	2.40805e-07	0.00200997	0.767367	1.49724	0.723674	large	large	large	3.55418	1.51622	2.3441	2.46143e-06	0.999998	NA	NA	NA	NA	NA	NA	NA	NA	NA	NA	NA	NA	quantitative
P61966	AP-1 complex subunit sigma-1A OS=Homo sapiens OX=9606 GN=AP1S1 PE=1 SV=1	10	12	10	9.01604e-05	0.0249559	0.5734	large	1.42154e-06	7.52204e-06	0.719897	-1.28805	-1.21588	0.0772016	large	large	negligible	0.262975	0.879314	0.299068	0.999818	0.000182302	NA	NA	NA	NA	NA	NA	NA	NA	NA	NA	NA	NA	quantitative
Q9Y3Z3	Deoxynucleoside triphosphate triphosphohydrolase SAMHD1 OS=Homo sapiens OX=9606 GN=SAMHD1 PE=1 SV=2	10	12	10	0.00011053	0.0249559	0.5593	large	0.000473381	5.47299e-07	0.0104578	0.839571	1.42919	0.583701	large	large	large	3.06187	1.29769	2.35948	2.90151e-06	0.999997	NA	NA	NA	NA	NA	NA	NA	NA	NA	NA	NA	NA	quantitative
P22059	Oxysterol-binding protein 1 OS=Homo sapiens OX=9606 GN=OSBP PE=1 SV=1	10	12	10	0.000122897	0.0249559	0.552	large	6.81006e-07	0.00949525	0.00193106	1.34552	0.62114	-0.72695	large	large	large	6.61465	0.277356	23.8489	0.0417864	0.958214	NA	NA	NA	NA	NA	NA	NA	NA	NA	NA	NA	NA	quantitative
P01889	HLA class I histocompatibility antigen, B-7 alpha chain OS=Homo sapiens OX=9606 GN=HLA-B PE=1 SV=3	10	12	10	0.000136247	0.0249559	0.5449	large	0.00317828	7.95205e-07	0.0024675	0.685841	1.39845	0.706823	large	large	large	7.92395	2.9661	2.67151	2.90151e-06	0.999997	NA	NA	NA	NA	NA	NA	NA	NA	NA	NA	NA	NA	quantitative
P42224	Signal transducer and activator of transcription 1-alpha/beta OS=Homo sapiens OX=9606 GN=STAT1 PE=1 SV=2	10	12	10	0.000148917	0.0249559	0.5388	large	0.00187258	9.80512e-07	0.005096	0.729463	1.38128	0.646096	large	large	large	5.36309	2.27284	2.35964	5.53822e-06	0.999994	NA	NA	NA	NA	NA	NA	NA	NA	NA	NA	NA	NA	quantitative
Q9UJU6	Drebrin-like protein OS=Homo sapiens OX=9606 GN=DBNL PE=1 SV=1	10	12	10	0.000154038	0.0249559	0.5364	large	8.79174e-06	9.42019e-06	0.832582	1.14731	1.19775	0.0454766	large	large	negligible	2.01675	0.986442	2.04447	0.000139706	0.99986	NA	NA	NA	NA	NA	NA	NA	NA	NA	NA	NA	NA	quantitative
Q86VB7	Scavenger receptor cysteine-rich type 1 protein M130 OS=Homo sapiens OX=9606 GN=CD163 PE=1 SV=2	10	12	10	0.00016047	0.0249559	0.5336	large	0.00140825	1.18439e-06	0.00797365	0.752625	1.36582	0.607541	large	large	large	4.52249	2.1966	2.05886	6.49095e-06	0.999994	NA	NA	NA	NA	NA	NA	NA	NA	NA	NA	NA	NA	quantitative
O75746	Calcium-binding mitochondrial carrier protein Aralar1 OS=Homo sapiens OX=9606 GN=SLC25A12 PE=1 SV=2	10	12	10	0.000171013	0.0249559	0.5292	large	1.6324e-05	0.972525	1.47582e-05	1.09981	-0.00776823	-1.10755	large	negligible	large	0.950979	0.620425	1.53279	0.5	0.5	NA	NA	NA	NA	NA	NA	NA	NA	NA	NA	NA	NA	quantitative
Q9NUV9	GTPase IMAP family member 4 OS=Homo sapiens OX=9606 GN=GIMAP4 PE=1 SV=1	10	12	10	0.00017856	0.0249559	0.5262	large	0.0182477	1.63171e-06	0.000773162	0.533393	1.33967	0.800733	large	large	large	4.33269	2.02278	2.14194	1.03784e-05	0.99999	NA	NA	NA	NA	NA	NA	NA	NA	NA	NA	NA	NA	quantitative
Q8N0X4	Citramalyl-CoA lyase, mitochondrial OS=Homo sapiens OX=9606 GN=CLYBL PE=1 SV=2	10	12	10	0.000200789	0.0249559	0.5182	large	1.86865e-06	0.00617864	0.00782453	-1.2668	-0.660349	0.609186	large	large	large	0.133154	2.34281	0.0568353	0.975728	0.0242725	NA	NA	NA	NA	NA	NA	NA	NA	NA	NA	NA	NA	quantitative
P31146	Coronin-1A OS=Homo sapiens OX=9606 GN=CORO1A PE=1 SV=4	10	12	10	0.000207516	0.0249559	0.5159	large	0.00132116	2.14023e-06	0.0145094	0.757786	1.31759	0.554353	large	large	large	5.31864	1.86001	2.85947	6.49095e-06	0.999994	NA	NA	NA	NA	NA	NA	NA	NA	NA	NA	NA	NA	quantitative
Q9H299	SH3 domain-binding glutamic acid-rich-like protein 3 OS=Homo sapiens OX=9606 GN=SH3BGRL3 PE=1 SV=1	10	12	10	0.000211263	0.0249559	0.5146	large	0.000124776	4.22985e-06	0.152021	0.943487	1.26236	0.313649	large	large	medium	1.95958	1.30476	1.50187	1.41098e-05	0.999986	NA	NA	NA	NA	NA	NA	NA	NA	NA	NA	NA	NA	quantitative
Q9H074	Polyadenylate-binding protein-interacting protein 1 OS=Homo sapiens OX=9606 GN=PAIP1 PE=1 SV=1	10	12	10	0.000219087	0.0249559	0.5121	large	5.4392e-06	9.11887e-05	0.422347	1.18424	1.01492	-0.17352	large	large	small	8.19679	0.632659	12.9561	0.000818633	0.999181	NA	NA	NA	NA	NA	NA	NA	NA	NA	NA	NA	NA	quantitative
P46109	Crk-like protein OS=Homo sapiens OX=9606 GN=CRKL PE=1 SV=1	10	12	10	0.000219585	0.0249559	0.512	large	2.24908e-06	0.00594704	0.00958646	-1.25243	-0.66379	0.591392	large	large	large	0.468414	2.50954	0.186654	0.977634	0.0223656	NA	NA	NA	NA	NA	NA	NA	NA	NA	NA	NA	NA	quantitative
O95671	Probable bifunctional dTTP/UTP pyrophosphatase/methyltransferase protein OS=Homo sapiens OX=9606 GN=ASMTL PE=1 SV=3	10	12	10	0.000250525	0.0259687	0.5029	large	0.00010426	7.40833e-06	0.241885	-0.957359	-1.21711	-0.25471	large	large	small	0.335963	0.867575	0.387243	0.99996	3.98779e-05	NA	NA	NA	NA	NA	NA	NA	NA	NA	NA	NA	NA	quantitative
P52566	Rho GDP-dissociation inhibitor 2 OS=Homo sapiens OX=9606 GN=ARHGDIB PE=1 SV=3	10	12	10	0.000257427	0.0259687	0.501	large	0.0826792	4.77583e-06	0.000346224	0.383226	1.25255	0.864137	medium	large	large	2.28877	1.72018	1.33054	1.90951e-05	0.999981	NA	NA	NA	NA	NA	NA	NA	NA	NA	NA	NA	NA	quantitative
Q9NR12	PDZ and LIM domain protein 7 OS=Homo sapiens OX=9606 GN=PDLIM7 PE=1 SV=1	10	12	10	0.000262772	0.0259687	0.4996	large	0.000150099	0.370424	1.07606e-05	0.929194	-0.203439	-1.13179	large	small	large	0.497748	0.131199	3.79385	0.648276	0.351724	NA	NA	NA	NA	NA	NA	NA	NA	NA	NA	NA	NA	quantitative
A0A0C4DH25	Immunoglobulin kappa variable 3D-20 OS=Homo sapiens OX=9606 GN=IGKV3D-20 PE=3 SV=1	10	12	10	0.000282247	0.0260903	0.4947	large	4.74845e-06	0.0007736	0.103486	1.1947	0.839768	-0.35841	large	large	medium	5.22089	0.355923	14.6686	0.00635734	0.993643	NA	NA	NA	NA	NA	NA	NA	NA	NA	NA	NA	NA	quantitative
P13796	Plastin-2 OS=Homo sapiens OX=9606 GN=LCP1 PE=1 SV=6	10	12	10	0.000288435	0.0260903	0.4932	large	0.00269266	4.08009e-06	0.0135662	0.699608	1.26528	0.560432	large	large	large	3.74536	1.48578	2.52081	1.21081e-05	0.999988	NA	NA	NA	NA	NA	NA	NA	NA	NA	NA	NA	NA	quantitative
P61086	Ubiquitin-conjugating enzyme E2 K OS=Homo sapiens OX=9606 GN=UBE2K PE=1 SV=3	10	12	10	0.000298437	0.0260903	0.4908	large	5.63613e-06	0.058348	0.00159318	-1.1815	-0.440704	0.742623	large	medium	large	0.572659	2.12587	0.269376	0.899804	0.100196	NA	NA	NA	NA	NA	NA	NA	NA	NA	NA	NA	NA	quantitative
Q99424	Peroxisomal acyl-coenzyme A oxidase 2 OS=Homo sapiens OX=9606 GN=ACOX2 PE=1 SV=1	10	12	10	0.000324865	0.0264987	0.485	large	1.37214e-05	0.000127494	0.548508	-1.11314	-0.987791	0.129434	large	large	small	0.406727	1.12258	0.362314	0.999355	0.000644545	NA	NA	NA	NA	NA	NA	NA	NA	NA	NA	NA	NA	quantitative
P05362	Intercellular adhesion molecule 1 OS=Homo sapiens OX=9606 GN=ICAM1 PE=1 SV=2	10	12	10	0.000351495	0.0264987	0.4795	large	0.0479811	7.23295e-06	0.00108333	0.440226	1.21904	0.773768	medium	large	large	4.96587	3.57027	1.39089	1.64237e-05	0.999984	NA	NA	NA	NA	NA	NA	NA	NA	NA	NA	NA	NA	quantitative
O00170	AH receptor-interacting protein OS=Homo sapiens OX=9606 GN=AIP PE=1 SV=2	10	12	10	0.000359848	0.0264987	0.4779	large	0.0104207	6.16707e-06	0.00529791	0.584016	1.2319	0.642785	large	large	large	3.57154	1.54198	2.3162	2.57238e-05	0.999974	NA	NA	NA	NA	NA	NA	NA	NA	NA	NA	NA	NA	quantitative
P56199	Integrin alpha-1 OS=Homo sapiens OX=9606 GN=ITGA1 PE=1 SV=2	10	12	10	0.000369202	0.0264987	0.4761	large	6.46468e-06	0.00601437	0.023228	1.17095	0.662777	-0.510914	large	large	large	1.86472	0.729927	2.55466	0.0173865	0.982614	NA	NA	NA	NA	NA	NA	NA	NA	NA	NA	NA	NA	quantitative
P31946	14-3-3 protein beta/alpha OS=Homo sapiens OX=9606 GN=YWHAB PE=1 SV=3	10	12	10	0.000369797	0.0264987	0.476	large	0.000625038	0.187416	1.28332e-05	-0.81762	0.3019	1.11827	large	medium	large	1.1714	1.5793	0.741726	0.213031	0.786969	NA	NA	NA	NA	NA	NA	NA	NA	NA	NA	NA	NA	quantitative
Q13347	Eukaryotic translation initiation factor 3 subunit I OS=Homo sapiens OX=9606 GN=EIF3I PE=1 SV=1	10	12	10	0.000386371	0.0264987	0.473	large	0.579671	3.12167e-05	8.0444e-05	0.119427	1.10134	0.977351	small	large	large	1.50262	1.5431	0.973764	0.000207893	0.999792	NA	NA	NA	NA	NA	NA	NA	NA	NA	NA	NA	NA	quantitative
P28062	Proteasome subunit beta type-8 OS=Homo sapiens OX=9606 GN=PSMB8 PE=1 SV=3	10	12	10	0.000397054	0.0264987	0.4711	large	0.0101508	7.45114e-06	0.00649901	0.58634	1.21664	0.625267	large	large	large	1.82958	1.3983	1.30843	2.98055e-05	0.99997	NA	NA	NA	NA	NA	NA	NA	NA	NA	NA	NA	NA	quantitative
Q9BSH5	Haloacid dehalogenase-like hydrolase domain-containing protein 3 OS=Homo sapiens OX=9606 GN=HDHD3 PE=1 SV=1	10	12	10	0.000397054	0.0264987	0.4711	large	0.000145096	2.22177e-05	0.374743	-0.931818	-1.12869	-0.192203	large	large	small	0.51284	0.914346	0.560882	0.999878	0.000122093	NA	NA	NA	NA	NA	NA	NA	NA	NA	NA	NA	NA	quantitative
Q9H845	Acyl-CoA dehydrogenase family member 9, mitochondrial OS=Homo sapiens OX=9606 GN=ACAD9 PE=1 SV=1	10	12	10	0.000408031	0.0264987	0.4693	large	8.62939e-06	0.00233068	0.0670992	-1.14874	-0.746251	0.405581	large	large	medium	0.767747	1.5423	0.497795	0.990695	0.00930538	NA	NA	NA	NA	NA	NA	NA	NA	NA	NA	NA	NA	quantitative
P30039	Phenazine biosynthesis-like domain-containing protein OS=Homo sapiens OX=9606 GN=PBLD PE=1 SV=2	10	12	10	0.000465215	0.0293731	0.4602	large	9.50633e-05	4.81618e-05	0.650745	-0.964483	-1.06643	-0.097532	large	large	negligible	0.469281	0.964745	0.48643	0.999818	0.000182302	NA	NA	NA	NA	NA	NA	NA	NA	NA	NA	NA	NA	quantitative
O94979	Protein transport protein Sec31A OS=Homo sapiens OX=9606 GN=SEC31A PE=1 SV=3	10	12	10	0.000498371	0.0301036	0.4555	large	1.18312e-05	0.0050209	0.044257	-1.12451	-0.678956	0.448365	large	large	medium	0.561479	1.8628	0.301417	0.982614	0.0173865	NA	NA	NA	NA	NA	NA	NA	NA	NA	NA	NA	NA	quantitative
Q9NP81	Serine--tRNA ligase, mitochondrial OS=Homo sapiens OX=9606 GN=SARS2 PE=1 SV=1	10	12	10	0.000524369	0.0301036	0.452	large	0.000404011	2.60266e-05	0.233682	0.852032	1.11597	0.259314	large	large	small	1.68094	1.1709	1.4356	4.60476e-05	0.999954	NA	NA	NA	NA	NA	NA	NA	NA	NA	NA	NA	NA	quantitative
Q14376	UDP-glucose 4-epimerase OS=Homo sapiens OX=9606 GN=GALE PE=1 SV=2	10	12	10	0.000527957	0.0301036	0.4515	large	3.32805e-05	0.000264523	0.575838	-1.04517	-0.928374	0.120643	large	large	small	0.492075	1.13642	0.433003	0.998541	0.00145945	NA	NA	NA	NA	NA	NA	NA	NA	NA	NA	NA	NA	quantitative
Q3SY69	Mitochondrial 10-formyltetrahydrofolate dehydrogenase OS=Homo sapiens OX=9606 GN=ALDH1L2 PE=1 SV=2	10	12	10	0.000535763	0.0301036	0.4505	large	0.00130158	0.16777	2.28416e-05	0.758991	-0.316363	-1.07404	large	medium	large	0.547239	0.215046	2.54475	0.786969	0.213031	NA	NA	NA	NA	NA	NA	NA	NA	NA	NA	NA	NA	quantitative
Q9UHE5	N-acetyltransferase 8 OS=Homo sapiens OX=9606 GN=NAT8 PE=1 SV=2	10	12	10	0.000556447	0.0301036	0.4479	large	0.000111114	7.29795e-05	0.723388	-0.952445	-1.03292	-0.0761956	large	large	negligible	0.520327	0.995468	0.522696	0.999731	0.000269444	NA	NA	NA	NA	NA	NA	NA	NA	NA	NA	NA	NA	quantitative
Q14624	Inter-alpha-trypsin inhibitor heavy chain H4 OS=Homo sapiens OX=9606 GN=ITIH4 PE=1 SV=4	10	12	10	0.000562646	0.0301036	0.4471	large	0.000103754	8.04624e-05	0.769522	0.957735	1.02504	0.0630559	large	large	negligible	3.45547	0.977005	3.53679	0.000306229	0.999694	NA	NA	NA	NA	NA	NA	NA	NA	NA	NA	NA	NA	quantitative
P12883	Myosin-7 OS=Homo sapiens OX=9606 GN=MYH7 PE=1 SV=5	10	12	10	0.000571182	0.0301036	0.4461	large	0.00047583	0.411824	4.35178e-05	0.839164	-0.186195	-1.02459	large	small	large	1.01738	0.138617	7.33949	0.744577	0.255423	NA	NA	NA	NA	NA	NA	NA	NA	NA	NA	NA	NA	quantitative
Q14847	LIM and SH3 domain protein 1 OS=Homo sapiens OX=9606 GN=LASP1 PE=1 SV=2	10	12	10	0.000603717	0.0301036	0.4422	large	0.164005	0.00161122	2.138e-05	-0.304427	0.77791	1.07912	medium	large	large	1.36305	1.61921	0.841799	0.00700404	0.992996	NA	NA	NA	NA	NA	NA	NA	NA	NA	NA	NA	NA	quantitative
O94903	Pyridoxal phosphate homeostasis protein OS=Homo sapiens OX=9606 GN=PLPBP PE=1 SV=1	10	12	10	0.00060923	0.0301036	0.4416	large	0.121852	2.4801e-05	0.00106102	-0.339772	-1.11985	-0.775438	medium	large	large	0.568582	0.651149	0.873198	0.999893	0.00010658	NA	NA	NA	NA	NA	NA	NA	NA	NA	NA	NA	NA	quantitative
P01903	HLA class II histocompatibility antigen, DR alpha chain OS=Homo sapiens OX=9606 GN=HLA-DRA PE=1 SV=1	10	12	10	0.000616134	0.0301036	0.4408	large	0.575749	6.63015e-05	0.000178685	0.120671	1.04066	0.915682	small	large	large	2.09603	2.11181	0.992528	0.00023681	0.999763	NA	NA	NA	NA	NA	NA	NA	NA	NA	NA	NA	NA	quantitative
Q9NZ08	Endoplasmic reticulum aminopeptidase 1 OS=Homo sapiens OX=9606 GN=ERAP1 PE=1 SV=3	10	12	10	0.000622468	0.0301036	0.4401	large	0.00336785	1.93687e-05	0.0418292	0.681008	1.13973	0.454006	large	large	medium	3.94543	1.57402	2.5066	2.98055e-05	0.99997	NA	NA	NA	NA	NA	NA	NA	NA	NA	NA	NA	NA	quantitative
P04229	HLA class II histocompatibility antigen, DRB1-1 beta chain OS=Homo sapiens OX=9606 GN=HLA-DRB1 PE=1 SV=2	10	12	10	0.000640951	0.0303517	0.4381	large	0.00253584	2.17046e-05	0.0577148	0.704568	1.13057	0.421325	large	large	medium	4.91361	1.88021	2.61334	2.98055e-05	0.99997	NA	NA	NA	NA	NA	NA	NA	NA	NA	NA	NA	NA	quantitative
Q9UI08	Ena/VASP-like protein OS=Homo sapiens OX=9606 GN=EVL PE=1 SV=2	10	12	10	0.000666389	0.0309123	0.4354	large	0.000119839	0.000119403	0.843802	0.946607	0.993105	0.0423854	large	large	negligible	4.20197	0.884424	4.75109	0.000446526	0.999553	NA	NA	NA	NA	NA	NA	NA	NA	NA	NA	NA	NA	quantitative
P26447	Protein S100-A4 OS=Homo sapiens OX=9606 GN=S100A4 PE=1 SV=1	10	12	10	0.00071341	0.0324316	0.4307	large	0.000637471	4.39694e-05	0.244513	0.81606	1.07377	0.25326	large	large	small	3.9119	1.21988	3.20679	0.00010658	0.999893	NA	NA	NA	NA	NA	NA	NA	NA	NA	NA	NA	NA	quantitative
P42126	Enoyl-CoA delta isomerase 1, mitochondrial OS=Homo sapiens OX=9606 GN=ECI1 PE=1 SV=1	10	12	10	0.000732371	0.0326408	0.4289	large	6.10675e-05	0.000393746	0.621083	0.998557	0.895738	-0.106528	large	large	small	1.40118	1.0544	1.32888	0.00145945	0.998541	NA	NA	NA	NA	NA	NA	NA	NA	NA	NA	NA	NA	quantitative
Q99873	Protein arginine N-methyltransferase 1 OS=Homo sapiens OX=9606 GN=PRMT1 PE=1 SV=3	10	12	10	0.000750271	0.0326711	0.4272	large	4.25431e-05	0.196224	0.00182072	-1.02633	-0.295797	0.731755	large	small	large	0.832732	20.5024	0.0406162	0.824944	0.175056	NA	NA	NA	NA	NA	NA	NA	NA	NA	NA	NA	NA	quantitative
P30101	Protein disulfide-isomerase A3 OS=Homo sapiens OX=9606 GN=PDIA3 PE=1 SV=4	10	12	10	0.000775188	0.0326711	0.425	large	0.824055	0.000145581	0.000158143	0.0478325	0.977028	0.92515	negligible	large	large	1.51666	1.50439	1.00816	0.000644545	0.999355	NA	NA	NA	NA	NA	NA	NA	NA	NA	NA	NA	NA	quantitative
P26583	High mobility group protein B2 OS=Homo sapiens OX=9606 GN=HMGB2 PE=1 SV=2	10	12	10	0.000777761	0.0326711	0.4248	large	0.845237	0.000266906	9.34645e-05	-0.0419909	0.927641	0.965791	negligible	large	large	2.40023	2.24421	1.06952	0.00116199	0.998838	NA	NA	NA	NA	NA	NA	NA	NA	NA	NA	NA	NA	quantitative
Q15293	Reticulocalbin-1 OS=Homo sapiens OX=9606 GN=RCN1 PE=1 SV=1	10	12	10	0.000792332	0.0326711	0.4235	large	0.483109	0.00063348	5.66482e-05	-0.151465	0.856413	1.00433	small	large	large	2.38148	2.12066	1.12299	0.00145945	0.998541	NA	NA	NA	NA	NA	NA	NA	NA	NA	NA	NA	NA	quantitative
Q86UX7	Fermitin family homolog 3 OS=Homo sapiens OX=9606 GN=FERMT3 PE=1 SV=1	10	12	10	0.000809318	0.0326711	0.422	large	0.0272694	2.88361e-05	0.00798457	0.495712	1.10772	0.607422	medium	large	large	2.48567	2.00591	1.23917	8.09395e-05	0.999919	NA	NA	NA	NA	NA	NA	NA	NA	NA	NA	NA	NA	quantitative
Q02818	Nucleobindin-1 OS=Homo sapiens OX=9606 GN=NUCB1 PE=1 SV=4	10	12	10	0.000831694	0.0326711	0.4201	large	0.00584947	0.0797919	3.62532e-05	-0.634318	0.405971	1.03861	large	medium	large	1.39763	2.08473	0.670415	0.126724	0.873276	NA	NA	NA	NA	NA	NA	NA	NA	NA	NA	NA	NA	quantitative
Q9UL12	Sarcosine dehydrogenase, mitochondrial OS=Homo sapiens OX=9606 GN=SARDH PE=1 SV=1	10	12	10	0.000833666	0.0326711	0.42	large	5.14386e-05	0.000993366	0.364767	-1.01175	-0.818827	0.196309	large	large	small	0.37741	1.26524	0.298292	0.996871	0.00312938	NA	NA	NA	NA	NA	NA	NA	NA	NA	NA	NA	NA	quantitative
P02730	Band 3 anion transport protein OS=Homo sapiens OX=9606 GN=SLC4A1 PE=1 SV=3	10	12	10	0.000902603	0.0347237	0.4145	large	0.000163431	0.757637	0.000397878	0.922602	0.069657	-0.853233	large	negligible	large	0.852908	0.270787	3.14974	0.326397	0.673603	NA	NA	NA	NA	NA	NA	NA	NA	NA	NA	NA	NA	quantitative
P09651	Heterogeneous nuclear ribonucleoprotein A1 OS=Homo sapiens OX=9606 GN=HNRNPA1 PE=1 SV=5	10	12	10	0.000925804	0.0347237	0.4127	large	0.000416441	0.000107561	0.493772	0.849652	1.00156	0.147766	large	large	small	1.34309	1.04517	1.28504	0.000347645	0.999652	NA	NA	NA	NA	NA	NA	NA	NA	NA	NA	NA	NA	quantitative
P19823	Inter-alpha-trypsin inhibitor heavy chain H2 OS=Homo sapiens OX=9606 GN=ITIH2 PE=1 SV=2	10	12	10	0.000931873	0.0347237	0.4123	large	3.68169e-05	0.00974018	0.0577838	1.03742	0.618785	-0.421201	large	large	medium	2.15144	0.617042	3.48669	0.0205867	0.979413	NA	NA	NA	NA	NA	NA	NA	NA	NA	NA	NA	NA	quantitative
P14317	Hematopoietic lineage cell-specific protein OS=Homo sapiens OX=9606 GN=HCLS1 PE=1 SV=3	10	12	10	0.000991128	0.036336	0.408	large	0.0211448	4.03363e-05	0.0141673	0.51972	1.08071	0.556515	large	large	large	2.69541	1.50256	1.79387	4.60476e-05	0.999954	NA	NA	NA	NA	NA	NA	NA	NA	NA	NA	NA	NA	quantitative
P00367	Glutamate dehydrogenase 1, mitochondrial OS=Homo sapiens OX=9606 GN=GLUD1 PE=1 SV=2	10	12	10	0.00106317	0.0383587	0.4032	large	0.000532874	0.000129339	0.480706	-0.830236	-0.986626	-0.152305	large	large	small	0.627119	0.857517	0.731319	0.999731	0.000269444	NA	NA	NA	NA	NA	NA	NA	NA	NA	NA	NA	NA	quantitative
O43488	Aflatoxin B1 aldehyde reductase member 2 OS=Homo sapiens OX=9606 GN=AKR7A2 PE=1 SV=3	10	12	10	0.00111599	0.0385015	0.3999	large	0.000797861	0.00011291	0.367263	-0.798229	-0.997634	-0.195275	large	large	small	0.572018	0.852129	0.671281	0.999731	0.000269444	NA	NA	NA	NA	NA	NA	NA	NA	NA	NA	NA	NA	quantitative
P01024	Complement C3 OS=Homo sapiens OX=9606 GN=C3 PE=1 SV=2	10	12	10	0.00113819	0.0385015	0.3985	large	0.00533464	5.79742e-05	0.06751	0.642196	1.05149	0.404937	large	large	medium	1.5195	1.10525	1.37479	0.000139706	0.99986	NA	NA	NA	NA	NA	NA	NA	NA	NA	NA	NA	NA	quantitative
P14866	Heterogeneous nuclear ribonucleoprotein L OS=Homo sapiens OX=9606 GN=HNRNPL PE=1 SV=2	10	12	10	0.00115153	0.0385015	0.3977	large	0.114902	0.00624981	5.755e-05	-0.346532	0.659316	1.00312	medium	large	large	1.28037	1.51601	0.844568	0.0133865	0.986613	NA	NA	NA	NA	NA	NA	NA	NA	NA	NA	NA	NA	quantitative
Q13283	Ras GTPase-activating protein-binding protein 1 OS=Homo sapiens OX=9606 GN=G3BP1 PE=1 SV=1	10	12	10	0.00115995	0.0385015	0.3972	large	0.64543	0.000731854	0.000130482	-0.0991305	0.844397	0.940031	negligible	large	large	1.85976	2.02173	0.919886	0.00312938	0.996871	NA	NA	NA	NA	NA	NA	NA	NA	NA	NA	NA	NA	quantitative
P13284	Gamma-interferon-inducible lysosomal thiol reductase OS=Homo sapiens OX=9606 GN=IFI30 PE=1 SV=3	10	12	10	0.001178	0.0385015	0.3961	large	0.687856	0.000680064	0.000141959	-0.0865204	0.850511	0.93351	negligible	large	large	2.19918	2.48229	0.885948	0.00203726	0.997963	NA	NA	NA	NA	NA	NA	NA	NA	NA	NA	NA	NA	quantitative
P52758	2-iminobutanoate/2-iminopropanoate deaminase OS=Homo sapiens OX=9606 GN=RIDA PE=1 SV=1	10	12	10	0.00118572	0.0385015	0.3957	large	0.000715982	0.000139544	0.43289	-0.806843	-0.980466	-0.169562	large	large	small	0.489536	0.956138	0.511993	0.999606	0.000394217	NA	NA	NA	NA	NA	NA	NA	NA	NA	NA	NA	NA	quantitative
Q9ULZ3	Apoptosis-associated speck-like protein containing a CARD OS=Homo sapiens OX=9606 GN=PYCARD PE=1 SV=2	10	12	10	0.00121608	0.0385015	0.3939	large	0.00513453	6.62929e-05	0.0770072	0.645455	1.04067	0.390909	large	large	medium	3.22142	1.25316	2.57063	0.00010658	0.999893	NA	NA	NA	NA	NA	NA	NA	NA	NA	NA	NA	NA	quantitative
P19971	Thymidine phosphorylase OS=Homo sapiens OX=9606 GN=TYMP PE=1 SV=2	10	12	10	0.00121666	0.0385015	0.3939	large	0.00836162	6.09194e-05	0.048202	0.603393	1.04749	0.439761	large	large	medium	1.87116	1.36944	1.36636	8.09395e-05	0.999919	NA	NA	NA	NA	NA	NA	NA	NA	NA	NA	NA	NA	quantitative
Q92522	Histone H1x OS=Homo sapiens OX=9606 GN=H1FX PE=1 SV=1	10	12	10	0.00122963	0.0385015	0.3932	large	0.327448	0.00199851	8.99938e-05	-0.212366	0.759486	0.968708	small	large	large	1.25225	1.39216	0.899501	0.00426813	0.995732	NA	NA	NA	NA	NA	NA	NA	NA	NA	NA	NA	NA	quantitative
P61225	Ras-related protein Rap-2b OS=Homo sapiens OX=9606 GN=RAP2B PE=1 SV=1	10	12	10	0.00123652	0.0385015	0.3928	large	0.000263325	0.000360972	0.949489	0.885524	0.902886	0.0136235	large	large	negligible	2.19448	1.00498	2.18361	0.000726799	0.999273	NA	NA	NA	NA	NA	NA	NA	NA	NA	NA	NA	NA	quantitative
O15229	Kynurenine 3-monooxygenase OS=Homo sapiens OX=9606 GN=KMO PE=1 SV=2	10	12	10	0.00130547	0.038978	0.389	large	0.000568766	0.00020839	0.581527	-0.825086	-0.947851	-0.11884	large	large	small	0.583054	1.06531	0.547309	0.999181	0.000818633	NA	NA	NA	NA	NA	NA	NA	NA	NA	NA	NA	NA	quantitative
P22105	Tenascin-X OS=Homo sapiens OX=9606 GN=TNXB PE=1 SV=5	10	12	10	0.00130782	0.038978	0.3889	large	0.00806142	6.99038e-05	0.0554186	-0.606586	-1.03639	-0.425516	large	large	medium	0.631792	0.772263	0.818104	0.999919	8.09395e-05	NA	NA	NA	NA	NA	NA	NA	NA	NA	NA	NA	NA	quantitative
O95139	NADH dehydrogenase [ubiquinone] 1 beta subcomplex subunit 6 OS=Homo sapiens OX=9606 GN=NDUFB6 PE=1 SV=3	10	12	10	0.0013144	0.038978	0.3886	large	0.000953037	0.60823	0.000220241	0.784039	-0.11588	-0.899439	large	small	large	0.81274	0.543939	1.49417	0.673603	0.326397	NA	NA	NA	NA	NA	NA	NA	NA	NA	NA	NA	NA	quantitative
O15143	Actin-related protein 2/3 complex subunit 1B OS=Homo sapiens OX=9606 GN=ARPC1B PE=1 SV=3	10	12	10	0.0013436	0.038978	0.3871	large	0.00199438	0.00010861	0.211625	0.724311	1.00078	0.272323	large	large	small	1.96956	1.06058	1.85707	0.000269444	0.999731	NA	NA	NA	NA	NA	NA	NA	NA	NA	NA	NA	NA	quantitative
P21953	2-oxoisovalerate dehydrogenase subunit beta, mitochondrial OS=Homo sapiens OX=9606 GN=BCKDHB PE=1 SV=2	10	12	10	0.0013436	0.038978	0.3871	large	0.00199438	0.00010861	0.211625	-0.724311	-1.00078	-0.272323	large	large	small	0.642853	0.894464	0.718703	0.999731	0.000269444	NA	NA	NA	NA	NA	NA	NA	NA	NA	NA	NA	NA	quantitative
P14780	Matrix metalloproteinase-9 OS=Homo sapiens OX=9606 GN=MMP9 PE=1 SV=3	10	12	10	0.00135471	0.038978	0.3865	large	0.42125	0.000166152	0.000902975	0.173935	0.96629	0.788354	small	large	large	11.8351	6.90919	1.71295	0.000207893	0.999792	NA	NA	NA	NA	NA	NA	NA	NA	NA	NA	NA	NA	quantitative
Q9H3N1	Thioredoxin-related transmembrane protein 1 OS=Homo sapiens OX=9606 GN=TMX1 PE=1 SV=1	10	12	10	0.00139335	0.0389869	0.3846	large	0.455535	0.00154789	0.000131643	-0.161256	0.781325	0.939346	small	large	large	1.78715	1.77457	1.00709	0.00203726	0.997963	NA	NA	NA	NA	NA	NA	NA	NA	NA	NA	NA	NA	quantitative
P54578	Ubiquitin carboxyl-terminal hydrolase 14 OS=Homo sapiens OX=9606 GN=USP14 PE=1 SV=3	10	12	10	0.00139441	0.0389869	0.3845	large	0.000323733	0.786448	0.000701184	-0.869394	-0.0611446	0.808502	large	negligible	large	0.902601	1.52532	0.591746	0.513803	0.486197	NA	NA	NA	NA	NA	NA	NA	NA	NA	NA	NA	NA	quantitative
P47813	Eukaryotic translation initiation factor 1A, X-chromosomal OS=Homo sapiens OX=9606 GN=EIF1AX PE=1 SV=2	10	12	10	0.00140648	0.0389869	0.3839	large	0.0272121	0.0369937	7.49391e-05	-0.495913	0.488921	0.982809	medium	medium	large	1.31458	1.44029	0.912721	0.0417864	0.958214	NA	NA	NA	NA	NA	NA	NA	NA	NA	NA	NA	NA	quantitative
Q96AB3	Isochorismatase domain-containing protein 2 OS=Homo sapiens OX=9606 GN=ISOC2 PE=1 SV=1	10	12	10	0.00143012	0.0391645	0.3828	large	0.000807971	0.000203481	0.491254	-0.797225	-0.949793	-0.148635	large	large	small	0.478449	0.883126	0.541767	0.999606	0.000394217	NA	NA	NA	NA	NA	NA	NA	NA	NA	NA	NA	NA	quantitative
Q9H9J2	39S ribosomal protein L44, mitochondrial OS=Homo sapiens OX=9606 GN=MRPL44 PE=1 SV=1	10	12	10	0.00148983	0.0403142	0.3799	large	8.77322e-05	0.0624984	0.0171204	-0.970669	-0.433202	0.539261	large	medium	large	0.504037	1.35868	0.370975	0.944296	0.0557041	NA	NA	NA	NA	NA	NA	NA	NA	NA	NA	NA	NA	quantitative
Q16864	V-type proton ATPase subunit F OS=Homo sapiens OX=9606 GN=ATP6V1F PE=1 SV=2	10	12	10	0.00154033	0.0410365	0.3776	large	0.000142914	0.00206434	0.40692	-0.932991	-0.756703	0.179421	large	large	small	0.806823	1.17578	0.6862	0.99478	0.00522044	NA	NA	NA	NA	NA	NA	NA	NA	NA	NA	NA	NA	quantitative
Q15363	Transmembrane emp24 domain-containing protein 2 OS=Homo sapiens OX=9606 GN=TMED2 PE=1 SV=1	10	12	10	0.00155263	0.0410365	0.3771	large	0.00102899	0.675543	0.000312916	-0.777897	0.0945462	0.872052	large	negligible	large	1.01823	4.12598	0.246785	0.351724	0.648276	NA	NA	NA	NA	NA	NA	NA	NA	NA	NA	NA	NA	quantitative
P23528	Cofilin-1 OS=Homo sapiens OX=9606 GN=CFL1 PE=1 SV=3	10	12	10	0.00160785	0.0420073	0.3747	large	0.0040452	0.249319	0.000153567	-0.665643	0.262871	0.927425	large	small	large	1.32131	2.28245	0.578898	0.213031	0.786969	NA	NA	NA	NA	NA	NA	NA	NA	NA	NA	NA	NA	quantitative
P16070	CD44 antigen OS=Homo sapiens OX=9606 GN=CD44 PE=1 SV=3	10	12	10	0.00167483	0.0422233	0.3719	large	0.514667	0.000265505	0.000958465	0.140643	0.928071	0.783585	small	large	large	2.34143	2.25417	1.03871	0.000570959	0.999429	NA	NA	NA	NA	NA	NA	NA	NA	NA	NA	NA	NA	quantitative
Q9HCN8	Stromal cell-derived factor 2-like protein 1 OS=Homo sapiens OX=9606 GN=SDF2L1 PE=1 SV=2	10	12	10	0.00170185	0.0422233	0.3708	large	0.367524	0.000209507	0.00148506	0.195167	0.947415	0.748325	small	large	large	1.58862	1.46582	1.08377	0.000269444	0.999731	NA	NA	NA	NA	NA	NA	NA	NA	NA	NA	NA	NA	quantitative
Q8WV74	Nucleoside diphosphate-linked moiety X motif 8 OS=Homo sapiens OX=9606 GN=NUDT8 PE=1 SV=2	10	12	10	0.00173307	0.0422233	0.3695	large	0.00529374	0.000129145	0.121813	-0.642852	-0.986748	-0.339809	large	large	medium	0.471249	0.775478	0.607689	0.999818	0.000182302	NA	NA	NA	NA	NA	NA	NA	NA	NA	NA	NA	NA	quantitative
P23919	Thymidylate kinase OS=Homo sapiens OX=9606 GN=DTYMK PE=1 SV=4	10	12	10	0.0017489	0.0422233	0.3689	large	0.00357828	0.302317	0.000192775	-0.67594	0.234823	0.909791	large	small	large	1.38307	2.7672	0.499809	0.233694	0.766306	NA	NA	NA	NA	NA	NA	NA	NA	NA	NA	NA	NA	quantitative
P20036	HLA class II histocompatibility antigen, DP alpha 1 chain OS=Homo sapiens OX=9606 GN=HLA-DPA1 PE=1 SV=1	10	12	10	0.0017788	0.0422233	0.3677	large	0.0797275	0.000120971	0.00861558	0.387166	0.992048	0.600775	medium	large	large	2.57898	1.40352	1.83751	0.000207893	0.999792	NA	NA	NA	NA	NA	NA	NA	NA	NA	NA	NA	NA	quantitative
Q9UL25	Ras-related protein Rab-21 OS=Homo sapiens OX=9606 GN=RAB21 PE=1 SV=3	10	12	10	0.00181092	0.0422233	0.3665	large	0.0355234	0.000112711	0.0203049	-0.470148	-0.997778	-0.523498	medium	large	large	0.566189	0.731936	0.773549	0.999792	0.000207893	NA	NA	NA	NA	NA	NA	NA	NA	NA	NA	NA	NA	quantitative
P63218	Guanine nucleotide-binding protein G(I)/G(S)/G(O) subunit gamma-5 OS=Homo sapiens OX=9606 GN=GNG5 PE=1 SV=3	10	12	10	0.00186805	0.0422233	0.3643	large	0.0027478	0.000188591	0.242997	0.69793	0.955984	0.254095	large	large	small	1.50918	1.16182	1.29898	0.000207893	0.999792	NA	NA	NA	NA	NA	NA	NA	NA	NA	NA	NA	NA	quantitative
Q9Y5K8	V-type proton ATPase subunit D OS=Homo sapiens OX=9606 GN=ATP6V1D PE=1 SV=1	10	12	10	0.00190233	0.0422233	0.3631	large	0.00022152	0.00211339	0.494746	-0.898989	-0.754684	0.14743	large	large	small	0.697076	1.08025	0.645293	0.993643	0.00635734	NA	NA	NA	NA	NA	NA	NA	NA	NA	NA	NA	NA	quantitative
Q9NZ45	CDGSH iron-sulfur domain-containing protein 1 OS=Homo sapiens OX=9606 GN=CISD1 PE=1 SV=1	10	12	10	0.0019081	0.0422233	0.3629	large	0.000548806	0.000596555	0.889347	-0.827909	-0.861401	-0.0299244	large	large	negligible	0.622459	0.912628	0.68205	0.999495	0.000505208	NA	NA	NA	NA	NA	NA	NA	NA	NA	NA	NA	NA	quantitative
P42167	Lamina-associated polypeptide 2, isoforms beta/gamma OS=Homo sapiens OX=9606 GN=TMPO PE=1 SV=2	10	12	10	0.00191099	0.0422233	0.3628	large	0.00119646	0.00031242	0.501311	0.765781	0.914746	0.145177	large	large	small	1.85503	1.12634	1.64695	0.000446526	0.999553	NA	NA	NA	NA	NA	NA	NA	NA	NA	NA	NA	NA	quantitative
Q9H0E2	Toll-interacting protein OS=Homo sapiens OX=9606 GN=TOLLIP PE=1 SV=1	10	12	10	0.00191588	0.0422233	0.3626	large	0.00367502	0.000176555	0.193719	-0.673705	-0.961352	-0.283665	large	large	small	0.525669	0.77124	0.681589	0.99984	0.00015968	NA	NA	NA	NA	NA	NA	NA	NA	NA	NA	NA	NA	quantitative
Q8NEY4	V-type proton ATPase subunit C 2 OS=Homo sapiens OX=9606 GN=ATP6V1C2 PE=1 SV=2	10	12	10	0.00191588	0.0422233	0.3626	large	0.00013114	0.0659619	0.0224432	0.939642	0.427267	-0.514144	large	medium	large	2.45745	0.509727	4.82111	0.0831399	0.91686	NA	NA	NA	NA	NA	NA	NA	NA	NA	NA	NA	NA	quantitative
Q6IB77	Glycine N-acyltransferase OS=Homo sapiens OX=9606 GN=GLYAT PE=1 SV=3	10	12	10	0.00191952	0.0422233	0.3625	large	0.000160438	0.00491329	0.25805	-0.924034	-0.680888	0.245966	large	large	small	0.522477	1.07211	0.487336	0.992292	0.00770813	NA	NA	NA	NA	NA	NA	NA	NA	NA	NA	NA	NA	quantitative
Q9BQE5	Apolipoprotein L2 OS=Homo sapiens OX=9606 GN=APOL2 PE=1 SV=1	10	12	10	0.00193045	0.0422233	0.3621	large	0.0487501	0.000127714	0.0160897	0.438615	0.987651	0.544946	medium	large	large	2.91067	2.40492	1.2103	8.09395e-05	0.999919	NA	NA	NA	NA	NA	NA	NA	NA	NA	NA	NA	NA	quantitative
Q6P4A8	Phospholipase B-like 1 OS=Homo sapiens OX=9606 GN=PLBD1 PE=1 SV=2	10	12	10	0.00193045	0.0422233	0.3621	large	0.0160897	0.000127714	0.0487501	0.544946	0.987651	0.438615	large	large	medium	3.47052	1.46727	2.36529	0.000122093	0.999878	NA	NA	NA	NA	NA	NA	NA	NA	NA	NA	NA	NA	quantitative
P30711	Glutathione S-transferase theta-1 OS=Homo sapiens OX=9606 GN=GSTT1 PE=1 SV=4	10	12	10	0.00193723	0.0422233	0.3618	large	0.00486462	0.000163803	0.152341	-0.650046	-0.967448	-0.313395	large	large	medium	0.445954	0.631385	0.70631	0.999694	0.000306229	NA	NA	NA	NA	NA	NA	NA	NA	NA	NA	NA	NA	quantitative
Q9UHV9	Prefoldin subunit 2 OS=Homo sapiens OX=9606 GN=PFDN2 PE=1 SV=1	10	12	10	0.00194882	0.0422233	0.3614	large	0.000128872	0.0456894	0.0334466	-0.94099	-0.466893	0.47603	large	medium	medium	0.414866	1.15324	0.359741	0.95503	0.0449699	NA	NA	NA	NA	NA	NA	NA	NA	NA	NA	NA	NA	quantitative
Q01518	Adenylyl cyclase-associated protein 1 OS=Homo sapiens OX=9606 GN=CAP1 PE=1 SV=5	10	12	10	0.00195048	0.0422233	0.3614	large	0.00295597	0.394142	0.000266839	-0.691873	0.193418	0.88449	large	small	large	1.3494	1.95353	0.690749	0.26667	0.73333	NA	NA	NA	NA	NA	NA	NA	NA	NA	NA	NA	NA	quantitative
Q9BYF1	Angiotensin-converting enzyme 2 OS=Homo sapiens OX=9606 GN=ACE2 PE=1 SV=2	10	12	10	0.00197782	0.0424113	0.3604	large	0.0343478	0.000129765	0.0237461	-0.473439	-0.986359	-0.508836	medium	large	large	0.104819	0.277056	0.37833	0.999878	0.000122093	NA	NA	NA	NA	NA	NA	NA	NA	NA	NA	NA	NA	quantitative
Q9Y646	Carboxypeptidase Q OS=Homo sapiens OX=9606 GN=CPQ PE=1 SV=1	10	12	10	0.00202885	0.0428565	0.3586	large	0.00249613	0.000233927	0.29233	-0.705871	-0.938419	-0.228662	large	large	small	0.386001	0.664543	0.580852	0.999606	0.000394217	NA	NA	NA	NA	NA	NA	NA	NA	NA	NA	NA	NA	quantitative
P05165	Propionyl-CoA carboxylase alpha chain, mitochondrial OS=Homo sapiens OX=9606 GN=PCCA PE=1 SV=4	10	12	10	0.00204583	0.0428565	0.3581	large	0.00611754	0.000169623	0.132346	-0.630472	-0.964609	-0.330142	large	large	medium	0.527962	0.824476	0.640361	0.999818	0.000182302	NA	NA	NA	NA	NA	NA	NA	NA	NA	NA	NA	NA	quantitative
Q8N5N7	39S ribosomal protein L50, mitochondrial OS=Homo sapiens OX=9606 GN=MRPL50 PE=1 SV=2	10	12	10	0.00205515	0.0428565	0.3578	large	0.000143298	0.0149405	0.105204	-0.932783	-0.578624	0.356555	large	large	medium	0.457041	4.97386	0.0918886	0.973686	0.0263141	NA	NA	NA	NA	NA	NA	NA	NA	NA	NA	NA	NA	quantitative
P01871	Immunoglobulin heavy constant mu OS=Homo sapiens OX=9606 GN=IGHM PE=1 SV=4	10	12	10	0.0021022	0.043439	0.3562	large	0.00987669	0.000159039	0.0874763	0.58876	0.969847	0.377071	large	large	medium	2.87823	1.57962	1.8221	9.29317e-05	0.999907	NA	NA	NA	NA	NA	NA	NA	NA	NA	NA	NA	NA	quantitative
Q13555	Calcium/calmodulin-dependent protein kinase type II subunit gamma OS=Homo sapiens OX=9606 GN=CAMK2G PE=1 SV=4	10	12	10	0.00212159	0.0434449	0.3556	large	0.000188924	0.156423	0.0100334	-0.911358	-0.325336	0.587368	large	medium	large	0.375077	3.6607	0.10246	0.880326	0.119674	NA	NA	NA	NA	NA	NA	NA	NA	NA	NA	NA	NA	quantitative
Q03154	Aminoacylase-1 OS=Homo sapiens OX=9606 GN=ACY1 PE=1 SV=1	10	12	10	0.00221333	0.0448101	0.3526	large	0.000604702	0.000822068	0.959223	-0.82024	-0.834691	-0.0109952	large	large	negligible	0.37829	0.669795	0.564785	0.999181	0.000818633	NA	NA	NA	NA	NA	NA	NA	NA	NA	NA	NA	NA	quantitative
P01911	HLA class II histocompatibility antigen, DRB1-15 beta chain OS=Homo sapiens OX=9606 GN=HLA-DRB1 PE=1 SV=2	10	12	10	0.00223354	0.0448101	0.352	large	0.0637173	0.000165289	0.0149415	0.41102	0.966714	0.55169	medium	large	large	2.24316	1.55723	1.44048	0.00015968	0.99984	NA	NA	NA	NA	NA	NA	NA	NA	NA	NA	NA	NA	quantitative
O15145	Actin-related protein 2/3 complex subunit 3 OS=Homo sapiens OX=9606 GN=ARPC3 PE=1 SV=3	10	12	10	0.00228164	0.0448101	0.3505	large	0.164478	0.000213755	0.00561717	0.304074	0.945778	0.637787	medium	large	large	1.42997	1.20789	1.18386	0.000394217	0.999606	NA	NA	NA	NA	NA	NA	NA	NA	NA	NA	NA	NA	quantitative
Q15836	Vesicle-associated membrane protein 3 OS=Homo sapiens OX=9606 GN=VAMP3 PE=1 SV=3	10	12	10	0.00228337	0.0448101	0.3505	large	0.000285355	0.309137	0.00494007	-0.879255	-0.231475	0.648739	large	small	large	0.715189	3.08783	0.231616	0.815878	0.184122	NA	NA	NA	NA	NA	NA	NA	NA	NA	NA	NA	NA	quantitative
Q9H1Z4	WD repeat-containing protein 13 OS=Homo sapiens OX=9606 GN=WDR13 PE=1 SV=2	10	12	10	0.00228683	0.0448101	0.3504	large	0.000167072	0.0504839	0.036875	-0.920893	-0.456299	0.466484	large	medium	medium	0.654897	1.62174	0.403824	0.931635	0.0683654	NA	NA	NA	NA	NA	NA	NA	NA	NA	NA	NA	NA	quantitative
Q9H0W9	Ester hydrolase C11orf54 OS=Homo sapiens OX=9606 GN=C11orf54 PE=1 SV=1	10	12	10	0.00231626	0.0449987	0.3495	large	0.000335831	0.00214579	0.589688	-0.866523	-0.753375	0.116268	large	large	small	0.621239	1.19474	0.519977	0.996526	0.00347426	NA	NA	NA	NA	NA	NA	NA	NA	NA	NA	NA	NA	quantitative
Q9Y2Q5	Ragulator complex protein LAMTOR2 OS=Homo sapiens OX=9606 GN=LAMTOR2 PE=1 SV=1	10	12	10	0.00233741	0.0450248	0.3489	large	0.000377614	0.448671	0.00316057	-0.857335	-0.17174	0.686306	large	small	large	0.97186	3.18146	0.305476	0.786969	0.213031	NA	NA	NA	NA	NA	NA	NA	NA	NA	NA	NA	NA	quantitative
P82980	Retinol-binding protein 5 OS=Homo sapiens OX=9606 GN=RBP5 PE=1 SV=3	10	12	10	0.00240477	0.045933	0.3469	large	0.00193285	0.000387841	0.441449	-0.726874	-0.896982	-0.166393	large	large	small	0.427254	0.815824	0.523709	0.999495	0.000505208	NA	NA	NA	NA	NA	NA	NA	NA	NA	NA	NA	NA	quantitative
P09936	Ubiquitin carboxyl-terminal hydrolase isozyme L1 OS=Homo sapiens OX=9606 GN=UCHL1 PE=1 SV=2	10	12	10	0.00247617	0.046621	0.3449	large	0.000983787	0.000688357	0.764451	-0.781497	-0.849502	-0.0644872	large	large	negligible	0.551997	1.07305	0.514419	0.998965	0.0010351	NA	NA	NA	NA	NA	NA	NA	NA	NA	NA	NA	NA	quantitative
O14579	Coatomer subunit epsilon OS=Homo sapiens OX=9606 GN=COPE PE=1 SV=3	10	12	10	0.00248181	0.046621	0.3447	large	0.000268062	0.215515	0.00847908	-0.884134	-0.283133	0.602173	large	small	large	0.881542	2.6583	0.331618	0.880326	0.119674	NA	NA	NA	NA	NA	NA	NA	NA	NA	NA	NA	NA	quantitative
Q9HAV0	Guanine nucleotide-binding protein subunit beta-4 OS=Homo sapiens OX=9606 GN=GNB4 PE=1 SV=3	10	12	10	0.00254439	0.0470195	0.343	large	0.000617495	0.00120927	0.927214	0.818582	0.802258	-0.019646	large	large	negligible	83.1957	1.19347	69.7089	0.00182492	0.998175	NA	NA	NA	NA	NA	NA	NA	NA	NA	NA	NA	NA	quantitative
Q9BXW7	Haloacid dehalogenase-like hydrolase domain-containing 5 OS=Homo sapiens OX=9606 GN=HDHD5 PE=1 SV=1	10	12	10	0.00254439	0.0470195	0.343	large	0.000617495	0.00120927	0.927214	-0.818582	-0.802258	0.019646	large	large	negligible	0.30532	0.700773	0.435691	0.998367	0.00163289	NA	NA	NA	NA	NA	NA	NA	NA	NA	NA	NA	NA	quantitative
P25788	Proteasome subunit alpha type-3 OS=Homo sapiens OX=9606 GN=PSMA3 PE=1 SV=2	10	12	10	0.00270772	0.0485988	0.3387	large	0.00359356	0.469552	0.00047823	-0.675583	0.163863	0.838768	large	small	large	1.11807	1.47686	0.757058	0.301847	0.698153	NA	NA	NA	NA	NA	NA	NA	NA	NA	NA	NA	NA	quantitative
O96008	Mitochondrial import receptor subunit TOM40 homolog OS=Homo sapiens OX=9606 GN=TOMM40 PE=1 SV=1	10	12	10	0.00275297	0.0485988	0.3376	large	0.000801899	0.771704	0.00180176	-0.797826	-0.0654886	0.732609	large	negligible	large	0.471146	3.07822	0.153058	0.595705	0.404295	NA	NA	NA	NA	NA	NA	NA	NA	NA	NA	NA	NA	quantitative
Q68CK6	Acyl-coenzyme A synthetase ACSM2B, mitochondrial OS=Homo sapiens OX=9606 GN=ACSM2B PE=1 SV=2	10	12	10	0.00275297	0.0485988	0.3376	large	0.00137858	0.000673229	0.664308	-0.754348	-0.851352	-0.0934783	large	large	negligible	0.448362	0.979576	0.45771	0.999355	0.000644545	NA	NA	NA	NA	NA	NA	NA	NA	NA	NA	NA	NA	quantitative
P15153	Ras-related C3 botulinum toxin substrate 2 OS=Homo sapiens OX=9606 GN=RAC2 PE=1 SV=1	10	12	10	0.00276787	0.0485988	0.3372	large	0.244641	0.000330881	0.0046939	0.25319	0.910036	0.653078	small	large	large	1.84862	1.42357	1.29858	0.00023681	0.999763	NA	NA	NA	NA	NA	NA	NA	NA	NA	NA	NA	NA	quantitative
Q9Y6C9	Mitochondrial carrier homolog 2 OS=Homo sapiens OX=9606 GN=MTCH2 PE=1 SV=1	10	12	10	0.00279526	0.0485988	0.3365	large	0.00129853	0.00073417	0.705197	-0.759181	-0.844133	-0.0814572	large	large	negligible	0.63393	0.878632	0.721496	0.999181	0.000818633	NA	NA	NA	NA	NA	NA	NA	NA	NA	NA	NA	NA	quantitative
Q8N4P3	Guanosine-3',5'-bis(diphosphate) 3'-pyrophosphohydrolase MESH1 OS=Homo sapiens OX=9606 GN=HDDC3 PE=1 SV=3	10	12	10	0.00285303	0.0485988	0.3351	large	0.0005805	0.0018785	0.773832	-0.823471	-0.764797	0.0618417	large	large	negligible	0.551991	1.03348	0.534108	0.997963	0.00203726	NA	NA	NA	NA	NA	NA	NA	NA	NA	NA	NA	NA	quantitative
P82933	28S ribosomal protein S9, mitochondrial OS=Homo sapiens OX=9606 GN=MRPS9 PE=1 SV=2	10	12	10	0.00286385	0.0485988	0.3349	large	0.0011485	0.000869466	0.789335	-0.769073	-0.830001	-0.0574907	large	large	negligible	0.267809	0.501171	0.534367	0.998838	0.00116199	NA	NA	NA	NA	NA	NA	NA	NA	NA	NA	NA	NA	quantitative
O95154	Aflatoxin B1 aldehyde reductase member 3 OS=Homo sapiens OX=9606 GN=AKR7A3 PE=1 SV=2	10	12	10	0.00287908	0.0485988	0.3345	large	0.00212851	0.000544477	0.497746	-0.718978	-0.868975	-0.146398	large	large	small	0.412606	0.864203	0.477441	0.999355	0.000644545	NA	NA	NA	NA	NA	NA	NA	NA	NA	NA	NA	NA	quantitative
P51687	Sulfite oxidase, mitochondrial OS=Homo sapiens OX=9606 GN=SUOX PE=1 SV=2	10	12	10	0.00289001	0.0485988	0.3342	large	0.0197983	0.000246547	0.0678453	-0.525846	-0.934128	-0.404414	large	large	medium	0.559578	0.790269	0.708085	0.999731	0.000269444	NA	NA	NA	NA	NA	NA	NA	NA	NA	NA	NA	NA	quantitative
Q8NBJ5	Procollagen galactosyltransferase 1 OS=Homo sapiens OX=9606 GN=COLGALT1 PE=1 SV=1	10	12	10	0.00289658	0.0485988	0.3341	large	0.0465002	0.053203	0.000241686	-0.443393	0.45068	0.892207	medium	medium	large	1.31935	1.81381	0.727393	0.0831399	0.91686	NA	NA	NA	NA	NA	NA	NA	NA	NA	NA	NA	NA	quantitative
Q9BXS5	AP-1 complex subunit mu-1 OS=Homo sapiens OX=9606 GN=AP1M1 PE=1 SV=3	10	12	10	0.00290978	0.0485988	0.3338	large	0.00101142	0.00102421	0.87587	-0.779278	-0.816257	-0.0335989	large	large	negligible	0.578355	0.851099	0.679539	0.999181	0.000818633	NA	NA	NA	NA	NA	NA	NA	NA	NA	NA	NA	NA	quantitative
P28074	Proteasome subunit beta type-5 OS=Homo sapiens OX=9606 GN=PSMB5 PE=1 SV=3	10	12	10	0.00291612	0.0485988	0.3336	large	0.0127954	0.000268468	0.10421	-0.565699	-0.927163	-0.357626	large	large	medium	0.38786	0.512301	0.757094	0.999731	0.000269444	NA	NA	NA	NA	NA	NA	NA	NA	NA	NA	NA	NA	quantitative
O75521	Enoyl-CoA delta isomerase 2, mitochondrial OS=Homo sapiens OX=9606 GN=ECI2 PE=1 SV=4	10	12	10	0.00292969	0.0485988	0.3333	large	0.000348993	0.00540557	0.370505	-0.863513	-0.672358	0.193938	large	large	small	0.562976	1.06592	0.528161	0.99478	0.00522044	NA	NA	NA	NA	NA	NA	NA	NA	NA	NA	NA	NA	quantitative
P14621	Acylphosphatase-2 OS=Homo sapiens OX=9606 GN=ACYP2 PE=1 SV=2	10	12	10	0.00293385	0.0485988	0.3332	large	0.277068	0.00776027	0.000308355	0.236176	-0.639673	-0.8732	small	large	large	0.398368	0.28481	1.39871	0.990695	0.00930538	NA	NA	NA	NA	NA	NA	NA	NA	NA	NA	NA	NA	quantitative
Q9UL26	Ras-related protein Rab-22A OS=Homo sapiens OX=9606 GN=RAB22A PE=1 SV=2	10	12	10	0.00295057	0.0485988	0.3328	large	0.533681	0.00059694	0.0020147	0.134299	0.861347	0.723481	small	large	large	2.34804	2.8387	0.827152	0.000818633	0.999181	NA	NA	NA	NA	NA	NA	NA	NA	NA	NA	NA	NA	quantitative
O15511	Actin-related protein 2/3 complex subunit 5 OS=Homo sapiens OX=9606 GN=ARPC5 PE=1 SV=3	10	12	10	0.00298655	0.0486447	0.332	large	0.00771075	0.000319226	0.171766	0.610461	0.912978	0.298736	large	large	small	1.63468	1.14233	1.43101	0.000269444	0.999731	NA	NA	NA	NA	NA	NA	NA	NA	NA	NA	NA	NA	quantitative
Q99538	Legumain OS=Homo sapiens OX=9606 GN=LGMN PE=1 SV=1	10	12	10	0.00304509	0.0486447	0.3306	large	0.011926	0.200122	0.000347029	-0.572005	0.293164	0.863955	large	small	large	1.3093	2.2991	0.56948	0.126724	0.873276	NA	NA	NA	NA	NA	NA	NA	NA	NA	NA	NA	NA	quantitative
Q13113	PDZK1-interacting protein 1 OS=Homo sapiens OX=9606 GN=PDZK1IP1 PE=1 SV=1	10	12	10	0.0030729	0.0486447	0.33	large	0.000279609	0.0861618	0.0304033	-0.880843	-0.397214	0.485274	large	medium	medium	0.866801	1.59797	0.542439	0.936081	0.063919	NA	NA	NA	NA	NA	NA	NA	NA	NA	NA	NA	NA	quantitative
P14384	Carboxypeptidase M OS=Homo sapiens OX=9606 GN=CPM PE=1 SV=2	10	12	10	0.00312455	0.0486447	0.3289	large	0.0193328	0.133892	0.000315335	-0.528053	0.344824	0.87145	large	medium	large	1.37468	2.26052	0.608126	0.112905	0.887095	NA	NA	NA	NA	NA	NA	NA	NA	NA	NA	NA	NA	quantitative
Q13232	Nucleoside diphosphate kinase 3 OS=Homo sapiens OX=9606 GN=NME3 PE=1 SV=2	10	12	10	0.00313017	0.0486447	0.3287	large	0.0040697	0.000449895	0.319481	-0.665134	-0.88475	-0.215953	large	large	small	0.645305	0.92945	0.694287	0.999429	0.000570959	NA	NA	NA	NA	NA	NA	NA	NA	NA	NA	NA	NA	quantitative
P59998	Actin-related protein 2/3 complex subunit 4 OS=Homo sapiens OX=9606 GN=ARPC4 PE=1 SV=3	10	12	10	0.00316475	0.0486447	0.328	large	0.023079	0.000281574	0.0656262	0.511519	0.923263	0.40792	large	large	medium	1.38955	1.17931	1.17828	0.000306229	0.999694	NA	NA	NA	NA	NA	NA	NA	NA	NA	NA	NA	NA	quantitative
Q96G23	Ceramide synthase 2 OS=Homo sapiens OX=9606 GN=CERS2 PE=1 SV=1	10	12	10	0.00316475	0.0486447	0.328	large	0.000424123	0.278272	0.00847951	0.848215	0.24707	-0.602168	large	small	large	1.41825	0.116486	12.1753	0.203113	0.796887	NA	NA	NA	NA	NA	NA	NA	NA	NA	NA	NA	NA	quantitative
P82650	28S ribosomal protein S22, mitochondrial OS=Homo sapiens OX=9606 GN=MRPS22 PE=1 SV=1	10	12	10	0.00318761	0.0486447	0.3275	large	0.0016018	0.00084966	0.688606	-0.742184	-0.83193	-0.0863005	large	large	negligible	0.451019	0.840381	0.536684	0.999355	0.000644545	NA	NA	NA	NA	NA	NA	NA	NA	NA	NA	NA	NA	quantitative
P09012	U1 small nuclear ribonucleoprotein A OS=Homo sapiens OX=9606 GN=SNRPA PE=1 SV=3	10	12	10	0.00319395	0.0486447	0.3273	large	0.00592862	0.375027	0.000509381	-0.633165	0.201462	0.833794	large	small	large	1.24807	1.54848	0.805997	0.223227	0.776773	NA	NA	NA	NA	NA	NA	NA	NA	NA	NA	NA	NA	quantitative
P50552	Vasodilator-stimulated phosphoprotein OS=Homo sapiens OX=9606 GN=VASP PE=1 SV=3	10	12	10	0.0032158	0.0486447	0.3269	large	0.0150562	0.000307643	0.100928	0.550996	0.916009	0.36122	large	large	medium	2.10162	1.12058	1.87547	0.000269444	0.999731	NA	NA	NA	NA	NA	NA	NA	NA	NA	NA	NA	NA	quantitative
P27797	Calreticulin OS=Homo sapiens OX=9606 GN=CALR PE=1 SV=1	10	12	10	0.0032378	0.0486447	0.3264	large	0.260489	0.000423627	0.00538802	0.244682	0.889712	0.641346	small	large	large	1.35862	1.18183	1.14959	0.000644545	0.999355	NA	NA	NA	NA	NA	NA	NA	NA	NA	NA	NA	NA	quantitative
P63104	14-3-3 protein zeta/delta OS=Homo sapiens OX=9606 GN=YWHAZ PE=1 SV=1	10	12	10	0.00330065	0.0486447	0.3251	large	0.00799257	0.304871	0.000471223	-0.607334	0.233563	0.83993	large	small	large	1.18416	1.53018	0.773866	0.184122	0.815878	NA	NA	NA	NA	NA	NA	NA	NA	NA	NA	NA	NA	quantitative
P14625	Endoplasmin OS=Homo sapiens OX=9606 GN=HSP90B1 PE=1 SV=1	10	12	10	0.00330065	0.0486447	0.3251	large	0.00799257	0.304871	0.000471223	-0.607334	0.233563	0.83993	large	small	large	1.16077	1.68822	0.687568	0.233694	0.766306	NA	NA	NA	NA	NA	NA	NA	NA	NA	NA	NA	NA	quantitative
Q12906	Interleukin enhancer-binding factor 3 OS=Homo sapiens OX=9606 GN=ILF3 PE=1 SV=3	10	12	10	0.00333584	0.0486447	0.3243	large	0.168166	0.0162451	0.000322837	-0.30135	0.570623	0.869611	medium	large	large	1.26351	1.44419	0.874893	0.0173865	0.982614	NA	NA	NA	NA	NA	NA	NA	NA	NA	NA	NA	NA	quantitative
Q86WA6	Valacyclovir hydrolase OS=Homo sapiens OX=9606 GN=BPHL PE=1 SV=1	10	12	10	0.00335771	0.0486447	0.3239	large	0.000899878	0.00173934	0.924274	-0.788629	-0.771381	0.0204419	large	large	negligible	0.48995	1.05818	0.463013	0.997728	0.0022718	NA	NA	NA	NA	NA	NA	NA	NA	NA	NA	NA	NA	quantitative
P50502	Hsc70-interacting protein OS=Homo sapiens OX=9606 GN=ST13 PE=1 SV=2	10	12	10	0.00335771	0.0486447	0.3239	large	0.000899878	0.00173934	0.924274	-0.788629	-0.771381	0.0204419	large	large	negligible	0.822943	1.20888	0.68075	0.995732	0.00426813	NA	NA	NA	NA	NA	NA	NA	NA	NA	NA	NA	NA	quantitative
Q93088	Betaine--homocysteine S-methyltransferase 1 OS=Homo sapiens OX=9606 GN=BHMT PE=1 SV=2	10	12	10	0.00336631	0.0486447	0.3237	large	0.00096372	0.00161402	0.968078	-0.783147	-0.777762	0.00860601	large	large	negligible	0.460125	0.902331	0.509929	0.997728	0.0022718	NA	NA	NA	NA	NA	NA	NA	NA	NA	NA	NA	NA	quantitative
P23381	Tryptophan--tRNA ligase, cytoplasmic OS=Homo sapiens OX=9606 GN=WARS PE=1 SV=2	10	12	10	0.00339608	0.0486447	0.3231	large	0.0743868	0.000317356	0.0222264	0.394624	0.91346	0.515054	medium	large	large	3.03056	1.92444	1.57477	0.00023681	0.999763	NA	NA	NA	NA	NA	NA	NA	NA	NA	NA	NA	NA	quantitative
Q9BPW8	Protein NipSnap homolog 1 OS=Homo sapiens OX=9606 GN=NIPSNAP1 PE=1 SV=1	10	12	10	0.00340349	0.0486447	0.323	large	0.000441447	0.00615277	0.387446	-0.845068	-0.660728	0.187076	large	large	small	0.548936	1.00912	0.543976	0.993643	0.00635734	NA	NA	NA	NA	NA	NA	NA	NA	NA	NA	NA	NA	quantitative
Q9BZZ5	Apoptosis inhibitor 5 OS=Homo sapiens OX=9606 GN=API5 PE=1 SV=3	10	12	10	0.00341155	0.0486447	0.3228	large	0.000621341	0.440509	0.00522681	0.81809	0.174877	-0.643937	large	small	large	1.88889	0.350806	5.38444	0.278162	0.721838	NA	NA	NA	NA	NA	NA	NA	NA	NA	NA	NA	NA	quantitative
P35813	Protein phosphatase 1A OS=Homo sapiens OX=9606 GN=PPM1A PE=1 SV=1	10	12	10	0.00341414	0.0486447	0.3227	large	0.000390969	0.00879157	0.291693	-0.854608	-0.628239	0.22897	large	large	small	0.678884	1.33301	0.509287	0.989792	0.0102075	NA	NA	NA	NA	NA	NA	NA	NA	NA	NA	NA	NA	quantitative
P05109	Protein S100-A8 OS=Homo sapiens OX=9606 GN=S100A8 PE=1 SV=1	10	12	10	0.00342418	0.0486447	0.3225	large	0.0225344	0.128699	0.000355779	-0.513763	0.349689	0.862004	large	medium	large	2.4282	3.84983	0.630729	0.141681	0.858319	NA	NA	NA	NA	NA	NA	NA	NA	NA	NA	NA	NA	quantitative
Q08211	ATP-dependent RNA helicase A OS=Homo sapiens OX=9606 GN=DHX9 PE=1 SV=4	10	12	10	0.00351385	0.0494146	0.3208	large	0.000356045	0.110029	0.0275194	-0.861945	-0.368631	0.49484	large	medium	medium	0.720552	1.46243	0.492707	0.887095	0.112905	NA	NA	NA	NA	NA	NA	NA	NA	NA	NA	NA	NA	quantitative
P41218	Myeloid cell nuclear differentiation antigen OS=Homo sapiens OX=9606 GN=MNDA PE=1 SV=1	10	12	10	0.00352185	0.0494146	0.3206	large	0.0383634	0.000323951	0.0455774	0.462585	0.911773	0.445412	medium	large	medium	11.4327	6.31373	1.81076	0.000269444	0.999731	NA	NA	NA	NA	NA	NA	NA	NA	NA	NA	NA	NA	quantitative
P55036	26S proteasome non-ATPase regulatory subunit 4 OS=Homo sapiens OX=9606 GN=PSMD4 PE=1 SV=1	10	12	10	0.00356581	0.0497245	0.3197	large	0.00708389	0.36269	0.000578367	-0.617822	0.206797	0.823763	large	small	large	1.37145	2.90997	0.471295	0.223227	0.776773	NA	NA	NA	NA	NA	NA	NA	NA	NA	NA	NA	NA	quantitative
P05166	Propionyl-CoA carboxylase beta chain, mitochondrial OS=Homo sapiens OX=9606 GN=PCCB PE=1 SV=3	10	12	10	0.00364916	0.0503273	0.3182	large	0.00466916	0.000571571	0.337688	-0.653526	-0.86495	-0.207843	large	large	small	0.570975	0.936927	0.609412	0.999429	0.000570959	NA	NA	NA	NA	NA	NA	NA	NA	NA	NA	NA	NA	quantitative
P13716	Delta-aminolevulinic acid dehydratase OS=Homo sapiens OX=9606 GN=ALAD PE=1 SV=1	10	12	10	0.00367726	0.0503273	0.3176	large	0.00840521	0.000454161	0.203503	-0.602938	-0.883971	-0.277373	large	large	small	0.44338	0.74155	0.597909	0.999606	0.000394217	NA	NA	NA	NA	NA	NA	NA	NA	NA	NA	NA	NA	quantitative
Q92947	Glutaryl-CoA dehydrogenase, mitochondrial OS=Homo sapiens OX=9606 GN=GCDH PE=1 SV=1	10	12	10	0.00368563	0.0503273	0.3175	large	0.000467293	0.0078426	0.345333	-0.84059	-0.638709	0.204526	large	large	small	0.367701	1.22695	0.299686	0.988815	0.0111851	NA	NA	NA	NA	NA	NA	NA	NA	NA	NA	NA	NA	quantitative
P30519	Heme oxygenase 2 OS=Homo sapiens OX=9606 GN=HMOX2 PE=1 SV=2	10	12	10	0.00370242	0.0503273	0.3172	large	0.000826346	0.549385	0.00429754	-0.795433	-0.135453	0.660541	large	small	large	1.00724	3.9272	0.256478	0.744577	0.255423	NA	NA	NA	NA	NA	NA	NA	NA	NA	NA	NA	NA	quantitative
P62910	60S ribosomal protein L32 OS=Homo sapiens OX=9606 GN=RPL32 PE=1 SV=2	10	12	10	0.00377142	0.0503273	0.3159	large	0.00164252	0.00125574	0.796036	0.740144	0.799071	0.0556178	large	large	negligible	1.77499	0.970725	1.82852	0.00145945	0.998541	NA	NA	NA	NA	NA	NA	NA	NA	NA	NA	NA	NA	quantitative
P16930	Fumarylacetoacetase OS=Homo sapiens OX=9606 GN=FAH PE=1 SV=2	10	12	10	0.00380586	0.0503273	0.3153	large	0.0370116	0.000365938	0.0520698	-0.46612	-0.901763	-0.431909	medium	large	medium	0.458884	0.785008	0.58456	0.999694	0.000306229	NA	NA	NA	NA	NA	NA	NA	NA	NA	NA	NA	NA	quantitative
P0CG38	POTE ankyrin domain family member I OS=Homo sapiens OX=9606 GN=POTEI PE=3 SV=1	10	12	10	0.00381741	0.0503273	0.315	large	0.000367746	0.0368028	0.0916175	-0.859411	-0.489454	0.371984	large	medium	medium	0.457524	1.41805	0.322644	0.966683	0.0333166	NA	NA	NA	NA	NA	NA	NA	NA	NA	NA	NA	NA	quantitative
P11766	Alcohol dehydrogenase class-3 OS=Homo sapiens OX=9606 GN=ADH5 PE=1 SV=4	10	12	10	0.00381886	0.0503273	0.315	large	0.000615979	0.00481721	0.519685	-0.818777	-0.682647	0.138957	large	large	small	0.426876	1.1493	0.371424	0.992292	0.00770813	NA	NA	NA	NA	NA	NA	NA	NA	NA	NA	NA	NA	quantitative
Q8N5M1	ATP synthase mitochondrial F1 complex assembly factor 2 OS=Homo sapiens OX=9606 GN=ATPAF2 PE=1 SV=1	10	12	10	0.00383045	0.0503273	0.3148	large	0.00145014	0.00147257	0.881502	-0.750253	-0.785568	-0.0320621	large	large	negligible	0.407926	1.31096	0.311166	0.997728	0.0022718	NA	NA	NA	NA	NA	NA	NA	NA	NA	NA	NA	NA	quantitative
Q15847	Adipogenesis regulatory factor OS=Homo sapiens OX=9606 GN=ADIRF PE=1 SV=1	10	12	10	0.00383045	0.0503273	0.3148	large	0.00145014	0.00147257	0.881502	-0.750253	-0.785568	-0.0320621	large	large	negligible	0.468125	1.09052	0.429268	0.997963	0.00203726	NA	NA	NA	NA	NA	NA	NA	NA	NA	NA	NA	NA	quantitative
P05107	Integrin beta-2 OS=Homo sapiens OX=9606 GN=ITGB2 PE=1 SV=2	10	12	10	0.00385812	0.0503994	0.3143	large	0.223923	0.000503822	0.00803962	0.264951	0.875398	0.606822	small	large	large	2.95846	2.43674	1.21411	0.000446526	0.999553	NA	NA	NA	NA	NA	NA	NA	NA	NA	NA	NA	NA	quantitative
P47756	F-actin-capping protein subunit beta OS=Homo sapiens OX=9606 GN=CAPZB PE=1 SV=4	10	12	10	0.00392891	0.0510309	0.3131	large	0.0462086	0.0759305	0.000394517	-0.444027	0.411576	0.853899	medium	medium	large	1.3569	1.97934	0.685531	0.0557041	0.944296	NA	NA	NA	NA	NA	NA	NA	NA	NA	NA	NA	NA	quantitative
P08183	Multidrug resistance protein 1 OS=Homo sapiens OX=9606 GN=ABCB1 PE=1 SV=3	10	12	10	0.00399494	0.0515763	0.3119	large	0.000721255	0.004241	0.593155	-0.80626	-0.693954	0.11518	large	large	small	0.257518	1.2309	0.209211	0.992292	0.00770813	NA	NA	NA	NA	NA	NA	NA	NA	NA	NA	NA	NA	quantitative
P32754	4-hydroxyphenylpyruvate dioxygenase OS=Homo sapiens OX=9606 GN=HPD PE=1 SV=2	10	12	10	0.00405478	0.0515763	0.3109	large	0.0695644	0.000409638	0.0298576	-0.401764	-0.892479	-0.487019	medium	large	medium	0.275206	0.575167	0.478481	0.999606	0.000394217	NA	NA	NA	NA	NA	NA	NA	NA	NA	NA	NA	NA	quantitative
P17858	ATP-dependent 6-phosphofructokinase, liver type OS=Homo sapiens OX=9606 GN=PFKL PE=1 SV=6	10	12	10	0.00407441	0.0515763	0.3106	large	0.000499758	0.178758	0.0192494	-0.835298	-0.30812	0.528454	large	medium	large	0.678201	1.31806	0.514544	0.833722	0.166278	NA	NA	NA	NA	NA	NA	NA	NA	NA	NA	NA	NA	quantitative
P40227	T-complex protein 1 subunit zeta OS=Homo sapiens OX=9606 GN=CCT6A PE=1 SV=3	10	12	10	0.00410112	0.0515763	0.3101	large	0.0028296	0.798014	0.00140151	0.695499	-0.0577536	-0.753013	large	negligible	large	1.02183	0.279149	3.6605	0.582244	0.417756	NA	NA	NA	NA	NA	NA	NA	NA	NA	NA	NA	NA	quantitative
Q9HAC7	Succinate--hydroxymethylglutarate CoA-transferase OS=Homo sapiens OX=9606 GN=SUGCT PE=1 SV=2	10	12	10	0.00410422	0.0515763	0.3101	large	0.0592738	0.000412336	0.0356922	-0.418562	-0.891939	-0.469684	medium	large	medium	0.368645	0.66577	0.553712	0.999652	0.000347645	NA	NA	NA	NA	NA	NA	NA	NA	NA	NA	NA	NA	quantitative
O15144	Actin-related protein 2/3 complex subunit 2 OS=Homo sapiens OX=9606 GN=ARPC2 PE=1 SV=1	10	12	10	0.00414445	0.0515763	0.3094	large	0.0197922	0.000448045	0.106144	0.525875	0.88509	0.355551	large	large	medium	1.35025	1.11962	1.206	0.000394217	0.999606	NA	NA	NA	NA	NA	NA	NA	NA	NA	NA	NA	NA	quantitative
Q9NQR4	Omega-amidase NIT2 OS=Homo sapiens OX=9606 GN=NIT2 PE=1 SV=1	10	12	10	0.00415703	0.0515763	0.3092	large	0.00381593	0.000832319	0.459982	-0.670548	-0.833655	-0.159654	large	large	small	0.591342	0.814617	0.725914	0.999181	0.000818633	NA	NA	NA	NA	NA	NA	NA	NA	NA	NA	NA	NA	quantitative
Q01415	N-acetylgalactosamine kinase OS=Homo sapiens OX=9606 GN=GALK2 PE=1 SV=1	10	12	10	0.00418587	0.0515763	0.3087	large	0.00179111	0.932053	0.00226316	0.733093	0.0192316	-0.713941	large	negligible	large	6.73423	0.270099	24.9325	0.390947	0.609053	NA	NA	NA	NA	NA	NA	NA	NA	NA	NA	NA	NA	quantitative
P27348	14-3-3 protein theta OS=Homo sapiens OX=9606 GN=YWHAQ PE=1 SV=1	10	12	10	0.00420812	0.0515763	0.3083	large	0.133994	0.027486	0.000438176	-0.328688	0.519115	0.845653	medium	large	large	1.32302	1.5538	0.851476	0.0449699	0.95503	NA	NA	NA	NA	NA	NA	NA	NA	NA	NA	NA	NA	quantitative
P50213	Isocitrate dehydrogenase [NAD] subunit alpha, mitochondrial OS=Homo sapiens OX=9606 GN=IDH3A PE=1 SV=1	10	12	10	0.0042145	0.0515763	0.3082	large	0.000426826	0.0511053	0.0743977	-0.847716	-0.454992	0.394608	large	medium	medium	0.812898	1.30147	0.6246	0.964033	0.0359671	NA	NA	NA	NA	NA	NA	NA	NA	NA	NA	NA	NA	quantitative
Q9Y5S9	RNA-binding protein 8A OS=Homo sapiens OX=9606 GN=RBM8A PE=1 SV=1	10	12	10	0.00422049	0.0515763	0.3081	large	0.044056	0.0861053	0.00044484	-0.448822	0.397289	0.844465	medium	medium	large	1.65679	3.29352	0.503045	0.0831399	0.91686	NA	NA	NA	NA	NA	NA	NA	NA	NA	NA	NA	NA	quantitative
P0C0L5	Complement C4-B OS=Homo sapiens OX=9606 GN=C4B PE=1 SV=2	10	12	10	0.00435035	0.0525975	0.306	large	0.000503578	0.133156	0.0287586	0.834697	0.345504	-0.490624	large	medium	medium	1.30132	0.569841	2.28365	0.119674	0.880326	NA	NA	NA	NA	NA	NA	NA	NA	NA	NA	NA	NA	quantitative
P23526	Adenosylhomocysteinase OS=Homo sapiens OX=9606 GN=AHCY PE=1 SV=4	10	12	10	0.00435035	0.0525975	0.306	large	0.00112158	0.00283115	0.835753	-0.77098	-0.729398	0.0446021	large	large	negligible	0.440467	0.844371	0.521651	0.997728	0.0022718	NA	NA	NA	NA	NA	NA	NA	NA	NA	NA	NA	NA	quantitative
Q9UJ68	Mitochondrial peptide methionine sulfoxide reductase OS=Homo sapiens OX=9606 GN=MSRA PE=1 SV=1	10	12	10	0.00441383	0.0526371	0.305	large	0.00137586	0.00228248	0.964576	-0.754508	-0.748054	0.00955073	large	large	negligible	0.600031	1.0662	0.562775	0.996526	0.00347426	NA	NA	NA	NA	NA	NA	NA	NA	NA	NA	NA	NA	quantitative
P55145	Mesencephalic astrocyte-derived neurotrophic factor OS=Homo sapiens OX=9606 GN=MANF PE=1 SV=3	10	12	10	0.00441383	0.0526371	0.305	large	0.964576	0.00228248	0.00137586	-0.00955073	0.748054	0.754508	negligible	large	large	1.89101	1.94503	0.972229	0.00203726	0.997963	NA	NA	NA	NA	NA	NA	NA	NA	NA	NA	NA	NA	quantitative
P17900	Ganglioside GM2 activator OS=Homo sapiens OX=9606 GN=GM2A PE=1 SV=4	10	12	10	0.00447062	0.0526371	0.3042	large	0.048539	0.000466483	0.048539	-0.439055	-0.881761	-0.439055	medium	large	medium	0.394016	0.713173	0.552483	0.999429	0.000570959	NA	NA	NA	NA	NA	NA	NA	NA	NA	NA	NA	NA	quantitative
Q96C19	EF-hand domain-containing protein D2 OS=Homo sapiens OX=9606 GN=EFHD2 PE=1 SV=1	10	12	10	0.00450292	0.0526371	0.3037	large	0.151828	0.000546466	0.0150102	0.313802	0.868672	0.551274	medium	large	large	1.5798	1.32067	1.1962	0.000570959	0.999429	NA	NA	NA	NA	NA	NA	NA	NA	NA	NA	NA	NA	quantitative
Q96HS1	Serine/threonine-protein phosphatase PGAM5, mitochondrial OS=Homo sapiens OX=9606 GN=PGAM5 PE=1 SV=2	10	12	10	0.00451145	0.0526371	0.3035	large	0.189865	0.0202619	0.000513274	0.286211	-0.549256	-0.833193	small	large	large	0.41157	0.327995	1.25481	0.979413	0.0205867	NA	NA	NA	NA	NA	NA	NA	NA	NA	NA	NA	NA	quantitative
P52907	F-actin-capping protein subunit alpha-1 OS=Homo sapiens OX=9606 GN=CAPZA1 PE=1 SV=3	10	12	10	0.00453243	0.0526371	0.3032	large	0.191562	0.000592216	0.0117478	0.285086	0.862006	0.573351	small	large	large	2.06602	1.48585	1.39047	0.000505208	0.999495	NA	NA	NA	NA	NA	NA	NA	NA	NA	NA	NA	NA	quantitative
P32119	Peroxiredoxin-2 OS=Homo sapiens OX=9606 GN=PRDX2 PE=1 SV=5	10	12	10	0.00453888	0.0526371	0.3031	large	0.416045	0.000869248	0.00482899	-0.175914	-0.830022	-0.650671	small	large	large	0.726415	0.771451	0.941621	0.999355	0.000644545	NA	NA	NA	NA	NA	NA	NA	NA	NA	NA	NA	NA	quantitative
P21980	Protein-glutamine gamma-glutamyltransferase 2 OS=Homo sapiens OX=9606 GN=TGM2 PE=1 SV=2	10	12	10	0.00453888	0.0526371	0.3031	large	0.416045	0.000869248	0.00482899	0.175914	0.830022	0.650671	small	large	large	2.67996	1.9953	1.34314	0.00092104	0.999079	NA	NA	NA	NA	NA	NA	NA	NA	NA	NA	NA	NA	quantitative
P52943	Cysteine-rich protein 2 OS=Homo sapiens OX=9606 GN=CRIP2 PE=1 SV=1	10	12	10	0.00462041	0.0532319	0.3019	large	0.000563242	0.148734	0.0273258	-0.825858	-0.331717	0.495515	large	medium	medium	0.882593	1.63289	0.540511	0.905752	0.0942475	NA	NA	NA	NA	NA	NA	NA	NA	NA	NA	NA	NA	quantitative
Q14117	Dihydropyrimidinase OS=Homo sapiens OX=9606 GN=DPYS PE=1 SV=1	10	12	10	0.00467897	0.0532319	0.301	large	0.00458943	0.000951976	0.447949	-0.654985	-0.822401	-0.164011	large	large	small	0.450987	0.790513	0.5705	0.998697	0.00130298	NA	NA	NA	NA	NA	NA	NA	NA	NA	NA	NA	NA	quantitative
P14550	Aldo-keto reductase family 1 member A1 OS=Homo sapiens OX=9606 GN=AKR1A1 PE=1 SV=3	10	12	10	0.00468384	0.0532319	0.3009	large	0.0182717	0.000557724	0.13237	-0.533272	-0.866983	-0.330121	large	large	medium	0.634273	0.851216	0.745137	0.999355	0.000644545	NA	NA	NA	NA	NA	NA	NA	NA	NA	NA	NA	NA	quantitative
P82921	28S ribosomal protein S21, mitochondrial OS=Homo sapiens OX=9606 GN=MRPS21 PE=1 SV=3	10	12	10	0.00468384	0.0532319	0.3009	large	0.00318613	0.821189	0.00171938	-0.685635	0.050999	0.736423	large	negligible	large	0.865014	13.475	0.064194	0.377726	0.622274	NA	NA	NA	NA	NA	NA	NA	NA	NA	NA	NA	NA	quantitative
Q9Y5L4	Mitochondrial import inner membrane translocase subunit Tim13 OS=Homo sapiens OX=9606 GN=TIMM13 PE=1 SV=1	10	12	10	0.00474321	0.0533468	0.3001	large	0.000563317	0.0192449	0.209107	-0.825847	-0.55427	0.273872	large	large	small	0.441321	1.18858	0.371301	0.984047	0.0159525	NA	NA	NA	NA	NA	NA	NA	NA	NA	NA	NA	NA	quantitative
Q96FV2	Secernin-2 OS=Homo sapiens OX=9606 GN=SCRN2 PE=1 SV=3	10	12	10	0.004754	0.0533468	0.2999	large	0.00637095	0.000823982	0.346416	-0.626981	-0.834497	-0.20406	large	large	small	0.372195	0.688239	0.540792	0.999181	0.000818633	NA	NA	NA	NA	NA	NA	NA	NA	NA	NA	NA	NA	quantitative
P04181	Ornithine aminotransferase, mitochondrial OS=Homo sapiens OX=9606 GN=OAT PE=1 SV=1	10	12	10	0.00476437	0.0533468	0.2998	large	0.0112483	0.000655944	0.210921	-0.577226	-0.853516	-0.272755	large	large	small	0.301551	0.555147	0.543191	0.999553	0.000446526	NA	NA	NA	NA	NA	NA	NA	NA	NA	NA	NA	NA	quantitative
P08579	U2 small nuclear ribonucleoprotein B'' OS=Homo sapiens OX=9606 GN=SNRPB2 PE=1 SV=1	10	12	10	0.00488128	0.0543332	0.2981	large	0.00244809	0.00164472	0.760984	0.707474	0.776155	0.0654677	large	large	negligible	1.57751	1.10171	1.43188	0.0022718	0.997728	NA	NA	NA	NA	NA	NA	NA	NA	NA	NA	NA	NA	quantitative
Q9HC38	Glyoxalase domain-containing protein 4 OS=Homo sapiens OX=9606 GN=GLOD4 PE=1 SV=1	10	12	10	0.00490027	0.0543332	0.2978	large	0.000557719	0.0933217	0.0479748	-0.826636	-0.388004	0.440239	large	medium	medium	0.795422	1.26309	0.629744	0.91686	0.0831399	NA	NA	NA	NA	NA	NA	NA	NA	NA	NA	NA	NA	quantitative
P04424	Argininosuccinate lyase OS=Homo sapiens OX=9606 GN=ASL PE=1 SV=4	10	12	10	0.00494127	0.0545219	0.2973	large	0.00413553	0.00113671	0.515524	-0.663782	-0.807481	-0.140355	large	large	small	0.435483	0.762137	0.571397	0.999273	0.000726799	NA	NA	NA	NA	NA	NA	NA	NA	NA	NA	NA	NA	quantitative
P62993	Growth factor receptor-bound protein 2 OS=Homo sapiens OX=9606 GN=GRB2 PE=1 SV=1	10	12	10	0.00501623	0.0545886	0.2962	large	0.185804	0.000673173	0.0137991	0.288938	0.851359	0.558895	small	large	large	2.17422	1.75034	1.24217	0.000394217	0.999606	NA	NA	NA	NA	NA	NA	NA	NA	NA	NA	NA	NA	quantitative
P50053	Ketohexokinase OS=Homo sapiens OX=9606 GN=KHK PE=1 SV=2	10	12	10	0.00503146	0.0545886	0.296	large	0.00191788	0.00224212	0.92968	-0.72751	-0.749593	-0.0189785	large	large	negligible	0.524749	1.03552	0.506748	0.997728	0.0022718	NA	NA	NA	NA	NA	NA	NA	NA	NA	NA	NA	NA	quantitative
Q969I3	Glycine N-acyltransferase-like protein 1 OS=Homo sapiens OX=9606 GN=GLYATL1 PE=1 SV=1	10	12	10	0.00504338	0.0545886	0.2958	large	0.00179982	0.00241577	0.972625	-0.732697	-0.743154	-0.00737968	large	large	negligible	0.359494	0.937712	0.383374	0.997728	0.0022718	NA	NA	NA	NA	NA	NA	NA	NA	NA	NA	NA	NA	quantitative
O43670	BUB3-interacting and GLEBS motif-containing protein ZNF207 OS=Homo sapiens OX=9606 GN=ZNF207 PE=1 SV=1	10	12	10	0.00504338	0.0545886	0.2958	large	0.000629664	0.143008	0.0315205	0.817036	0.336642	-0.481788	large	medium	medium	1.29495	0.594891	2.17678	0.119674	0.880326	NA	NA	NA	NA	NA	NA	NA	NA	NA	NA	NA	NA	quantitative
P11498	Pyruvate carboxylase, mitochondrial OS=Homo sapiens OX=9606 GN=PC PE=1 SV=2	10	12	10	0.00517106	0.0550533	0.2941	large	0.000604625	0.0289616	0.158603	-0.82025	-0.513863	0.308515	large	large	medium	0.735332	1.26397	0.581765	0.969171	0.030829	NA	NA	NA	NA	NA	NA	NA	NA	NA	NA	NA	NA	quantitative
Q9Y5Z4	Heme-binding protein 2 OS=Homo sapiens OX=9606 GN=HEBP2 PE=1 SV=1	10	12	10	0.00517645	0.0550533	0.294	large	0.000700093	0.183764	0.0246283	-0.808626	-0.304496	0.505391	large	medium	large	0.73568	1.76892	0.415892	0.858319	0.141681	NA	NA	NA	NA	NA	NA	NA	NA	NA	NA	NA	NA	quantitative
Q8WXF1	Paraspeckle component 1 OS=Homo sapiens OX=9606 GN=PSPC1 PE=1 SV=1	10	12	10	0.00520791	0.0550533	0.2936	large	0.00118902	0.501478	0.00734274	-0.766283	-0.152203	0.614711	large	small	large	0.829376	1.47189	0.563479	0.710109	0.289891	NA	NA	NA	NA	NA	NA	NA	NA	NA	NA	NA	NA	quantitative
O14841	5-oxoprolinase OS=Homo sapiens OX=9606 GN=OPLAH PE=1 SV=3	10	12	10	0.00521038	0.0550533	0.2936	large	0.000674982	0.0173307	0.251504	-0.811526	-0.564406	0.249457	large	large	small	0.339912	2.23101	0.152358	0.977634	0.0223656	NA	NA	NA	NA	NA	NA	NA	NA	NA	NA	NA	NA	quantitative
Q9UNZ5	Leydig cell tumor 10 kDa protein homolog OS=Homo sapiens OX=9606 GN=C19orf53 PE=1 SV=1	10	12	10	0.00522372	0.0550533	0.2934	large	0.0533665	0.000589735	0.0533665	0.429392	0.862355	0.429392	medium	large	medium	1.82889	1.347	1.35775	0.000505208	0.999495	NA	NA	NA	NA	NA	NA	NA	NA	NA	NA	NA	NA	quantitative
P0DOX2	Immunoglobulin alpha-2 heavy chain OS=Homo sapiens OX=9606 PE=1 SV=2	10	12	10	0.00523164	0.0550533	0.2933	large	0.010293	0.000800345	0.253557	0.585109	0.836929	0.248355	large	large	small	4.79413	1.4026	3.41803	0.000394217	0.999606	NA	NA	NA	NA	NA	NA	NA	NA	NA	NA	NA	NA	quantitative
P51178	1-phosphatidylinositol 4,5-bisphosphate phosphodiesterase delta-1 OS=Homo sapiens OX=9606 GN=PLCD1 PE=1 SV=2	10	12	10	0.00526993	0.0552007	0.2928	large	0.000861166	0.00886499	0.439085	-0.79214	-0.627474	0.167265	large	large	small	0.163076	0.979985	0.166406	0.990695	0.00930538	NA	NA	NA	NA	NA	NA	NA	NA	NA	NA	NA	NA	quantitative
Q99447	Ethanolamine-phosphate cytidylyltransferase OS=Homo sapiens OX=9606 GN=PCYT2 PE=1 SV=1	10	12	10	0.00529544	0.0552135	0.2925	large	0.000603854	0.0638281	0.0767677	-0.820351	-0.430891	0.391244	large	medium	medium	0.751085	1.40281	0.535416	0.940299	0.0597009	NA	NA	NA	NA	NA	NA	NA	NA	NA	NA	NA	NA	quantitative
O43570	Carbonic anhydrase 12 OS=Homo sapiens OX=9606 GN=CA12 PE=1 SV=1	10	12	10	0.00535038	0.0552798	0.2918	large	0.000702309	0.15931	0.0299547	-0.808375	-0.323006	0.486707	large	medium	medium	0.253945	2.27118	0.111812	0.893587	0.106413	NA	NA	NA	NA	NA	NA	NA	NA	NA	NA	NA	NA	quantitative
Q9UKU7	Isobutyryl-CoA dehydrogenase, mitochondrial OS=Homo sapiens OX=9606 GN=ACAD8 PE=1 SV=1	10	12	10	0.00537476	0.0552798	0.2915	large	0.00332491	0.00159371	0.664113	-0.68208	-0.778841	-0.0935364	large	large	negligible	0.579711	0.949061	0.610826	0.998541	0.00145945	NA	NA	NA	NA	NA	NA	NA	NA	NA	NA	NA	NA	quantitative
A6ND91	Putative L-aspartate dehydrogenase OS=Homo sapiens OX=9606 GN=ASPDH PE=1 SV=2	10	12	10	0.00537476	0.0552798	0.2915	large	0.00332491	0.00159371	0.664113	-0.68208	-0.778841	-0.0935364	large	large	negligible	0.578925	1.14119	0.5073	0.998175	0.00182492	NA	NA	NA	NA	NA	NA	NA	NA	NA	NA	NA	NA	quantitative
Q8NC51	Plasminogen activator inhibitor 1 RNA-binding protein OS=Homo sapiens OX=9606 GN=SERBP1 PE=1 SV=2	10	12	10	0.00554012	0.0567239	0.2894	large	0.180183	0.000762979	0.0161417	0.292789	0.840922	0.544651	small	large	large	1.49011	1.34418	1.10856	0.000726799	0.999273	NA	NA	NA	NA	NA	NA	NA	NA	NA	NA	NA	NA	quantitative
P62258	14-3-3 protein epsilon OS=Homo sapiens OX=9606 GN=YWHAE PE=1 SV=1	10	12	10	0.00564551	0.0572869	0.2881	large	0.00102817	0.34474	0.0130286	-0.777961	-0.214776	0.564074	large	small	large	0.939307	1.4806	0.634408	0.786969	0.213031	NA	NA	NA	NA	NA	NA	NA	NA	NA	NA	NA	NA	quantitative
P61457	Pterin-4-alpha-carbinolamine dehydratase OS=Homo sapiens OX=9606 GN=PCBD1 PE=1 SV=2	10	12	10	0.00564551	0.0572869	0.2881	large	0.0246364	0.000713864	0.124151	-0.50536	-0.846471	-0.337606	large	large	medium	0.483174	0.738175	0.654553	0.999273	0.000726799	NA	NA	NA	NA	NA	NA	NA	NA	NA	NA	NA	NA	quantitative
P27144	Adenylate kinase 4, mitochondrial OS=Homo sapiens OX=9606 GN=AK4 PE=1 SV=1	10	12	10	0.00574692	0.0573634	0.2868	large	0.00219288	0.00274337	0.953387	-0.716533	-0.732135	-0.0125708	large	large	negligible	0.688506	1.36308	0.505111	0.997184	0.00281563	NA	NA	NA	NA	NA	NA	NA	NA	NA	NA	NA	NA	quantitative
P00491	Purine nucleoside phosphorylase OS=Homo sapiens OX=9606 GN=PNP PE=1 SV=2	10	12	10	0.0057491	0.0573634	0.2868	large	0.00193	0.00317163	0.961149	-0.726995	-0.719499	0.0104754	large	large	negligible	0.669244	1.08351	0.617664	0.997469	0.00253054	NA	NA	NA	NA	NA	NA	NA	NA	NA	NA	NA	NA	quantitative
O00534	von Willebrand factor A domain-containing protein 5A OS=Homo sapiens OX=9606 GN=VWA5A PE=2 SV=2	10	12	10	0.0057491	0.0573634	0.2868	large	0.961149	0.00317163	0.00193	0.0104754	-0.719499	-0.726995	negligible	large	large	0.381586	0.393402	0.969965	0.994236	0.00576406	NA	NA	NA	NA	NA	NA	NA	NA	NA	NA	NA	NA	quantitative
P20339	Ras-related protein Rab-5A OS=Homo sapiens OX=9606 GN=RAB5A PE=1 SV=2	10	12	10	0.005754	0.0573634	0.2867	large	0.000727933	0.0262213	0.193403	0.805528	0.523824	-0.283873	large	large	small	2.02759	0.776894	2.60986	0.0263141	0.973686	NA	NA	NA	NA	NA	NA	NA	NA	NA	NA	NA	NA	quantitative
P08571	Monocyte differentiation antigen CD14 OS=Homo sapiens OX=9606 GN=CD14 PE=1 SV=2	10	12	10	0.00589073	0.0581122	0.2851	large	0.00654578	0.00123315	0.424672	0.624649	0.800606	0.172642	large	large	small	4.42295	1.10463	4.00402	0.0010351	0.998965	NA	NA	NA	NA	NA	NA	NA	NA	NA	NA	NA	NA	quantitative
Q5T2W1	Na(+)/H(+) exchange regulatory cofactor NHE-RF3 OS=Homo sapiens OX=9606 GN=PDZK1 PE=1 SV=2	10	12	10	0.00590581	0.0581122	0.285	large	0.000874486	0.0147425	0.32509	-0.790915	-0.579895	0.213422	large	large	small	0.601976	1.17916	0.510514	0.985379	0.0146211	NA	NA	NA	NA	NA	NA	NA	NA	NA	NA	NA	NA	quantitative
Q9P032	NADH dehydrogenase [ubiquinone] 1 alpha subcomplex assembly factor 4 OS=Homo sapiens OX=9606 GN=NDUFAF4 PE=1 SV=1	10	12	10	0.00590581	0.0581122	0.285	large	0.000874486	0.0147425	0.32509	-0.790915	-0.579895	0.213422	large	large	small	0.368529	3.06083	0.120402	0.986613	0.0133865	NA	NA	NA	NA	NA	NA	NA	NA	NA	NA	NA	NA	quantitative
P49419	Alpha-aminoadipic semialdehyde dehydrogenase OS=Homo sapiens OX=9606 GN=ALDH7A1 PE=1 SV=5	10	12	10	0.00595805	0.058123	0.2843	large	0.00422622	0.00166784	0.610442	-0.661953	-0.774965	-0.109803	large	large	small	0.52147	0.919442	0.567159	0.998367	0.00163289	NA	NA	NA	NA	NA	NA	NA	NA	NA	NA	NA	NA	quantitative
Q04323	UBX domain-containing protein 1 OS=Homo sapiens OX=9606 GN=UBXN1 PE=1 SV=2	10	12	10	0.00595805	0.058123	0.2843	large	0.610442	0.00166784	0.00422622	0.109803	0.774965	0.661953	small	large	large	1.54931	1.26891	1.22097	0.00130298	0.998697	NA	NA	NA	NA	NA	NA	NA	NA	NA	NA	NA	NA	quantitative
Q9NPH2	Inositol-3-phosphate synthase 1 OS=Homo sapiens OX=9606 GN=ISYNA1 PE=1 SV=1	10	12	10	0.0060714	0.0584112	0.283	large	0.000777275	0.113329	0.0496674	-0.80031	-0.365099	0.436723	large	medium	medium	0.560142	3.11387	0.179886	0.911436	0.088564	NA	NA	NA	NA	NA	NA	NA	NA	NA	NA	NA	NA	quantitative
P49753	Acyl-coenzyme A thioesterase 2, mitochondrial OS=Homo sapiens OX=9606 GN=ACOT2 PE=1 SV=6	10	12	10	0.0060714	0.0584112	0.283	large	0.0062258	0.00134676	0.456527	-0.628965	-0.793147	-0.160898	large	large	small	0.45174	0.745495	0.60596	0.998697	0.00130298	NA	NA	NA	NA	NA	NA	NA	NA	NA	NA	NA	NA	quantitative
O75368	SH3 domain-binding glutamic acid-rich-like protein OS=Homo sapiens OX=9606 GN=SH3BGRL PE=1 SV=1	10	12	10	0.00613207	0.0584112	0.2824	large	0.000950371	0.0139508	0.352293	0.784264	0.585138	-0.201548	large	large	small	1.35853	0.906365	1.49887	0.0159525	0.984047	NA	NA	NA	NA	NA	NA	NA	NA	NA	NA	NA	NA	quantitative
Q01105	Protein SET OS=Homo sapiens OX=9606 GN=SET PE=1 SV=3	10	12	10	0.0061787	0.0584112	0.2818	large	0.12019	0.000804412	0.0284427	0.341359	0.836506	0.491683	medium	large	medium	1.40958	1.14324	1.23296	0.000505208	0.999495	NA	NA	NA	NA	NA	NA	NA	NA	NA	NA	NA	NA	quantitative
O15533	Tapasin OS=Homo sapiens OX=9606 GN=TAPBP PE=1 SV=1	10	12	10	0.0061787	0.0584112	0.2818	large	0.12019	0.000804412	0.0284427	0.341359	0.836506	0.491683	medium	large	medium	2.14895	1.46392	1.46794	0.000446526	0.999553	NA	NA	NA	NA	NA	NA	NA	NA	NA	NA	NA	NA	quantitative
O00748	Cocaine esterase OS=Homo sapiens OX=9606 GN=CES2 PE=1 SV=1	10	12	10	0.00618279	0.0584112	0.2818	large	0.00146358	0.00575971	0.691002	-0.749505	-0.666668	0.0855981	large	large	negligible	0.611913	1.1242	0.544311	0.994236	0.00576406	NA	NA	NA	NA	NA	NA	NA	NA	NA	NA	NA	NA	quantitative
P51858	Hepatoma-derived growth factor OS=Homo sapiens OX=9606 GN=HDGF PE=1 SV=1	10	12	10	0.00618279	0.0584112	0.2818	large	0.000870711	0.170251	0.0327435	-0.79126	-0.314466	0.478097	large	medium	medium	0.837251	1.29128	0.648387	0.887095	0.112905	NA	NA	NA	NA	NA	NA	NA	NA	NA	NA	NA	NA	quantitative
P05413	Fatty acid-binding protein, heart OS=Homo sapiens OX=9606 GN=FABP3 PE=1 SV=4	10	12	10	0.00624458	0.0584112	0.2811	large	0.489612	0.00146873	0.00591708	-0.149204	-0.78579	-0.633332	small	large	large	0.515868	0.600032	0.859735	0.998697	0.00130298	NA	NA	NA	NA	NA	NA	NA	NA	NA	NA	NA	NA	quantitative
Q8NBS9	Thioredoxin domain-containing protein 5 OS=Homo sapiens OX=9606 GN=TXNDC5 PE=1 SV=2	10	12	10	0.00624458	0.0584112	0.2811	large	0.489612	0.00146873	0.00591708	0.149204	0.78579	0.633332	small	large	large	2.00967	2.61641	0.768101	0.00145945	0.998541	NA	NA	NA	NA	NA	NA	NA	NA	NA	NA	NA	NA	quantitative
Q9NPJ3	Acyl-coenzyme A thioesterase 13 OS=Homo sapiens OX=9606 GN=ACOT13 PE=1 SV=1	10	12	10	0.00624458	0.0584112	0.2811	large	0.00591708	0.00146873	0.489612	-0.633332	-0.78579	-0.149204	large	large	small	0.508528	0.985092	0.516224	0.998175	0.00182492	NA	NA	NA	NA	NA	NA	NA	NA	NA	NA	NA	NA	quantitative
P24534	Elongation factor 1-beta OS=Homo sapiens OX=9606 GN=EEF1B2 PE=1 SV=3	10	12	10	0.00632253	0.0587659	0.2803	large	0.0198612	0.270289	0.00105606	-0.525552	0.251303	0.775814	large	small	large	1.15069	1.5063	0.763915	0.193475	0.806525	NA	NA	NA	NA	NA	NA	NA	NA	NA	NA	NA	NA	quantitative
P60228	Eukaryotic translation initiation factor 3 subunit E OS=Homo sapiens OX=9606 GN=EIF3E PE=1 SV=1	10	12	10	0.00634953	0.0587659	0.28	large	0.000870345	0.147332	0.0394736	0.791294	0.332909	-0.459764	large	medium	medium	2.62298	0.711164	3.68829	0.088564	0.911436	NA	NA	NA	NA	NA	NA	NA	NA	NA	NA	NA	NA	quantitative
Q92506	Estradiol 17-beta-dehydrogenase 8 OS=Homo sapiens OX=9606 GN=HSD17B8 PE=1 SV=2	10	12	10	0.00637362	0.0587659	0.2797	large	0.00815203	0.00127806	0.383475	-0.605611	-0.79758	-0.188667	large	large	small	0.545461	0.866277	0.629661	0.998697	0.00130298	NA	NA	NA	NA	NA	NA	NA	NA	NA	NA	NA	NA	quantitative
P39656	Dolichyl-diphosphooligosaccharide--protein glycosyltransferase 48 kDa subunit OS=Homo sapiens OX=9606 GN=DDOST PE=1 SV=4	10	12	10	0.00639297	0.0587659	0.2795	large	0.00189471	0.636664	0.00673435	0.728503	0.106747	-0.622198	large	small	large	1.23144	0.364731	3.37629	0.377726	0.622274	NA	NA	NA	NA	NA	NA	NA	NA	NA	NA	NA	NA	quantitative
Q9NVS9	Pyridoxine-5'-phosphate oxidase OS=Homo sapiens OX=9606 GN=PNPO PE=1 SV=1	10	12	10	0.00641176	0.0587659	0.2793	large	0.00318456	0.00248107	0.808653	-0.685676	-0.740847	-0.0521031	large	large	negligible	0.571202	0.954329	0.598538	0.997963	0.00203726	NA	NA	NA	NA	NA	NA	NA	NA	NA	NA	NA	NA	quantitative
Q15274	Nicotinate-nucleotide pyrophosphorylase [carboxylating] OS=Homo sapiens OX=9606 GN=QPRT PE=1 SV=3	10	12	10	0.00650718	0.0589789	0.2783	large	0.00282597	0.00288442	0.892166	-0.695606	-0.727776	-0.0291571	large	large	negligible	0.481711	1.0919	0.441169	0.997184	0.00281563	NA	NA	NA	NA	NA	NA	NA	NA	NA	NA	NA	NA	quantitative
Q9NRX4	14 kDa phosphohistidine phosphatase OS=Homo sapiens OX=9606 GN=PHPT1 PE=1 SV=1	10	12	10	0.00653683	0.0589789	0.278	large	0.000966618	0.188576	0.0311053	-0.782907	-0.301083	0.48307	large	medium	medium	0.87022	1.3504	0.644415	0.880326	0.119674	NA	NA	NA	NA	NA	NA	NA	NA	NA	NA	NA	NA	quantitative
Q96CM8	Acyl-CoA synthetase family member 2, mitochondrial OS=Homo sapiens OX=9606 GN=ACSF2 PE=1 SV=2	10	12	10	0.00654922	0.0589789	0.2778	large	0.00249822	0.00333872	0.976829	-0.705802	-0.715008	-0.00624603	large	large	negligible	0.408846	1.04719	0.39042	0.997184	0.00281563	NA	NA	NA	NA	NA	NA	NA	NA	NA	NA	NA	NA	quantitative
P24821	Tenascin OS=Homo sapiens OX=9606 GN=TNC PE=1 SV=3	10	12	10	0.00654984	0.0589789	0.2778	large	0.00234542	0.00358639	0.98069	0.711004	0.708733	-0.005205	large	large	negligible	1.79673	1.16286	1.5451	0.00281563	0.997184	NA	NA	NA	NA	NA	NA	NA	NA	NA	NA	NA	NA	quantitative
O94819	Kelch repeat and BTB domain-containing protein 11 OS=Homo sapiens OX=9606 GN=KBTBD11 PE=1 SV=1	10	12	10	0.00656474	0.0589789	0.2777	large	0.00533264	0.00173958	0.559267	-0.642228	-0.771369	-0.125947	large	large	small	0.558141	0.787052	0.709153	0.998838	0.00116199	NA	NA	NA	NA	NA	NA	NA	NA	NA	NA	NA	NA	quantitative
Q9UHY7	Enolase-phosphatase E1 OS=Homo sapiens OX=9606 GN=ENOPH1 PE=1 SV=1	10	12	10	0.00661467	0.0591935	0.2771	large	0.00223877	0.718153	0.00589372	-0.714831	-0.0814974	0.633672	large	negligible	large	0.488401	4.99459	0.097786	0.52759	0.47241	NA	NA	NA	NA	NA	NA	NA	NA	NA	NA	NA	NA	quantitative
P21397	Amine oxidase [flavin-containing] A OS=Homo sapiens OX=9606 GN=MAOA PE=1 SV=1	10	12	10	0.00670548	0.0595308	0.2762	large	0.00550585	0.760137	0.00242875	0.639499	-0.0689145	-0.708128	large	negligible	large	0.846646	0.402412	2.10393	0.568687	0.431313	NA	NA	NA	NA	NA	NA	NA	NA	NA	NA	NA	NA	quantitative
Q14005	Pro-interleukin-16 OS=Homo sapiens OX=9606 GN=IL16 PE=1 SV=4	10	12	10	0.00670993	0.0595308	0.2761	large	0.00144148	0.0078172	0.595718	0.750737	0.639005	-0.114378	large	large	small	3.24032	0.856167	3.78468	0.00847378	0.991526	NA	NA	NA	NA	NA	NA	NA	NA	NA	NA	NA	NA	quantitative
Q9UM54	Unconventional myosin-VI OS=Homo sapiens OX=9606 GN=MYO6 PE=1 SV=4	10	12	10	0.00673093	0.0595308	0.2759	large	0.261185	0.00112929	0.0135755	-0.244317	-0.808033	-0.56037	small	large	large	0.359848	0.430688	0.835519	0.998965	0.0010351	NA	NA	NA	NA	NA	NA	NA	NA	NA	NA	NA	NA	quantitative
P01859	Immunoglobulin heavy constant gamma 2 OS=Homo sapiens OX=9606 GN=IGHG2 PE=1 SV=2	10	12	10	0.00679755	0.0598328	0.2753	large	0.00739085	0.00152467	0.444624	0.614144	0.782611	0.165227	large	large	small	2.23042	1.02131	2.18388	0.00130298	0.998697	NA	NA	NA	NA	NA	NA	NA	NA	NA	NA	NA	NA	quantitative
Q12907	Vesicular integral-membrane protein VIP36 OS=Homo sapiens OX=9606 GN=LMAN2 PE=1 SV=1	10	12	10	0.00684405	0.0598328	0.2748	large	0.00479092	0.00204952	0.633158	0.651342	0.757322	0.102844	large	large	small	1.54981	1.21958	1.27077	0.0010351	0.998965	NA	NA	NA	NA	NA	NA	NA	NA	NA	NA	NA	NA	quantitative
P45378	Troponin T, fast skeletal muscle OS=Homo sapiens OX=9606 GN=TNNT3 PE=1 SV=3	10	12	10	0.00684405	0.0598328	0.2748	large	0.00479092	0.846029	0.00284761	0.651342	-0.043812	-0.694973	large	negligible	large	0.807361	0.0748363	10.7884	0.555048	0.444952	NA	NA	NA	NA	NA	NA	NA	NA	NA	NA	NA	NA	quantitative
P50416	Carnitine O-palmitoyltransferase 1, liver isoform OS=Homo sapiens OX=9606 GN=CPT1A PE=1 SV=2	10	12	10	0.00689545	0.0600512	0.2743	large	0.0450712	0.141623	0.000965561	-0.446535	0.337858	0.782995	medium	medium	large	1.34712	5.32068	0.253185	0.100196	0.899804	NA	NA	NA	NA	NA	NA	NA	NA	NA	NA	NA	NA	quantitative
Q9H479	Fructosamine-3-kinase OS=Homo sapiens OX=9606 GN=FN3K PE=1 SV=1	10	12	10	0.00696435	0.06019	0.2736	large	0.0262726	0.000988591	0.148364	-0.499261	-0.819232	-0.316579	medium	large	medium	0.392275	0.728797	0.538251	0.999355	0.000644545	NA	NA	NA	NA	NA	NA	NA	NA	NA	NA	NA	NA	quantitative
Q9Y4Z0	U6 snRNA-associated Sm-like protein LSm4 OS=Homo sapiens OX=9606 GN=LSM4 PE=1 SV=1	10	12	10	0.00696435	0.06019	0.2736	large	0.00152269	0.423943	0.0127965	-0.746296	-0.181357	0.56569	large	small	large	0.713597	2.79923	0.254926	0.755572	0.244428	NA	NA	NA	NA	NA	NA	NA	NA	NA	NA	NA	NA	quantitative
P21399	Cytoplasmic aconitate hydratase OS=Homo sapiens OX=9606 GN=ACO1 PE=1 SV=3	10	12	10	0.00699807	0.0602459	0.2732	large	0.0461539	0.000919678	0.0869497	-0.444147	-0.825296	-0.377732	medium	large	medium	0.497677	0.672181	0.740391	0.999553	0.000446526	NA	NA	NA	NA	NA	NA	NA	NA	NA	NA	NA	NA	quantitative
P22352	Glutathione peroxidase 3 OS=Homo sapiens OX=9606 GN=GPX3 PE=1 SV=2	10	12	10	0.00706198	0.0602459	0.2726	large	0.0747055	0.000923588	0.0544343	-0.394166	-0.824941	-0.427359	medium	large	medium	0.385682	0.588169	0.655734	0.999273	0.000726799	NA	NA	NA	NA	NA	NA	NA	NA	NA	NA	NA	NA	quantitative
Q969Z3	Mitochondrial amidoxime reducing component 2 OS=Homo sapiens OX=9606 GN=MARC2 PE=1 SV=1	10	12	10	0.00707603	0.0602459	0.2725	large	0.00429026	0.0024026	0.71069	-0.660684	-0.743626	-0.0798629	large	large	negligible	0.435003	0.919758	0.472953	0.997728	0.0022718	NA	NA	NA	NA	NA	NA	NA	NA	NA	NA	NA	NA	quantitative
Q96AZ6	Interferon-stimulated gene 20 kDa protein OS=Homo sapiens OX=9606 GN=ISG20 PE=1 SV=2	10	12	10	0.00708341	0.0602459	0.2724	large	0.0639102	0.000924893	0.0639102	0.410703	0.824822	0.410703	medium	large	medium	6.26373	3.19376	1.96124	0.000347645	0.999652	NA	NA	NA	NA	NA	NA	NA	NA	NA	NA	NA	NA	quantitative
P00558	Phosphoglycerate kinase 1 OS=Homo sapiens OX=9606 GN=PGK1 PE=1 SV=3	10	12	10	0.00712984	0.0602459	0.272	large	0.00107355	0.18155	0.0356956	-0.774496	-0.306089	0.469674	large	medium	medium	0.824048	1.27436	0.646636	0.858319	0.141681	NA	NA	NA	NA	NA	NA	NA	NA	NA	NA	NA	NA	quantitative
P63000	Ras-related C3 botulinum toxin substrate 1 OS=Homo sapiens OX=9606 GN=RAC1 PE=1 SV=1	10	12	10	0.00712984	0.0602459	0.272	large	0.0356956	0.18155	0.00107355	-0.469674	0.306089	0.774496	medium	medium	large	1.20636	1.52249	0.792363	0.141681	0.858319	NA	NA	NA	NA	NA	NA	NA	NA	NA	NA	NA	NA	quantitative
Q8NE62	Choline dehydrogenase, mitochondrial OS=Homo sapiens OX=9606 GN=CHDH PE=1 SV=2	10	12	10	0.00717862	0.0604334	0.2715	large	0.0314643	0.00100252	0.12948	-0.48196	-0.818056	-0.332708	medium	large	medium	0.384215	0.695357	0.552544	0.999429	0.000570959	NA	NA	NA	NA	NA	NA	NA	NA	NA	NA	NA	NA	quantitative
Q9UHI7	Solute carrier family 23 member 1 OS=Homo sapiens OX=9606 GN=SLC23A1 PE=1 SV=3	10	12	10	0.0073235	0.0612266	0.2701	large	0.00107282	0.0261594	0.245605	-0.77455	-0.52406	0.252661	large	large	small	0.533978	1.75771	0.303792	0.979413	0.0205867	NA	NA	NA	NA	NA	NA	NA	NA	NA	NA	NA	NA	quantitative
Q9Y2T3	Guanine deaminase OS=Homo sapiens OX=9606 GN=GDA PE=1 SV=1	10	12	10	0.00732697	0.0612266	0.2701	large	0.309454	0.00136011	0.0124057	-0.220556	-0.792311	-0.568474	small	large	large	0.564412	0.593113	0.95161	0.999079	0.00092104	NA	NA	NA	NA	NA	NA	NA	NA	NA	NA	NA	NA	quantitative
P24557	Thromboxane-A synthase OS=Homo sapiens OX=9606 GN=TBXAS1 PE=1 SV=3	10	12	10	0.00737081	0.0612266	0.2697	large	0.545448	0.0019658	0.006346	0.130433	0.760903	0.627319	small	large	large	2.55118	2.06181	1.23735	0.0022718	0.997728	NA	NA	NA	NA	NA	NA	NA	NA	NA	NA	NA	NA	quantitative
P62937	Peptidyl-prolyl cis-trans isomerase A OS=Homo sapiens OX=9606 GN=PPIA PE=1 SV=2	10	12	10	0.00741562	0.0612266	0.2693	large	0.00249855	0.699108	0.00699939	-0.705791	-0.0872917	0.618861	large	negligible	large	1.0497	1.63007	0.64396	0.66103	0.33897	NA	NA	NA	NA	NA	NA	NA	NA	NA	NA	NA	NA	quantitative
Q14651	Plastin-1 OS=Homo sapiens OX=9606 GN=PLS1 PE=1 SV=2	10	12	10	0.00743883	0.0612266	0.269	large	0.00266336	0.00433578	0.95779	-0.700513	-0.691997	0.011382	large	large	negligible	0.504715	0.890611	0.566707	0.996871	0.00312938	NA	NA	NA	NA	NA	NA	NA	NA	NA	NA	NA	NA	quantitative
P34897	Serine hydroxymethyltransferase, mitochondrial OS=Homo sapiens OX=9606 GN=SHMT2 PE=1 SV=3	10	12	10	0.00744658	0.0612266	0.269	large	0.00283621	0.00404224	1	-0.695306	-0.698197	0	large	large	negligible	0.582126	0.993804	0.585755	0.996147	0.00385291	NA	NA	NA	NA	NA	NA	NA	NA	NA	NA	NA	NA	quantitative
Q9BXJ7	Protein amnionless OS=Homo sapiens OX=9606 GN=AMN PE=1 SV=2	10	12	10	0.00746141	0.0612266	0.2688	large	0.205314	0.00118322	0.0200799	-0.276234	-0.804098	-0.524534	small	large	large	0.567296	0.680352	0.833828	0.999079	0.00092104	NA	NA	NA	NA	NA	NA	NA	NA	NA	NA	NA	NA	quantitative
Q96IU4	Protein ABHD14B OS=Homo sapiens OX=9606 GN=ABHD14B PE=1 SV=1	10	12	10	0.00748972	0.0612379	0.2686	large	0.0974471	0.00102225	0.0444651	-0.365143	-0.816418	-0.447895	medium	large	medium	0.616611	0.77544	0.795176	0.999694	0.000306229	NA	NA	NA	NA	NA	NA	NA	NA	NA	NA	NA	NA	quantitative
P62979	Ubiquitin-40S ribosomal protein S27a OS=Homo sapiens OX=9606 GN=RPS27A PE=1 SV=2	10	12	10	0.00755812	0.0615757	0.2679	large	0.171659	0.0404457	0.00104706	-0.298813	0.479674	0.776501	small	medium	large	1.15094	1.39126	0.827263	0.0417864	0.958214	NA	NA	NA	NA	NA	NA	NA	NA	NA	NA	NA	NA	quantitative
Q15435	Protein phosphatase 1 regulatory subunit 7 OS=Homo sapiens OX=9606 GN=PPP1R7 PE=1 SV=1	10	12	10	0.00760983	0.0617755	0.2675	large	0.00198807	0.526839	0.0106687	-0.724571	-0.143233	0.58193	large	small	large	0.940339	1.47419	0.63787	0.710109	0.289891	NA	NA	NA	NA	NA	NA	NA	NA	NA	NA	NA	NA	quantitative
Q99426	Tubulin-folding cofactor B OS=Homo sapiens OX=9606 GN=TBCB PE=1 SV=2	10	12	10	0.00766189	0.0619768	0.267	large	0.268047	0.0248498	0.00116774	-0.240757	0.52917	0.767736	small	large	large	1.3171	1.67726	0.785269	0.0284972	0.971503	NA	NA	NA	NA	NA	NA	NA	NA	NA	NA	NA	NA	quantitative
Q9HCC0	Methylcrotonoyl-CoA carboxylase beta chain, mitochondrial OS=Homo sapiens OX=9606 GN=MCCC2 PE=1 SV=1	10	12	10	0.00769899	0.062056	0.2667	large	0.00571142	0.00231337	0.618118	-0.636364	-0.746894	-0.107438	large	large	small	0.635009	0.901362	0.704499	0.998367	0.00163289	NA	NA	NA	NA	NA	NA	NA	NA	NA	NA	NA	NA	quantitative
P30044	Peroxiredoxin-5, mitochondrial OS=Homo sapiens OX=9606 GN=PRDX5 PE=1 SV=4	10	12	10	0.00778476	0.0623403	0.2659	large	0.0151663	0.00139682	0.276528	-0.550333	-0.790052	-0.236447	large	large	small	0.633746	0.872	0.726772	0.998838	0.00116199	NA	NA	NA	NA	NA	NA	NA	NA	NA	NA	NA	NA	quantitative
Q06323	Proteasome activator complex subunit 1 OS=Homo sapiens OX=9606 GN=PSME1 PE=1 SV=1	10	12	10	0.00783134	0.0623403	0.2655	large	0.652419	0.00822515	0.00188888	-0.0970297	0.634352	0.728755	negligible	large	large	1.81289	2.07668	0.872976	0.00770813	0.992292	NA	NA	NA	NA	NA	NA	NA	NA	NA	NA	NA	NA	quantitative
Q02928	Cytochrome P450 4A11 OS=Homo sapiens OX=9606 GN=CYP4A11 PE=1 SV=1	10	12	10	0.00783134	0.0623403	0.2655	large	0.00132326	0.0181922	0.355351	-0.757657	-0.559722	0.200253	large	large	small	0.512499	1.07867	0.47512	0.982614	0.0173865	NA	NA	NA	NA	NA	NA	NA	NA	NA	NA	NA	NA	quantitative
Q53EL6	Programmed cell death protein 4 OS=Homo sapiens OX=9606 GN=PDCD4 PE=1 SV=2	10	12	10	0.00784396	0.0623403	0.2654	large	0.00541202	0.00250486	0.65589	0.640967	0.740021	0.0959902	large	large	negligible	2.53199	1.25757	2.0134	0.00163289	0.998367	NA	NA	NA	NA	NA	NA	NA	NA	NA	NA	NA	NA	quantitative
Q96FQ6	Protein S100-A16 OS=Homo sapiens OX=9606 GN=S100A16 PE=1 SV=1	10	12	10	0.0079096	0.0626429	0.2648	large	0.0195065	0.338602	0.00156849	-0.527224	0.217568	0.743891	large	small	large	1.2569	1.87068	0.671895	0.213031	0.786969	NA	NA	NA	NA	NA	NA	NA	NA	NA	NA	NA	NA	quantitative
Q9BYN8	28S ribosomal protein S26, mitochondrial OS=Homo sapiens OX=9606 GN=MRPS26 PE=1 SV=1	10	12	10	0.00796371	0.0627688	0.2643	large	0.690969	0.00772677	0.00202596	-0.0856078	0.640068	0.723025	negligible	large	large	1.75611	1.83787	0.955514	0.00576406	0.994236	NA	NA	NA	NA	NA	NA	NA	NA	NA	NA	NA	NA	quantitative
P49588	Alanine--tRNA ligase, cytoplasmic OS=Homo sapiens OX=9606 GN=AARS PE=1 SV=2	10	12	10	0.0079841	0.0627688	0.2642	large	0.00144067	0.275481	0.0251857	-0.750783	-0.24854	0.503272	large	small	large	0.878309	1.5111	0.581239	0.842211	0.157789	NA	NA	NA	NA	NA	NA	NA	NA	NA	NA	NA	NA	quantitative
Q6NVY1	3-hydroxyisobutyryl-CoA hydrolase, mitochondrial OS=Homo sapiens OX=9606 GN=HIBCH PE=1 SV=2	10	12	10	0.00800833	0.0627688	0.2639	large	0.00159701	0.0123805	0.491687	-0.742428	-0.596412	0.148486	large	large	small	0.581757	1.18517	0.490862	0.990695	0.00930538	NA	NA	NA	NA	NA	NA	NA	NA	NA	NA	NA	NA	quantitative
P27338	Amine oxidase [flavin-containing] B OS=Homo sapiens OX=9606 GN=MAOB PE=1 SV=3	10	12	10	0.0083459	0.064923	0.2611	large	0.00408405	0.00366313	0.855735	-0.664838	-0.706873	-0.0391081	large	large	negligible	0.689625	1.05801	0.651815	0.996526	0.00347426	NA	NA	NA	NA	NA	NA	NA	NA	NA	NA	NA	NA	quantitative
P10109	Adrenodoxin, mitochondrial OS=Homo sapiens OX=9606 GN=FDX1 PE=1 SV=1	10	12	10	0.0083459	0.064923	0.2611	large	0.00408405	0.00366313	0.855735	-0.664838	-0.706873	-0.0391081	large	large	negligible	0.376126	1.43246	0.262572	0.996871	0.00312938	NA	NA	NA	NA	NA	NA	NA	NA	NA	NA	NA	NA	quantitative
P68431	Histone H3.1 OS=Homo sapiens OX=9606 GN=HIST1H3A PE=1 SV=2	10	12	10	0.00839346	0.064923	0.2607	large	0.00154883	0.0162986	0.413288	0.744915	0.570308	-0.176969	large	large	small	1.40729	1.02226	1.37665	0.0102075	0.989792	NA	NA	NA	NA	NA	NA	NA	NA	NA	NA	NA	NA	quantitative
Q8NFU3	Thiosulfate:glutathione sulfurtransferase OS=Homo sapiens OX=9606 GN=TSTD1 PE=1 SV=3	10	12	10	0.00839743	0.064923	0.2607	large	0.00385049	0.00393938	0.897231	-0.669791	-0.700471	-0.0277794	large	large	negligible	0.700427	0.936103	0.748238	0.996871	0.00312938	NA	NA	NA	NA	NA	NA	NA	NA	NA	NA	NA	NA	quantitative
Q3LXA3	Triokinase/FMN cyclase OS=Homo sapiens OX=9606 GN=TKFC PE=1 SV=2	10	12	10	0.00873401	0.067224	0.258	large	0.00979544	0.00210861	0.452752	-0.589489	-0.754879	-0.162264	large	large	small	0.44151	0.722405	0.611167	0.998838	0.00116199	NA	NA	NA	NA	NA	NA	NA	NA	NA	NA	NA	NA	quantitative
Q9Y4W6	AFG3-like protein 2 OS=Homo sapiens OX=9606 GN=AFG3L2 PE=1 SV=2	10	12	10	0.00878378	0.067224	0.2576	large	0.00213575	0.00976079	0.633725	-0.718699	-0.61859	0.102671	large	large	small	0.0902053	0.955525	0.094404	0.994236	0.00576406	NA	NA	NA	NA	NA	NA	NA	NA	NA	NA	NA	NA	quantitative
Q9UBX3	Mitochondrial dicarboxylate carrier OS=Homo sapiens OX=9606 GN=SLC25A10 PE=1 SV=2	10	12	10	0.00878378	0.067224	0.2576	large	0.0132381	0.00182969	0.353029	-0.562639	-0.767051	-0.201236	large	large	small	0.504224	0.921559	0.547142	0.998367	0.00163289	NA	NA	NA	NA	NA	NA	NA	NA	NA	NA	NA	NA	quantitative
P09417	Dihydropteridine reductase OS=Homo sapiens OX=9606 GN=QDPR PE=1 SV=2	10	12	10	0.00898314	0.0681139	0.256	large	0.292213	0.00171807	0.0168879	-0.228719	-0.772432	-0.540515	small	large	large	0.670209	0.725203	0.924167	0.997728	0.0022718	NA	NA	NA	NA	NA	NA	NA	NA	NA	NA	NA	NA	quantitative
P83881	60S ribosomal protein L36a OS=Homo sapiens OX=9606 GN=RPL36A PE=1 SV=2	10	12	10	0.00898995	0.0681139	0.256	large	0.00161505	0.0201178	0.370744	0.741515	0.549952	-0.19384	large	large	small	1.35314	0.925537	1.462	0.0133865	0.986613	NA	NA	NA	NA	NA	NA	NA	NA	NA	NA	NA	NA	quantitative
Q9H9P8	L-2-hydroxyglutarate dehydrogenase, mitochondrial OS=Homo sapiens OX=9606 GN=L2HGDH PE=1 SV=3	10	12	10	0.00898995	0.0681139	0.256	large	0.00932499	0.00229219	0.485118	-0.593828	-0.747688	-0.150765	large	large	small	0.460141	1.03408	0.444978	0.997469	0.00253054	NA	NA	NA	NA	NA	NA	NA	NA	NA	NA	NA	NA	quantitative
P16401	Histone H1.5 OS=Homo sapiens OX=9606 GN=HIST1H1B PE=1 SV=3	10	12	10	0.00905746	0.0682579	0.2555	large	0.239005	0.00160359	0.0213592	0.256313	0.778315	0.518778	small	large	large	1.98158	1.83788	1.07819	0.0010351	0.998965	NA	NA	NA	NA	NA	NA	NA	NA	NA	NA	NA	NA	quantitative
P61586	Transforming protein RhoA OS=Homo sapiens OX=9606 GN=RHOA PE=1 SV=1	10	12	10	0.00908495	0.0682579	0.2553	large	0.0103859	0.622813	0.00284584	-0.584313	0.111172	0.695024	large	small	large	1.2933	1.86456	0.693621	0.377726	0.622274	NA	NA	NA	NA	NA	NA	NA	NA	NA	NA	NA	NA	quantitative
P78417	Glutathione S-transferase omega-1 OS=Homo sapiens OX=9606 GN=GSTO1 PE=1 SV=2	10	12	10	0.00910907	0.0682579	0.2551	large	0.0016037	0.234101	0.0350388	-0.742088	-0.271721	0.471493	large	small	medium	0.949652	1.52113	0.624306	0.887095	0.112905	NA	NA	NA	NA	NA	NA	NA	NA	NA	NA	NA	NA	quantitative
P98164	Low-density lipoprotein receptor-related protein 2 OS=Homo sapiens OX=9606 GN=LRP2 PE=1 SV=3	10	12	10	0.00921055	0.0682579	0.2543	large	0.749804	0.00810071	0.0026237	0.0686387	-0.635748	-0.701754	negligible	large	large	0.699648	0.713983	0.979922	0.992292	0.00770813	NA	NA	NA	NA	NA	NA	NA	NA	NA	NA	NA	NA	quantitative
Q86XE5	4-hydroxy-2-oxoglutarate aldolase, mitochondrial OS=Homo sapiens OX=9606 GN=HOGA1 PE=1 SV=1	10	12	10	0.00921055	0.0682579	0.2543	large	0.0026237	0.00810071	0.749804	-0.701754	-0.635748	0.0686387	large	large	negligible	0.645107	1.10085	0.586011	0.994236	0.00576406	NA	NA	NA	NA	NA	NA	NA	NA	NA	NA	NA	NA	quantitative
Q6JQN1	Acyl-CoA dehydrogenase family member 10 OS=Homo sapiens OX=9606 GN=ACAD10 PE=1 SV=1	10	12	10	0.00926216	0.0682579	0.2539	large	0.0469361	0.00140012	0.117334	-0.442452	-0.789852	-0.344129	medium	large	medium	0.255353	0.487365	0.523947	0.999181	0.000818633	NA	NA	NA	NA	NA	NA	NA	NA	NA	NA	NA	NA	quantitative
P30084	Enoyl-CoA hydratase, mitochondrial OS=Homo sapiens OX=9606 GN=ECHS1 PE=1 SV=4	10	12	10	0.00931846	0.0682579	0.2535	large	0.00280385	0.00760018	0.789878	-0.696257	-0.641575	0.0573388	large	large	negligible	0.585447	1.24876	0.468821	0.99478	0.00522044	NA	NA	NA	NA	NA	NA	NA	NA	NA	NA	NA	NA	quantitative
P54802	Alpha-N-acetylglucosaminidase OS=Homo sapiens OX=9606 GN=NAGLU PE=1 SV=2	10	12	10	0.00933701	0.0682579	0.2534	large	0.17005	0.00151079	0.0320519	-0.299977	-0.783389	-0.480168	small	large	medium	0.319425	0.41438	0.770852	0.999273	0.000726799	NA	NA	NA	NA	NA	NA	NA	NA	NA	NA	NA	NA	quantitative
Q15067	Peroxisomal acyl-coenzyme A oxidase 1 OS=Homo sapiens OX=9606 GN=ACOX1 PE=1 SV=3	10	12	10	0.00940356	0.0682579	0.2529	large	0.101793	0.0881067	0.00139691	-0.360264	0.39465	0.753279	medium	medium	large	1.80645	2.1152	0.854032	0.0483458	0.951654	NA	NA	NA	NA	NA	NA	NA	NA	NA	NA	NA	NA	quantitative
P19801	Amiloride-sensitive amine oxidase [copper-containing] OS=Homo sapiens OX=9606 GN=AOC1 PE=1 SV=4	10	12	10	0.00940356	0.0682579	0.2529	large	0.0552836	0.00140927	0.101793	-0.425767	-0.789299	-0.360264	medium	large	medium	0.162465	0.594998	0.273051	0.998697	0.00130298	NA	NA	NA	NA	NA	NA	NA	NA	NA	NA	NA	NA	quantitative
Q96DV4	39S ribosomal protein L38, mitochondrial OS=Homo sapiens OX=9606 GN=MRPL38 PE=1 SV=2	10	12	10	0.00942228	0.0682579	0.2527	large	0.00487596	0.00410949	0.837918	-0.649849	-0.696739	-0.0440055	large	large	negligible	0.718208	1.07554	0.667762	0.996147	0.00385291	NA	NA	NA	NA	NA	NA	NA	NA	NA	NA	NA	NA	quantitative
P48426	Phosphatidylinositol 5-phosphate 4-kinase type-2 alpha OS=Homo sapiens OX=9606 GN=PIP4K2A PE=1 SV=2	10	12	10	0.00942228	0.0682579	0.2527	large	0.837918	0.00410949	0.00487596	0.0440055	0.696739	0.649849	negligible	large	large	2.03175	1.95784	1.03775	0.00426813	0.995732	NA	NA	NA	NA	NA	NA	NA	NA	NA	NA	NA	NA	quantitative
Q08257	Quinone oxidoreductase OS=Homo sapiens OX=9606 GN=CRYZ PE=1 SV=1	10	12	10	0.00946521	0.0682579	0.2524	large	0.00843328	0.0026981	0.553241	-0.602647	-0.73358	-0.127896	large	large	small	0.695244	1.07324	0.647801	0.997728	0.0022718	NA	NA	NA	NA	NA	NA	NA	NA	NA	NA	NA	NA	quantitative
Q9P0P8	Uncharacterized protein C6orf203 OS=Homo sapiens OX=9606 GN=C6orf203 PE=1 SV=1	10	12	10	0.00946521	0.0682579	0.2524	large	0.00843328	0.0026981	0.553241	-0.602647	-0.73358	-0.127896	large	large	small	0.443136	1.08557	0.408207	0.997963	0.00203726	NA	NA	NA	NA	NA	NA	NA	NA	NA	NA	NA	NA	quantitative
O43681	ATPase ASNA1 OS=Homo sapiens OX=9606 GN=ASNA1 PE=1 SV=2	10	12	10	0.00948944	0.0682579	0.2522	large	0.0648204	0.00141477	0.0879476	-0.409219	-0.788968	-0.376482	medium	large	medium	0.775684	0.942632	0.822892	0.999079	0.00092104	NA	NA	NA	NA	NA	NA	NA	NA	NA	NA	NA	NA	quantitative
Q96HD9	N-acyl-aromatic-L-amino acid amidohydrolase (carboxylate-forming) OS=Homo sapiens OX=9606 GN=ACY3 PE=1 SV=1	10	12	10	0.00948944	0.0682579	0.2522	large	0.00460212	0.00441725	0.879026	-0.654751	-0.690347	-0.0327375	large	large	negligible	0.49232	0.988411	0.498093	0.996147	0.00385291	NA	NA	NA	NA	NA	NA	NA	NA	NA	NA	NA	NA	quantitative
P46782	40S ribosomal protein S5 OS=Homo sapiens OX=9606 GN=RPS5 PE=1 SV=4	10	12	10	0.00956522	0.068586	0.2517	large	0.0332632	0.256584	0.00176522	-0.476566	0.258785	0.734279	medium	small	large	1.1195	1.46006	0.766745	0.157789	0.842211	NA	NA	NA	NA	NA	NA	NA	NA	NA	NA	NA	NA	quantitative
P13667	Protein disulfide-isomerase A4 OS=Homo sapiens OX=9606 GN=PDIA4 PE=1 SV=2	10	12	10	0.0097269	0.069308	0.2505	large	0.440976	0.00236544	0.0114913	0.166567	0.744973	0.575321	small	large	large	1.43897	1.34053	1.07343	0.0022718	0.997728	NA	NA	NA	NA	NA	NA	NA	NA	NA	NA	NA	NA	quantitative
P49458	Signal recognition particle 9 kDa protein OS=Homo sapiens OX=9606 GN=SRP9 PE=1 SV=2	10	12	10	0.0097269	0.069308	0.2505	large	0.00147199	0.0602928	0.151933	0.749041	0.437133	-0.313718	large	medium	medium	2.49728	0.827573	3.01759	0.0519214	0.948079	NA	NA	NA	NA	NA	NA	NA	NA	NA	NA	NA	NA	quantitative
P31949	Protein S100-A11 OS=Homo sapiens OX=9606 GN=S100A11 PE=1 SV=2	10	12	10	0.00986045	0.0698733	0.2496	large	0.0451843	0.0015461	0.130373	0.446284	0.781423	0.331904	medium	large	medium	1.40732	1.08644	1.29535	0.00130298	0.998697	NA	NA	NA	NA	NA	NA	NA	NA	NA	NA	NA	NA	quantitative
Q9Y3B3	Transmembrane emp24 domain-containing protein 7 OS=Homo sapiens OX=9606 GN=TMED7 PE=1 SV=2	10	12	10	0.00988289	0.0698733	0.2494	large	0.00159821	0.155521	0.059799	0.742367	0.326072	-0.417645	large	medium	medium	1.20618	0.873217	1.38131	0.112905	0.887095	NA	NA	NA	NA	NA	NA	NA	NA	NA	NA	NA	NA	quantitative
P39059	Collagen alpha-1(XV) chain OS=Homo sapiens OX=9606 GN=COL15A1 PE=1 SV=2	10	12	10	0.0099157	0.0698733	0.2492	large	0.00653123	0.913136	0.00490499	0.624841	-0.0246054	-0.649344	large	negligible	large	1.03967	0.641826	1.61987	0.486197	0.513803	NA	NA	NA	NA	NA	NA	NA	NA	NA	NA	NA	NA	quantitative
P00966	Argininosuccinate synthase OS=Homo sapiens OX=9606 GN=ASS1 PE=1 SV=2	10	12	10	0.00995804	0.0698733	0.2489	large	0.0246555	0.0017933	0.231953	-0.505287	-0.76877	-0.260299	large	large	small	0.374424	0.760084	0.492609	0.998965	0.0010351	NA	NA	NA	NA	NA	NA	NA	NA	NA	NA	NA	NA	quantitative
Q8TAE8	Growth arrest and DNA damage-inducible proteins-interacting protein 1 OS=Homo sapiens OX=9606 GN=GADD45GIP1 PE=1 SV=1	10	12	10	0.0100186	0.0698733	0.2485	large	0.652694	0.0108579	0.0025806	0.0969473	-0.608696	-0.703123	negligible	large	large	0.53449	0.543223	0.983925	0.992292	0.00770813	NA	NA	NA	NA	NA	NA	NA	NA	NA	NA	NA	NA	quantitative
Q96HY6	DDRGK domain-containing protein 1 OS=Homo sapiens OX=9606 GN=DDRGK1 PE=1 SV=2	10	12	10	0.0100214	0.0698733	0.2485	large	0.0019397	0.280443	0.0315593	0.726585	0.245935	-0.481669	large	small	medium	1.45767	0.651306	2.23807	0.184122	0.815878	NA	NA	NA	NA	NA	NA	NA	NA	NA	NA	NA	NA	quantitative
P62310	U6 snRNA-associated Sm-like protein LSm3 OS=Homo sapiens OX=9606 GN=LSM3 PE=1 SV=2	10	12	10	0.0100214	0.0698733	0.2485	large	0.0015875	0.134452	0.0707102	0.742913	0.344309	-0.40003	large	medium	medium	1.51608	0.861467	1.75988	0.106413	0.893587	NA	NA	NA	NA	NA	NA	NA	NA	NA	NA	NA	NA	quantitative
P62273	40S ribosomal protein S29 OS=Homo sapiens OX=9606 GN=RPS29 PE=1 SV=2	10	12	10	0.0101101	0.0702758	0.2479	large	0.294793	0.0300599	0.00173957	-0.227476	0.510108	0.735472	small	large	large	1.41818	1.78325	0.795277	0.0449699	0.95503	NA	NA	NA	NA	NA	NA	NA	NA	NA	NA	NA	NA	quantitative
P04439	HLA class I histocompatibility antigen, A-3 alpha chain OS=Homo sapiens OX=9606 GN=HLA-A PE=1 SV=2	10	12	10	0.0101937	0.0706411	0.2473	large	0.164756	0.00168505	0.0366755	0.303867	0.774089	0.467017	medium	large	medium	2.91749	1.84484	1.58143	0.00182492	0.998175	NA	NA	NA	NA	NA	NA	NA	NA	NA	NA	NA	NA	quantitative
Q07666	KH domain-containing, RNA-binding, signal transduction-associated protein 1 OS=Homo sapiens OX=9606 GN=KHDRBS1 PE=1 SV=1	10	12	10	0.010319	0.0710225	0.2465	large	0.0114296	0.644123	0.00341891	-0.575801	0.104382	0.679751	large	small	large	1.04455	1.38122	0.756254	0.351724	0.648276	NA	NA	NA	NA	NA	NA	NA	NA	NA	NA	NA	NA	quantitative
Q9BWD1	Acetyl-CoA acetyltransferase, cytosolic OS=Homo sapiens OX=9606 GN=ACAT2 PE=1 SV=2	10	12	10	0.010319	0.0710225	0.2465	large	0.00341891	0.644123	0.0114296	-0.679751	-0.104382	0.575801	large	small	large	0.829468	4.86837	0.170379	0.648276	0.351724	NA	NA	NA	NA	NA	NA	NA	NA	NA	NA	NA	NA	quantitative
O14975	Very long-chain acyl-CoA synthetase OS=Homo sapiens OX=9606 GN=SLC27A2 PE=1 SV=2	10	12	10	0.0103425	0.0710225	0.2463	large	0.0187462	0.00210179	0.308228	-0.530905	-0.755157	-0.221125	large	large	small	0.233001	0.887014	0.26268	0.998541	0.00145945	NA	NA	NA	NA	NA	NA	NA	NA	NA	NA	NA	NA	quantitative
Q8WU39	Marginal zone B- and B1-cell-specific protein OS=Homo sapiens OX=9606 GN=MZB1 PE=1 SV=1	10	12	10	0.0104755	0.0717196	0.2454	large	0.00315655	0.00902155	0.769218	0.686412	0.625862	-0.0631418	large	large	negligible	2.80985	0.939334	2.99132	0.00576406	0.994236	NA	NA	NA	NA	NA	NA	NA	NA	NA	NA	NA	NA	quantitative
Q02338	D-beta-hydroxybutyrate dehydrogenase, mitochondrial OS=Homo sapiens OX=9606 GN=BDH1 PE=1 SV=3	10	12	10	0.0105352	0.0719117	0.245	large	0.210743	0.0459871	0.00170427	0.272865	-0.466208	-0.737142	small	medium	large	0.637366	0.368367	1.73024	0.969171	0.030829	NA	NA	NA	NA	NA	NA	NA	NA	NA	NA	NA	NA	quantitative
P61981	14-3-3 protein gamma OS=Homo sapiens OX=9606 GN=YWHAG PE=1 SV=2	10	12	10	0.0106768	0.0720782	0.2441	large	0.0100622	0.724108	0.00400502	-0.587115	0.0796974	0.666483	large	negligible	large	0.924971	1.37613	0.672154	0.351724	0.648276	NA	NA	NA	NA	NA	NA	NA	NA	NA	NA	NA	NA	quantitative
O14737	Programmed cell death protein 5 OS=Homo sapiens OX=9606 GN=PDCD5 PE=1 SV=3	10	12	10	0.0106768	0.0720782	0.2441	large	0.00400502	0.724108	0.0100622	-0.666483	-0.0796974	0.587115	large	negligible	large	0.904338	1.54474	0.585432	0.555048	0.444952	NA	NA	NA	NA	NA	NA	NA	NA	NA	NA	NA	NA	quantitative
P62942	Peptidyl-prolyl cis-trans isomerase FKBP1A OS=Homo sapiens OX=9606 GN=FKBP1A PE=1 SV=2	10	12	10	0.0106799	0.0720782	0.2441	large	0.0160117	0.515732	0.00295458	-0.54539	0.147132	0.691912	large	small	large	1.01395	5.08819	0.199274	0.289891	0.710109	NA	NA	NA	NA	NA	NA	NA	NA	NA	NA	NA	NA	quantitative
P56192	Methionine--tRNA ligase, cytoplasmic OS=Homo sapiens OX=9606 GN=MARS PE=1 SV=2	10	12	10	0.0107001	0.0720782	0.244	large	0.126147	0.00171921	0.0513024	-0.335752	-0.772375	-0.433425	medium	large	medium	0.105849	0.105649	1.00189	0.998541	0.00145945	NA	NA	NA	NA	NA	NA	NA	NA	NA	NA	NA	NA	quantitative
P16219	Short-chain specific acyl-CoA dehydrogenase, mitochondrial OS=Homo sapiens OX=9606 GN=ACADS PE=1 SV=1	10	12	10	0.0107499	0.0720782	0.2436	large	0.00382521	0.0074405	0.890909	-0.670345	-0.64351	0.0294992	large	large	negligible	0.514368	1.10331	0.466204	0.993643	0.00635734	NA	NA	NA	NA	NA	NA	NA	NA	NA	NA	NA	NA	quantitative
A0A0A0MRZ8	Immunoglobulin kappa variable 3D-11 OS=Homo sapiens OX=9606 GN=IGKV3D-11 PE=3 SV=6	10	12	10	0.0107499	0.0720782	0.2436	large	0.00382521	0.0074405	0.890909	0.670345	0.64351	-0.0294992	large	large	negligible	1.89248	0.895562	2.11318	0.00576406	0.994236	NA	NA	NA	NA	NA	NA	NA	NA	NA	NA	NA	NA	quantitative
Q16881	Thioredoxin reductase 1, cytoplasmic OS=Homo sapiens OX=9606 GN=TXNRD1 PE=1 SV=3	10	12	10	0.0107825	0.0720843	0.2434	large	0.0017423	0.129123	0.0794775	0.735345	0.349286	-0.387505	large	medium	medium	1.19326	0.622886	1.9157	0.100196	0.899804	NA	NA	NA	NA	NA	NA	NA	NA	NA	NA	NA	NA	quantitative
P30040	Endoplasmic reticulum resident protein 29 OS=Homo sapiens OX=9606 GN=ERP29 PE=1 SV=4	10	12	10	0.0108234	0.0721456	0.2432	large	0.0094289	0.765263	0.00432685	-0.592852	0.0673944	0.659967	large	negligible	large	0.918682	1.64932	0.557007	0.404295	0.595705	NA	NA	NA	NA	NA	NA	NA	NA	NA	NA	NA	NA	quantitative
Q16795	NADH dehydrogenase [ubiquinone] 1 alpha subcomplex subunit 9, mitochondrial OS=Homo sapiens OX=9606 GN=NDUFA9 PE=1 SV=2	10	12	10	0.0109254	0.0726123	0.2425	large	0.225066	0.00200066	0.0283579	-0.264281	-0.759394	-0.491969	small	large	medium	0.657775	0.761487	0.863802	0.998697	0.00130298	NA	NA	NA	NA	NA	NA	NA	NA	NA	NA	NA	NA	quantitative
P30041	Peroxiredoxin-6 OS=Homo sapiens OX=9606 GN=PRDX6 PE=1 SV=3	10	12	10	0.0109627	0.0726478	0.2423	large	0.0704479	0.00173646	0.0950585	-0.400425	-0.771523	-0.367903	medium	large	medium	0.698348	0.767134	0.910334	0.998697	0.00130298	NA	NA	NA	NA	NA	NA	NA	NA	NA	NA	NA	NA	quantitative
Q9P015	39S ribosomal protein L15, mitochondrial OS=Homo sapiens OX=9606 GN=MRPL15 PE=1 SV=1	10	12	10	0.0111058	0.0731698	0.2414	large	0.0418226	0.00187518	0.159591	-0.454021	-0.764948	-0.307759	medium	large	medium	0.513809	0.766983	0.669909	0.998838	0.00116199	NA	NA	NA	NA	NA	NA	NA	NA	NA	NA	NA	NA	quantitative
P20810	Calpastatin OS=Homo sapiens OX=9606 GN=CAST PE=1 SV=4	10	12	10	0.0111058	0.0731698	0.2414	large	0.0418226	0.00187518	0.159591	0.454021	0.764948	0.307759	medium	large	medium	1.92988	1.30561	1.47815	0.00116199	0.998838	NA	NA	NA	NA	NA	NA	NA	NA	NA	NA	NA	NA	quantitative
P09210	Glutathione S-transferase A2 OS=Homo sapiens OX=9606 GN=GSTA2 PE=1 SV=4	10	12	10	0.011148	0.0732352	0.2411	large	0.0128021	0.00287354	0.460582	-0.565652	-0.728105	-0.159439	large	large	small	0.314989	0.728226	0.432543	0.997963	0.00203726	NA	NA	NA	NA	NA	NA	NA	NA	NA	NA	NA	NA	quantitative
P14923	Junction plakoglobin OS=Homo sapiens OX=9606 GN=JUP PE=1 SV=3	10	12	10	0.0113784	0.0744811	0.2397	large	0.139823	0.0018937	0.0493918	-0.323654	-0.764107	-0.437288	medium	large	medium	0.463758	0.545347	0.850392	0.998697	0.00130298	NA	NA	NA	NA	NA	NA	NA	NA	NA	NA	NA	NA	quantitative
Q13630	GDP-L-fucose synthase OS=Homo sapiens OX=9606 GN=TSTA3 PE=1 SV=1	10	12	10	0.0114032	0.0744811	0.2396	large	0.0216788	0.00234576	0.299525	-0.51739	-0.745694	-0.225217	large	large	small	0.610863	0.831698	0.734477	0.998838	0.00116199	NA	NA	NA	NA	NA	NA	NA	NA	NA	NA	NA	NA	quantitative
Q9Y3I0	tRNA-splicing ligase RtcB homolog OS=Homo sapiens OX=9606 GN=RTCB PE=1 SV=1	10	12	10	0.0115773	0.0751994	0.2385	large	0.00190866	0.123964	0.0890587	-0.727904	-0.354267	0.375104	large	medium	medium	0.909142	1.22634	0.741347	0.899804	0.100196	NA	NA	NA	NA	NA	NA	NA	NA	NA	NA	NA	NA	quantitative
P58876	Histone H2B type 1-D OS=Homo sapiens OX=9606 GN=HIST1H2BD PE=1 SV=2	10	12	10	0.0115904	0.0751994	0.2385	large	0.0163704	0.00271842	0.388819	0.543365	0.732929	0.186528	large	large	small	1.48354	1.05433	1.40709	0.00182492	0.998175	NA	NA	NA	NA	NA	NA	NA	NA	NA	NA	NA	NA	quantitative
P32189	Glycerol kinase OS=Homo sapiens OX=9606 GN=GK PE=1 SV=3	10	12	10	0.0116124	0.0751994	0.2383	large	0.00200812	0.0417501	0.251686	-0.723749	-0.476363	0.249359	large	medium	small	0.776278	1.5582	0.498188	0.964033	0.0359671	NA	NA	NA	NA	NA	NA	NA	NA	NA	NA	NA	NA	quantitative
P25705	ATP synthase subunit alpha, mitochondrial OS=Homo sapiens OX=9606 GN=ATP5F1A PE=1 SV=1	10	12	10	0.0116487	0.0752204	0.2381	large	0.724022	0.00443369	0.00765019	-0.0760133	-0.690018	-0.611147	negligible	large	large	0.701533	0.787462	0.890878	0.996526	0.00347426	NA	NA	NA	NA	NA	NA	NA	NA	NA	NA	NA	NA	quantitative
P24752	Acetyl-CoA acetyltransferase, mitochondrial OS=Homo sapiens OX=9606 GN=ACAT1 PE=1 SV=1	10	12	10	0.0117496	0.0756088	0.2375	large	0.00354335	0.0106614	0.748914	-0.676761	-0.610397	0.0688919	large	large	negligible	0.688775	1.18722	0.580156	0.987757	0.012243	NA	NA	NA	NA	NA	NA	NA	NA	NA	NA	NA	NA	quantitative
P30419	Glycylpeptide N-tetradecanoyltransferase 1 OS=Homo sapiens OX=9606 GN=NMT1 PE=1 SV=2	10	12	10	0.0117819	0.0756088	0.2373	large	0.52628	0.00337446	0.0116151	0.136754	0.714076	0.574365	small	large	large	2.72788	2.10216	1.29766	0.00253054	0.997469	NA	NA	NA	NA	NA	NA	NA	NA	NA	NA	NA	NA	quantitative
Q99519	Sialidase-1 OS=Homo sapiens OX=9606 GN=NEU1 PE=1 SV=1	10	12	10	0.0118087	0.0756088	0.2372	large	0.0185725	0.50047	0.00326104	0.531765	-0.152565	-0.683698	large	small	large	0.671506	0.476199	1.41014	0.673603	0.326397	NA	NA	NA	NA	NA	NA	NA	NA	NA	NA	NA	NA	quantitative
A0A087WW87	Immunoglobulin kappa variable 2-40 OS=Homo sapiens OX=9606 GN=IGKV2-40 PE=3 SV=2	10	12	10	0.0119436	0.0761598	0.2364	large	0.00282972	0.0168261	0.54495	0.695496	0.567249	-0.130595	large	large	small	2.11148	1.17071	1.8036	0.0133865	0.986613	NA	NA	NA	NA	NA	NA	NA	NA	NA	NA	NA	NA	quantitative
Q13228	Methanethiol oxidase OS=Homo sapiens OX=9606 GN=SELENBP1 PE=1 SV=2	10	12	10	0.0119617	0.0761598	0.2363	large	0.0325017	0.00222685	0.21834	-0.478816	-0.750181	-0.268259	medium	large	small	0.637954	0.830889	0.767796	0.998697	0.00130298	NA	NA	NA	NA	NA	NA	NA	NA	NA	NA	NA	NA	quantitative
Q16762	Thiosulfate sulfurtransferase OS=Homo sapiens OX=9606 GN=TST PE=1 SV=4	10	12	10	0.0120744	0.0764489	0.2356	large	0.0475332	0.00208224	0.15455	-0.441175	-0.755961	-0.311656	medium	large	medium	0.638737	0.811934	0.786686	0.998838	0.00116199	NA	NA	NA	NA	NA	NA	NA	NA	NA	NA	NA	NA	quantitative
O95197	Reticulon-3 OS=Homo sapiens OX=9606 GN=RTN3 PE=1 SV=2	10	12	10	0.0120744	0.0764489	0.2356	large	0.15455	0.00208224	0.0475332	0.311656	0.755961	0.441175	medium	large	medium	1.49295	1.25313	1.19138	0.00116199	0.998838	NA	NA	NA	NA	NA	NA	NA	NA	NA	NA	NA	NA	quantitative
O00159	Unconventional myosin-Ic OS=Homo sapiens OX=9606 GN=MYO1C PE=1 SV=4	10	12	10	0.0122089	0.0770859	0.2349	large	0.95125	0.00774876	0.00484974	0.0131477	-0.639808	-0.650307	negligible	large	large	0.578729	0.569367	1.01644	0.992996	0.00700404	NA	NA	NA	NA	NA	NA	NA	NA	NA	NA	NA	NA	quantitative
Q9HB07	UPF0160 protein MYG1, mitochondrial OS=Homo sapiens OX=9606 GN=C12orf10 PE=1 SV=2	10	12	10	0.0123485	0.0775361	0.2341	large	0.596206	0.00394329	0.0105102	-0.114226	-0.700384	-0.583258	small	large	large	0.393418	0.484032	0.812792	0.996526	0.00347426	NA	NA	NA	NA	NA	NA	NA	NA	NA	NA	NA	NA	quantitative
Q9NTZ6	RNA-binding protein 12 OS=Homo sapiens OX=9606 GN=RBM12 PE=1 SV=1	10	12	10	0.0123485	0.0775361	0.2341	large	0.00235624	0.230192	0.0491937	0.710625	0.274063	-0.437696	large	small	medium	13.9718	0.43733	31.9479	0.184122	0.815878	NA	NA	NA	NA	NA	NA	NA	NA	NA	NA	NA	NA	quantitative
Q13509	Tubulin beta-3 chain OS=Homo sapiens OX=9606 GN=TUBB3 PE=1 SV=2	10	12	10	0.0125643	0.0786741	0.2329	large	0.0311899	0.00243589	0.238573	0.482808	0.742437	0.256555	medium	large	small	2.44919	1.61903	1.51275	0.00145945	0.998541	NA	NA	NA	NA	NA	NA	NA	NA	NA	NA	NA	NA	quantitative
P46940	Ras GTPase-activating-like protein IQGAP1 OS=Homo sapiens OX=9606 GN=IQGAP1 PE=1 SV=1	10	12	10	0.0126025	0.0786961	0.2327	large	0.00998753	0.0042552	0.632604	0.587774	0.693658	0.103012	large	large	small	1.49468	1.0046	1.48784	0.00472292	0.995277	NA	NA	NA	NA	NA	NA	NA	NA	NA	NA	NA	NA	quantitative
B0I1T2	Unconventional myosin-Ig OS=Homo sapiens OX=9606 GN=MYO1G PE=1 SV=2	10	12	10	0.012732	0.0791919	0.232	large	0.652826	0.0141394	0.0034765	-0.0969078	0.583865	0.678355	negligible	large	large	1.85027	2.05964	0.898344	0.0102075	0.989792	NA	NA	NA	NA	NA	NA	NA	NA	NA	NA	NA	NA	quantitative
P51571	Translocon-associated protein subunit delta OS=Homo sapiens OX=9606 GN=SSR4 PE=1 SV=1	10	12	10	0.0127864	0.0791919	0.2317	large	0.170361	0.00228568	0.0457258	0.299751	0.747934	0.445085	small	large	medium	1.4857	1.26293	1.17639	0.00203726	0.997963	NA	NA	NA	NA	NA	NA	NA	NA	NA	NA	NA	NA	quantitative
Q93091	Ribonuclease K6 OS=Homo sapiens OX=9606 GN=RNASE6 PE=1 SV=2	10	12	10	0.0127864	0.0791919	0.2317	large	0.170361	0.0706992	0.00216492	0.299751	-0.419572	-0.717586	small	medium	large	0.560611	0.434948	1.28891	0.958214	0.0417864	NA	NA	NA	NA	NA	NA	NA	NA	NA	NA	NA	NA	quantitative
P22570	NADPH:adrenodoxin oxidoreductase, mitochondrial OS=Homo sapiens OX=9606 GN=FDXR PE=1 SV=3	10	12	10	0.0128349	0.0792764	0.2314	large	0.669865	0.00458657	0.00948418	-0.0918274	-0.687009	-0.592337	negligible	large	large	0.424229	0.500599	0.847442	0.99478	0.00522044	NA	NA	NA	NA	NA	NA	NA	NA	NA	NA	NA	NA	quantitative
P09467	Fructose-1,6-bisphosphatase 1 OS=Homo sapiens OX=9606 GN=FBP1 PE=1 SV=5	10	12	10	0.0129521	0.0795341	0.2308	large	0.00371535	0.0133235	0.690525	-0.67279	-0.589493	0.0857379	large	large	negligible	0.745848	1.18998	0.626775	0.981071	0.0189292	NA	NA	NA	NA	NA	NA	NA	NA	NA	NA	NA	NA	quantitative
Q9NS69	Mitochondrial import receptor subunit TOM22 homolog OS=Homo sapiens OX=9606 GN=TOMM22 PE=1 SV=3	10	12	10	0.0129521	0.0795341	0.2308	large	0.690525	0.0133235	0.00371535	0.0857379	-0.589493	-0.67279	negligible	large	large	0.706935	0.704144	1.00396	0.987757	0.012243	NA	NA	NA	NA	NA	NA	NA	NA	NA	NA	NA	NA	quantitative
O00154	Cytosolic acyl coenzyme A thioester hydrolase OS=Homo sapiens OX=9606 GN=ACOT7 PE=1 SV=3	10	12	10	0.0129816	0.0795341	0.2306	large	0.00264897	0.028208	0.388672	-0.700962	-0.516514	0.186587	large	large	small	0.503696	1.1833	0.425669	0.973686	0.0263141	NA	NA	NA	NA	NA	NA	NA	NA	NA	NA	NA	NA	quantitative
P16083	Ribosyldihydronicotinamide dehydrogenase [quinone] OS=Homo sapiens OX=9606 GN=NQO2 PE=1 SV=5	10	12	10	0.0130444	0.0797043	0.2303	large	0.707911	0.00493829	0.00899971	-0.0806688	-0.680435	-0.596949	negligible	large	large	0.408971	0.53796	0.760225	0.996147	0.00385291	NA	NA	NA	NA	NA	NA	NA	NA	NA	NA	NA	NA	quantitative
Q02978	Mitochondrial 2-oxoglutarate/malate carrier protein OS=Homo sapiens OX=9606 GN=SLC25A11 PE=1 SV=3	10	12	10	0.0131039	0.0798527	0.23	large	0.51319	0.00375932	0.0135509	-0.141142	-0.704593	-0.560534	small	large	large	0.604245	0.668605	0.90374	0.998175	0.00182492	NA	NA	NA	NA	NA	NA	NA	NA	NA	NA	NA	NA	quantitative
P51991	Heterogeneous nuclear ribonucleoprotein A3 OS=Homo sapiens OX=9606 GN=HNRNPA3 PE=1 SV=2	10	12	10	0.0132298	0.0799463	0.2293	large	0.32237	0.0359775	0.00254106	-0.214645	0.49179	0.704398	small	medium	large	1.30951	1.314	0.996583	0.0284972	0.971503	NA	NA	NA	NA	NA	NA	NA	NA	NA	NA	NA	NA	quantitative
P02746	Complement C1q subcomponent subunit B OS=Homo sapiens OX=9606 GN=C1QB PE=1 SV=3	10	12	10	0.0132298	0.0799463	0.2293	large	0.00853371	0.00531124	0.746662	0.601611	0.673934	0.0695329	large	large	negligible	2.11398	1.03646	2.03961	0.00426813	0.995732	NA	NA	NA	NA	NA	NA	NA	NA	NA	NA	NA	NA	quantitative
Q9UNM6	26S proteasome non-ATPase regulatory subunit 13 OS=Homo sapiens OX=9606 GN=PSMD13 PE=1 SV=2	10	12	10	0.0132599	0.0799463	0.2292	large	0.52846	0.0196088	0.00316501	-0.136029	0.552448	0.686189	small	large	large	1.65122	1.63618	1.00919	0.0133865	0.986613	NA	NA	NA	NA	NA	NA	NA	NA	NA	NA	NA	NA	quantitative
P02747	Complement C1q subcomponent subunit C OS=Homo sapiens OX=9606 GN=C1QC PE=1 SV=3	10	12	10	0.0132599	0.0799463	0.2292	large	0.00316501	0.0196088	0.52846	0.686189	0.552448	-0.136029	large	large	small	3.26574	0.922654	3.53951	0.0189292	0.981071	NA	NA	NA	NA	NA	NA	NA	NA	NA	NA	NA	NA	quantitative
Q96HY7	Probable 2-oxoglutarate dehydrogenase E1 component DHKTD1, mitochondrial OS=Homo sapiens OX=9606 GN=DHTKD1 PE=1 SV=2	10	12	10	0.0133405	0.0801323	0.2288	large	0.0631211	0.00232361	0.130916	-0.412005	-0.746513	-0.331417	medium	large	medium	0.263785	0.670468	0.393434	0.999181	0.000818633	NA	NA	NA	NA	NA	NA	NA	NA	NA	NA	NA	NA	quantitative
P23142	Fibulin-1 OS=Homo sapiens OX=9606 GN=FBLN1 PE=1 SV=4	10	12	10	0.0133899	0.0801323	0.2285	large	0.00258406	0.221891	0.0556803	0.703012	0.279138	-0.42503	large	small	medium	1.28765	0.62488	2.06064	0.203113	0.796887	NA	NA	NA	NA	NA	NA	NA	NA	NA	NA	NA	NA	quantitative
Q02127	Dihydroorotate dehydrogenase (quinone), mitochondrial OS=Homo sapiens OX=9606 GN=DHODH PE=1 SV=3	10	12	10	0.0134305	0.0801323	0.2283	large	0.00285146	0.0267594	0.417851	-0.694861	-0.521796	0.175226	large	large	small	0.340006	1.34905	0.252034	0.981071	0.0189292	NA	NA	NA	NA	NA	NA	NA	NA	NA	NA	NA	NA	quantitative
P09234	U1 small nuclear ribonucleoprotein C OS=Homo sapiens OX=9606 GN=SNRPC PE=1 SV=1	10	12	10	0.0134318	0.0801323	0.2283	large	0.00333742	0.407143	0.0276301	-0.681766	-0.188088	0.494457	large	small	medium	0.505014	11.191	0.0451266	0.776773	0.223227	NA	NA	NA	NA	NA	NA	NA	NA	NA	NA	NA	NA	quantitative
P28799	Progranulin OS=Homo sapiens OX=9606 GN=GRN PE=1 SV=2	10	12	10	0.0135032	0.0803025	0.2279	large	0.0736606	0.00233452	0.114087	0.395673	0.746109	0.347347	medium	large	medium	1.63291	1.39584	1.16984	0.00163289	0.998367	NA	NA	NA	NA	NA	NA	NA	NA	NA	NA	NA	NA	quantitative
Q9UJW2	Tubulointerstitial nephritis antigen OS=Homo sapiens OX=9606 GN=TINAG PE=2 SV=3	10	12	10	0.0135853	0.0803025	0.2275	large	0.0855856	0.00233998	0.0990192	-0.379462	-0.745907	-0.363357	medium	large	medium	0.549964	0.737931	0.745278	0.998367	0.00163289	NA	NA	NA	NA	NA	NA	NA	NA	NA	NA	NA	NA	quantitative
Q9BVG4	Protein PBDC1 OS=Homo sapiens OX=9606 GN=PBDC1 PE=1 SV=1	10	12	10	0.0136265	0.0803025	0.2273	large	0.005666	0.767614	0.0121114	0.637047	0.0666981	-0.570625	large	negligible	large	1.6134	0.2212	7.29385	0.431313	0.568687	NA	NA	NA	NA	NA	NA	NA	NA	NA	NA	NA	NA	quantitative
Q9HAT2	Sialate O-acetylesterase OS=Homo sapiens OX=9606 GN=SIAE PE=1 SV=1	10	12	10	0.0137093	0.0803025	0.2269	large	0.0173052	0.003566	0.437037	-0.538275	-0.709234	-0.168022	large	large	small	0.608592	0.934828	0.651021	0.997728	0.0022718	NA	NA	NA	NA	NA	NA	NA	NA	NA	NA	NA	NA	quantitative
P12694	2-oxoisovalerate dehydrogenase subunit alpha, mitochondrial OS=Homo sapiens OX=9606 GN=BCKDHA PE=1 SV=2	10	12	10	0.0137093	0.0803025	0.2269	large	0.00684604	0.00703426	0.906898	-0.620777	-0.648616	-0.025153	large	large	negligible	0.411703	0.689835	0.596813	0.996147	0.00385291	NA	NA	NA	NA	NA	NA	NA	NA	NA	NA	NA	NA	quantitative
Q96EY8	Corrinoid adenosyltransferase OS=Homo sapiens OX=9606 GN=MMAB PE=1 SV=1	10	12	10	0.0137405	0.0803025	0.2267	large	0.929178	0.00917526	0.00542043	0.0191144	-0.624305	-0.640834	negligible	large	large	0.48183	0.413948	1.16399	0.994236	0.00576406	NA	NA	NA	NA	NA	NA	NA	NA	NA	NA	NA	NA	quantitative
P82930	28S ribosomal protein S34, mitochondrial OS=Homo sapiens OX=9606 GN=MRPS34 PE=1 SV=2	10	12	10	0.0137405	0.0803025	0.2267	large	0.00542043	0.00917526	0.929178	-0.640834	-0.624305	0.0191144	large	large	negligible	0.610478	0.811631	0.752162	0.996147	0.00385291	NA	NA	NA	NA	NA	NA	NA	NA	NA	NA	NA	NA	quantitative
Q8N142	Adenylosuccinate synthetase isozyme 1 OS=Homo sapiens OX=9606 GN=ADSSL1 PE=1 SV=1	10	12	10	0.0137601	0.0803025	0.2266	large	0.581959	0.00438807	0.0122822	-0.118703	-0.690935	-0.569371	small	large	large	0.166369	0.235371	0.706836	0.997184	0.00281563	NA	NA	NA	NA	NA	NA	NA	NA	NA	NA	NA	NA	quantitative
Q5SZK8	FRAS1-related extracellular matrix protein 2 OS=Homo sapiens OX=9606 GN=FREM2 PE=1 SV=2	10	12	10	0.0137822	0.0803025	0.2265	large	0.00610215	0.809005	0.0113568	-0.630689	-0.0545436	0.576371	large	negligible	large	1.02209	2.43698	0.419411	0.582244	0.417756	NA	NA	NA	NA	NA	NA	NA	NA	NA	NA	NA	NA	quantitative
Q9BSJ8	Extended synaptotagmin-1 OS=Homo sapiens OX=9606 GN=ESYT1 PE=1 SV=1	10	12	10	0.0138136	0.0803025	0.2264	large	0.00240097	0.079768	0.163571	0.709076	0.406005	-0.304752	large	medium	medium	1.64854	0.836863	1.9699	0.0597009	0.940299	NA	NA	NA	NA	NA	NA	NA	NA	NA	NA	NA	NA	quantitative
Q53H82	Endoribonuclease LACTB2 OS=Homo sapiens OX=9606 GN=LACTB2 PE=1 SV=2	10	12	10	0.0138857	0.0803796	0.226	large	0.00261995	0.043297	0.286955	-0.701873	-0.472553	0.231276	large	medium	small	0.740283	1.1862	0.624077	0.971503	0.0284972	NA	NA	NA	NA	NA	NA	NA	NA	NA	NA	NA	NA	quantitative
P63241	Eukaryotic translation initiation factor 5A-1 OS=Homo sapiens OX=9606 GN=EIF5A PE=1 SV=2	10	12	10	0.0138976	0.0803796	0.2259	large	0.00363178	0.43842	0.026141	-0.674697	-0.175686	0.499738	large	small	medium	0.78832	1.51134	0.521604	0.744577	0.255423	NA	NA	NA	NA	NA	NA	NA	NA	NA	NA	NA	NA	quantitative
P61163	Alpha-centractin OS=Homo sapiens OX=9606 GN=ACTR1A PE=1 SV=1	10	12	10	0.0140032	0.0807852	0.2254	large	0.00705466	0.893217	0.00995919	0.61818	0.0302805	-0.588025	large	negligible	large	0.959007	0.754436	1.27116	0.47241	0.52759	NA	NA	NA	NA	NA	NA	NA	NA	NA	NA	NA	NA	quantitative
P26038	Moesin OS=Homo sapiens OX=9606 GN=MSN PE=1 SV=3	10	12	10	0.0140924	0.0808888	0.225	large	0.0180105	0.592285	0.00457852	-0.5346	0.121088	0.655186	large	small	large	1.14471	1.72166	0.66489	0.364647	0.635353	NA	NA	NA	NA	NA	NA	NA	NA	NA	NA	NA	NA	quantitative
P26641	Elongation factor 1-gamma OS=Homo sapiens OX=9606 GN=EEF1G PE=1 SV=3	10	12	10	0.0140924	0.0808888	0.225	large	0.0530033	0.243177	0.00283361	-0.430092	0.266393	0.695382	medium	small	large	1.15309	1.21793	0.946757	0.14959	0.85041	NA	NA	NA	NA	NA	NA	NA	NA	NA	NA	NA	NA	quantitative
P15311	Ezrin OS=Homo sapiens OX=9606 GN=EZR PE=1 SV=4	10	12	10	0.0141526	0.0810296	0.2247	large	0.00248314	0.109461	0.12311	-0.706302	-0.369248	0.338583	large	medium	medium	0.81965	1.41754	0.578219	0.922031	0.0779694	NA	NA	NA	NA	NA	NA	NA	NA	NA	NA	NA	NA	quantitative
Q96GK7	Fumarylacetoacetate hydrolase domain-containing protein 2A OS=Homo sapiens OX=9606 GN=FAHD2A PE=1 SV=1	10	12	10	0.0144889	0.0827467	0.2231	large	0.00282859	0.0412159	0.311087	-0.695529	-0.477708	0.219799	large	medium	small	0.834639	1.14692	0.727723	0.966683	0.0333166	NA	NA	NA	NA	NA	NA	NA	NA	NA	NA	NA	NA	quantitative
P28332	Alcohol dehydrogenase 6 OS=Homo sapiens OX=9606 GN=ADH6 PE=1 SV=3	10	12	10	0.0146544	0.0834634	0.2223	large	0.0209395	0.00365225	0.396277	-0.520631	-0.707134	-0.183575	large	large	small	0.424465	0.754904	0.562277	0.997963	0.00203726	NA	NA	NA	NA	NA	NA	NA	NA	NA	NA	NA	NA	quantitative
P23786	Carnitine O-palmitoyltransferase 2, mitochondrial OS=Homo sapiens OX=9606 GN=CPT2 PE=1 SV=2	10	12	10	0.0146878	0.0834634	0.2221	large	0.00353102	0.0227615	0.512339	-0.677053	-0.537851	0.141429	large	large	small	0.696886	1.10749	0.629247	0.987757	0.012243	NA	NA	NA	NA	NA	NA	NA	NA	NA	NA	NA	NA	quantitative
Q969E4	Transcription elongation factor A protein-like 3 OS=Homo sapiens OX=9606 GN=TCEAL3 PE=1 SV=1	10	12	10	0.0147771	0.0837613	0.2217	large	0.0233524	0.504724	0.00428301	-0.510411	0.151041	0.660827	large	small	large	1.20612	3.9127	0.308257	0.278162	0.721838	NA	NA	NA	NA	NA	NA	NA	NA	NA	NA	NA	NA	quantitative
Q08AH3	Acyl-coenzyme A synthetase ACSM2A, mitochondrial OS=Homo sapiens OX=9606 GN=ACSM2A PE=1 SV=2	10	12	10	0.0150939	0.0853443	0.2202	large	0.0328188	0.00321611	0.274569	-0.477874	-0.718282	-0.237434	medium	large	small	0.41979	0.719507	0.58344	0.997963	0.00203726	NA	NA	NA	NA	NA	NA	NA	NA	NA	NA	NA	NA	quantitative
P50995	Annexin A11 OS=Homo sapiens OX=9606 GN=ANXA11 PE=1 SV=1	10	12	10	0.0152895	0.086236	0.2194	large	0.00851935	0.00728099	0.848654	-0.601758	-0.645483	-0.0410517	large	large	negligible	0.805283	0.998286	0.806665	0.992292	0.00770813	NA	NA	NA	NA	NA	NA	NA	NA	NA	NA	NA	NA	quantitative
Q06278	Aldehyde oxidase OS=Homo sapiens OX=9606 GN=AOX1 PE=1 SV=2	10	12	10	0.0153403	0.0863081	0.2191	large	0.00568842	0.0115203	0.866936	-0.636709	-0.603166	0.0360401	large	large	negligible	0.42547	1.0456	0.406913	0.989792	0.0102075	NA	NA	NA	NA	NA	NA	NA	NA	NA	NA	NA	NA	quantitative
O60494	Cubilin OS=Homo sapiens OX=9606 GN=CUBN PE=1 SV=5	10	12	10	0.0156454	0.0878076	0.2178	large	0.603262	0.00525068	0.0136106	-0.112027	-0.67496	-0.560137	small	large	large	0.498228	0.569021	0.875588	0.996871	0.00312938	NA	NA	NA	NA	NA	NA	NA	NA	NA	NA	NA	NA	quantitative
P46063	ATP-dependent DNA helicase Q1 OS=Homo sapiens OX=9606 GN=RECQL PE=1 SV=3	10	12	10	0.0160127	0.0896473	0.2162	large	0.150631	0.100563	0.00293508	-0.314755	0.379277	0.692462	medium	medium	large	1.72486	2.67695	0.644335	0.0730467	0.926953	NA	NA	NA	NA	NA	NA	NA	NA	NA	NA	NA	NA	quantitative
Q5R3I4	Tetratricopeptide repeat protein 38 OS=Homo sapiens OX=9606 GN=TTC38 PE=1 SV=1	10	12	10	0.0163312	0.0907599	0.2148	large	0.0460976	0.00330896	0.217839	-0.44427	-0.715792	-0.268559	medium	large	small	0.5113	0.709219	0.720934	0.998541	0.00145945	NA	NA	NA	NA	NA	NA	NA	NA	NA	NA	NA	NA	quantitative
P01619	Immunoglobulin kappa variable 3-20 OS=Homo sapiens OX=9606 GN=IGKV3-20 PE=1 SV=2	10	12	10	0.0163312	0.0907599	0.2148	large	0.0460976	0.00330896	0.217839	0.44427	0.715792	0.268559	medium	large	small	2.05803	1.49267	1.37876	0.00145945	0.998541	NA	NA	NA	NA	NA	NA	NA	NA	NA	NA	NA	NA	quantitative
Q16540	39S ribosomal protein L23, mitochondrial OS=Homo sapiens OX=9606 GN=MRPL23 PE=1 SV=1	10	12	10	0.0163312	0.0907599	0.2148	large	0.0460976	0.00330896	0.217839	-0.44427	-0.715792	-0.268559	medium	large	small	0.576888	0.803774	0.717724	0.998541	0.00145945	NA	NA	NA	NA	NA	NA	NA	NA	NA	NA	NA	NA	quantitative
Q9UL46	Proteasome activator complex subunit 2 OS=Homo sapiens OX=9606 GN=PSME2 PE=1 SV=4	10	12	10	0.0165038	0.0911707	0.2141	large	0.324803	0.0448033	0.00338571	-0.21355	0.468958	0.680567	small	medium	large	1.7024	1.6983	1.00241	0.0359671	0.964033	NA	NA	NA	NA	NA	NA	NA	NA	NA	NA	NA	NA	quantitative
O95967	EGF-containing fibulin-like extracellular matrix protein 2 OS=Homo sapiens OX=9606 GN=EFEMP2 PE=1 SV=3	10	12	10	0.0165225	0.0911707	0.214	large	0.135587	0.00310197	0.0768302	-0.327294	-0.721438	-0.391157	medium	large	medium	0.474264	0.617897	0.767545	0.998175	0.00182492	NA	NA	NA	NA	NA	NA	NA	NA	NA	NA	NA	NA	quantitative
P06702	Protein S100-A9 OS=Homo sapiens OX=9606 GN=S100A9 PE=1 SV=1	10	12	10	0.0165554	0.0911707	0.2139	large	0.520485	0.00500184	0.0173961	0.138689	0.679295	0.537793	small	large	large	5.54313	2.93469	1.88883	0.00281563	0.997184	NA	NA	NA	NA	NA	NA	NA	NA	NA	NA	NA	NA	quantitative
P01834	Immunoglobulin kappa constant OS=Homo sapiens OX=9606 GN=IGKC PE=1 SV=2	10	12	10	0.0166057	0.0911707	0.2137	large	0.00525549	0.0161791	0.728165	0.643471	0.571013	-0.0748222	large	large	negligible	2.42723	0.805892	3.01186	0.012243	0.987757	NA	NA	NA	NA	NA	NA	NA	NA	NA	NA	NA	NA	quantitative
Q9ULD0	2-oxoglutarate dehydrogenase-like, mitochondrial OS=Homo sapiens OX=9606 GN=OGDHL PE=1 SV=3	10	12	10	0.0166057	0.0911707	0.2137	large	0.00525549	0.0161791	0.728165	-0.643471	-0.571013	0.0748222	large	large	negligible	0.449441	1.04568	0.429806	0.990695	0.00930538	NA	NA	NA	NA	NA	NA	NA	NA	NA	NA	NA	NA	quantitative
P07954	Fumarate hydratase, mitochondrial OS=Homo sapiens OX=9606 GN=FH PE=1 SV=3	10	12	10	0.0166687	0.0912962	0.2134	large	0.00312487	0.0821605	0.189774	-0.687252	-0.402648	0.286272	large	medium	small	0.692403	1.32144	0.523978	0.95503	0.0449699	NA	NA	NA	NA	NA	NA	NA	NA	NA	NA	NA	NA	quantitative
P49354	Protein farnesyltransferase/geranylgeranyltransferase type-1 subunit alpha OS=Homo sapiens OX=9606 GN=FNTA PE=1 SV=1	10	12	10	0.0168209	0.0917232	0.2128	large	0.016364	0.729425	0.0068148	-0.543401	0.0780945	0.621172	large	negligible	large	1.02185	2.04406	0.499913	0.431313	0.568687	NA	NA	NA	NA	NA	NA	NA	NA	NA	NA	NA	NA	quantitative
Q02252	Methylmalonate-semialdehyde dehydrogenase [acylating], mitochondrial OS=Homo sapiens OX=9606 GN=ALDH6A1 PE=1 SV=2	10	12	10	0.0169488	0.0917232	0.2122	large	0.0105301	0.00751808	0.791755	-0.58309	-0.642565	-0.0568139	large	large	negligible	0.623528	1.08995	0.572068	0.99478	0.00522044	NA	NA	NA	NA	NA	NA	NA	NA	NA	NA	NA	NA	quantitative
Q9UQ80	Proliferation-associated protein 2G4 OS=Homo sapiens OX=9606 GN=PA2G4 PE=1 SV=3	10	12	10	0.0170519	0.0917232	0.2118	large	0.0153807	0.769837	0.00733328	-0.549056	0.0660405	0.614823	large	negligible	large	1.01103	1.32364	0.763829	0.404295	0.595705	NA	NA	NA	NA	NA	NA	NA	NA	NA	NA	NA	NA	quantitative
P63167	Dynein light chain 1, cytoplasmic OS=Homo sapiens OX=9606 GN=DYNLL1 PE=1 SV=1	10	12	10	0.0170519	0.0917232	0.2118	large	0.00733328	0.769837	0.0153807	0.614823	0.0660405	-0.549056	large	negligible	large	1.20584	0.425918	2.83116	0.417756	0.582244	NA	NA	NA	NA	NA	NA	NA	NA	NA	NA	NA	NA	quantitative
Q08J23	tRNA (cytosine(34)-C(5))-methyltransferase OS=Homo sapiens OX=9606 GN=NSUN2 PE=1 SV=2	10	12	10	0.0170519	0.0917232	0.2118	large	0.0153807	0.769837	0.00733328	-0.549056	0.0660405	0.614823	large	negligible	large	1.16546	1.8469	0.631036	0.377726	0.622274	NA	NA	NA	NA	NA	NA	NA	NA	NA	NA	NA	NA	quantitative
P49411	Elongation factor Tu, mitochondrial OS=Homo sapiens OX=9606 GN=TUFM PE=1 SV=2	10	12	10	0.0170907	0.0917232	0.2117	large	0.0045022	0.0236017	0.56362	-0.656609	-0.534275	0.124546	large	large	small	0.828174	1.04126	0.79536	0.987757	0.012243	NA	NA	NA	NA	NA	NA	NA	NA	NA	NA	NA	NA	quantitative
P40616	ADP-ribosylation factor-like protein 1 OS=Homo sapiens OX=9606 GN=ARL1 PE=1 SV=1	10	12	10	0.0171149	0.0917232	0.2116	large	0.00998197	0.00805305	0.831301	-0.587823	-0.636288	-0.0458303	large	large	negligible	0.705828	0.957045	0.737507	0.996526	0.00347426	NA	NA	NA	NA	NA	NA	NA	NA	NA	NA	NA	NA	quantitative
Q9NTX5	Ethylmalonyl-CoA decarboxylase OS=Homo sapiens OX=9606 GN=ECHDC1 PE=1 SV=2	10	12	10	0.0171669	0.0917232	0.2114	large	0.0442946	0.00360713	0.237754	-0.44828	-0.708227	-0.257014	medium	large	small	0.58887	0.759116	0.775732	0.997728	0.0022718	NA	NA	NA	NA	NA	NA	NA	NA	NA	NA	NA	NA	quantitative
Q15121	Astrocytic phosphoprotein PEA-15 OS=Homo sapiens OX=9606 GN=PEA15 PE=1 SV=2	10	12	10	0.0171669	0.0917232	0.2114	large	0.00632592	0.0135086	0.845788	0.627592	0.588188	-0.0418395	large	large	negligible	12.9569	0.729257	17.7673	0.0111851	0.988815	NA	NA	NA	NA	NA	NA	NA	NA	NA	NA	NA	NA	quantitative
P28838	Cytosol aminopeptidase OS=Homo sapiens OX=9606 GN=LAP3 PE=1 SV=3	10	12	10	0.0172467	0.0917232	0.211	large	0.871256	0.00861781	0.0094553	0.0348592	0.630074	0.592606	negligible	large	large	2.08551	2.04063	1.02199	0.00700404	0.992996	NA	NA	NA	NA	NA	NA	NA	NA	NA	NA	NA	NA	quantitative
P09382	Galectin-1 OS=Homo sapiens OX=9606 GN=LGALS1 PE=1 SV=2	10	12	10	0.0172467	0.0917232	0.211	large	0.0094553	0.00861781	0.871256	0.592606	0.630074	0.0348592	large	large	negligible	1.76687	1.03376	1.70916	0.00847378	0.991526	NA	NA	NA	NA	NA	NA	NA	NA	NA	NA	NA	NA	quantitative
P29590	Protein PML OS=Homo sapiens OX=9606 GN=PML PE=1 SV=3	10	12	10	0.0172467	0.0917232	0.211	large	0.0094553	0.00861781	0.871256	0.592606	0.630074	0.0348592	large	large	negligible	2.60648	0.901802	2.8903	0.00770813	0.992292	NA	NA	NA	NA	NA	NA	NA	NA	NA	NA	NA	NA	quantitative
Q9H4A4	Aminopeptidase B OS=Homo sapiens OX=9606 GN=RNPEP PE=1 SV=2	10	12	10	0.0172712	0.0917232	0.2109	large	0.00328069	0.130463	0.12521	-0.683197	-0.348019	0.336619	large	medium	medium	0.835158	1.47449	0.566405	0.91686	0.0831399	NA	NA	NA	NA	NA	NA	NA	NA	NA	NA	NA	NA	quantitative
O95954	Formimidoyltransferase-cyclodeaminase OS=Homo sapiens OX=9606 GN=FTCD PE=1 SV=2	10	12	10	0.0175632	0.0925063	0.2098	large	0.0740643	0.00339606	0.149735	-0.395089	-0.713517	-0.315474	medium	large	medium	0.365787	0.554821	0.659288	0.998367	0.00163289	NA	NA	NA	NA	NA	NA	NA	NA	NA	NA	NA	NA	quantitative
Q6UWP2	Dehydrogenase/reductase SDR family member 11 OS=Homo sapiens OX=9606 GN=DHRS11 PE=1 SV=1	10	12	10	0.0175632	0.0925063	0.2098	large	0.0740643	0.00339606	0.149735	-0.395089	-0.713517	-0.315474	medium	large	medium	0.128745	0.242314	0.531315	0.997728	0.0022718	NA	NA	NA	NA	NA	NA	NA	NA	NA	NA	NA	NA	quantitative
P52272	Heterogeneous nuclear ribonucleoprotein M OS=Homo sapiens OX=9606 GN=HNRNPM PE=1 SV=3	10	12	10	0.0175815	0.0925063	0.2097	large	0.00594635	0.595863	0.0225995	-0.632909	-0.119913	0.513492	large	small	large	0.729595	1.63418	0.44646	0.648276	0.351724	NA	NA	NA	NA	NA	NA	NA	NA	NA	NA	NA	NA	quantitative
P54819	Adenylate kinase 2, mitochondrial OS=Homo sapiens OX=9606 GN=AK2 PE=1 SV=2	10	12	10	0.0175815	0.0925063	0.2097	large	0.00338128	0.0785796	0.207839	-0.680676	-0.407705	0.274659	large	medium	small	0.868581	1.41001	0.616009	0.948079	0.0519214	NA	NA	NA	NA	NA	NA	NA	NA	NA	NA	NA	NA	quantitative
O94925	Glutaminase kidney isoform, mitochondrial OS=Homo sapiens OX=9606 GN=GLS PE=1 SV=1	10	12	10	0.0177488	0.0931708	0.2091	large	0.0150422	0.00625434	0.624634	-0.55108	-0.659251	-0.105441	large	large	small	0.530896	0.867087	0.612276	0.996147	0.00385291	NA	NA	NA	NA	NA	NA	NA	NA	NA	NA	NA	NA	quantitative
Q96EY1	DnaJ homolog subfamily A member 3, mitochondrial OS=Homo sapiens OX=9606 GN=DNAJA3 PE=1 SV=2	10	12	10	0.0178043	0.093247	0.2088	large	0.0210427	0.00512419	0.47542	-0.520173	-0.677138	-0.154162	large	large	small	0.548772	1.04579	0.524742	0.996526	0.00347426	NA	NA	NA	NA	NA	NA	NA	NA	NA	NA	NA	NA	quantitative
Q99623	Prohibitin-2 OS=Homo sapiens OX=9606 GN=PHB2 PE=1 SV=2	10	12	10	0.0178854	0.0934565	0.2085	large	0.0993763	0.00341804	0.114389	-0.362955	-0.712952	-0.347044	medium	large	medium	0.752222	0.925508	0.812767	0.998175	0.00182492	NA	NA	NA	NA	NA	NA	NA	NA	NA	NA	NA	NA	quantitative
Q9UHQ9	NADH-cytochrome b5 reductase 1 OS=Homo sapiens OX=9606 GN=CYB5R1 PE=1 SV=1	10	12	10	0.0179669	0.0936669	0.2082	large	0.00344819	0.0922445	0.18234	-0.679039	-0.38935	0.291301	large	medium	small	0.736434	1.09936	0.669873	0.936081	0.063919	NA	NA	NA	NA	NA	NA	NA	NA	NA	NA	NA	NA	quantitative
P81605	Dermcidin OS=Homo sapiens OX=9606 GN=DCD PE=1 SV=2	10	12	10	0.0180129	0.0936919	0.208	large	0.0344367	0.00420238	0.31347	-0.473186	-0.694763	-0.2187	medium	large	small	0.427592	0.828503	0.516102	0.997728	0.0022718	NA	NA	NA	NA	NA	NA	NA	NA	NA	NA	NA	NA	quantitative
P09455	Retinol-binding protein 1 OS=Homo sapiens OX=9606 GN=RBP1 PE=1 SV=2	10	12	10	0.0181293	0.0940818	0.2076	large	0.0886083	0.191011	0.00367071	-0.37566	0.299383	0.673804	medium	small	large	2.11252	22.7998	0.0926551	0.175056	0.824944	NA	NA	NA	NA	NA	NA	NA	NA	NA	NA	NA	NA	quantitative
P29692	Elongation factor 1-delta OS=Homo sapiens OX=9606 GN=EEF1D PE=1 SV=5	10	12	10	0.0182602	0.0945455	0.2071	large	0.03899	0.398681	0.00476876	-0.460984	0.191545	0.651736	medium	small	large	1.15822	1.53676	0.753673	0.244428	0.755572	NA	NA	NA	NA	NA	NA	NA	NA	NA	NA	NA	NA	quantitative
Q9H2A2	2-aminomuconic semialdehyde dehydrogenase OS=Homo sapiens OX=9606 GN=ALDH8A1 PE=1 SV=1	10	12	10	0.0184637	0.0953816	0.2063	large	0.00420664	0.0385669	0.406106	-0.662345	-0.484615	0.179737	large	medium	small	0.523393	1.06419	0.491821	0.977634	0.0223656	NA	NA	NA	NA	NA	NA	NA	NA	NA	NA	NA	NA	quantitative
O75251	NADH dehydrogenase [ubiquinone] iron-sulfur protein 7, mitochondrial OS=Homo sapiens OX=9606 GN=NDUFS7 PE=1 SV=3	10	12	10	0.0187597	0.0966914	0.2052	large	0.00403491	0.0485937	0.338706	-0.665857	-0.460365	0.207398	large	medium	small	0.745516	1.351	0.551826	0.964033	0.0359671	NA	NA	NA	NA	NA	NA	NA	NA	NA	NA	NA	NA	quantitative
Q13492	Phosphatidylinositol-binding clathrin assembly protein OS=Homo sapiens OX=9606 GN=PICALM PE=1 SV=2	10	12	10	0.0189723	0.0973549	0.2045	large	0.00372934	0.0882933	0.199839	-0.672475	-0.394406	0.279702	large	medium	small	0.727022	1.12273	0.647549	0.926953	0.0730467	NA	NA	NA	NA	NA	NA	NA	NA	NA	NA	NA	NA	quantitative
O94760	N(G),N(G)-dimethylarginine dimethylaminohydrolase 1 OS=Homo sapiens OX=9606 GN=DDAH1 PE=1 SV=3	10	12	10	0.0189741	0.0973549	0.2045	large	0.00660504	0.0167468	0.785663	-0.623871	-0.567703	0.0585189	large	large	negligible	0.631884	0.902183	0.700395	0.988815	0.0111851	NA	NA	NA	NA	NA	NA	NA	NA	NA	NA	NA	NA	quantitative
Q9Y3D9	28S ribosomal protein S23, mitochondrial OS=Homo sapiens OX=9606 GN=MRPS23 PE=1 SV=2	10	12	10	0.0190317	0.0974305	0.2043	large	0.432833	0.00523778	0.0253115	-0.169583	-0.675179	-0.5028	small	large	large	0.573358	0.69694	0.822679	0.995732	0.00426813	NA	NA	NA	NA	NA	NA	NA	NA	NA	NA	NA	NA	quantitative
P84090	Enhancer of rudimentary homolog OS=Homo sapiens OX=9606 GN=ERH PE=1 SV=1	10	12	10	0.0191674	0.0979044	0.2038	large	0.0846185	0.20992	0.00401715	-0.380702	0.286714	0.666228	medium	small	large	1.32312	3.8141	0.346904	0.141681	0.858319	NA	NA	NA	NA	NA	NA	NA	NA	NA	NA	NA	NA	quantitative
O00757	Fructose-1,6-bisphosphatase isozyme 2 OS=Homo sapiens OX=9606 GN=FBP2 PE=1 SV=2	10	12	10	0.019262	0.0981369	0.2034	large	0.018273	0.0064185	0.574946	-0.533266	-0.656912	-0.120926	large	large	small	0.55779	0.87109	0.640336	0.996147	0.00385291	NA	NA	NA	NA	NA	NA	NA	NA	NA	NA	NA	NA	quantitative
P62847	40S ribosomal protein S24 OS=Homo sapiens OX=9606 GN=RPS24 PE=1 SV=1	10	12	10	0.0193424	0.0981369	0.2031	large	0.0157241	0.832338	0.00924215	-0.547044	0.0477668	0.594613	large	negligible	large	0.992367	1.61359	0.615005	0.417756	0.582244	NA	NA	NA	NA	NA	NA	NA	NA	NA	NA	NA	NA	quantitative
Q8NDH3	Probable aminopeptidase NPEPL1 OS=Homo sapiens OX=9606 GN=NPEPL1 PE=1 SV=3	10	12	10	0.0193424	0.0981369	0.2031	large	0.00533553	0.025801	0.581264	-0.642182	-0.525435	0.118923	large	large	small	0.633869	1.80698	0.350789	0.979413	0.0205867	NA	NA	NA	NA	NA	NA	NA	NA	NA	NA	NA	NA	quantitative
Q9Y5K5	Ubiquitin carboxyl-terminal hydrolase isozyme L5 OS=Homo sapiens OX=9606 GN=UCHL5 PE=1 SV=3	10	12	10	0.0194969	0.0983052	0.2026	large	0.0147601	0.873866	0.00990981	-0.5528	0.0358128	0.588464	large	negligible	large	1.08716	2.59667	0.418676	0.404295	0.595705	NA	NA	NA	NA	NA	NA	NA	NA	NA	NA	NA	NA	quantitative
Q14103	Heterogeneous nuclear ribonucleoprotein D0 OS=Homo sapiens OX=9606 GN=HNRNPD PE=1 SV=1	10	12	10	0.0195487	0.0983052	0.2024	large	0.9853	0.012328	0.00886202	-0.00396227	0.596811	0.598302	negligible	large	large	1.28706	1.38801	0.927266	0.012243	0.987757	NA	NA	NA	NA	NA	NA	NA	NA	NA	NA	NA	NA	quantitative
P68366	Tubulin alpha-4A chain OS=Homo sapiens OX=9606 GN=TUBA4A PE=1 SV=1	10	12	10	0.0196377	0.0983052	0.2021	large	0.0241946	0.00565611	0.463315	-0.50707	-0.668297	-0.15846	large	large	small	0.693161	0.909652	0.762007	0.996871	0.00312938	NA	NA	NA	NA	NA	NA	NA	NA	NA	NA	NA	NA	quantitative
Q9P0Z9	Peroxisomal sarcosine oxidase OS=Homo sapiens OX=9606 GN=PIPOX PE=1 SV=2	10	12	10	0.0196377	0.0983052	0.2021	large	0.0241946	0.00565611	0.463315	-0.50707	-0.668297	-0.15846	large	large	small	0.319487	0.667419	0.47869	0.996526	0.00347426	NA	NA	NA	NA	NA	NA	NA	NA	NA	NA	NA	NA	quantitative
P82675	28S ribosomal protein S5, mitochondrial OS=Homo sapiens OX=9606 GN=MRPS5 PE=1 SV=2	10	12	10	0.0196917	0.0983052	0.2019	large	0.0174123	0.00690343	0.610068	-0.537708	-0.650319	-0.109918	large	large	small	0.357647	1.37271	0.26054	0.995277	0.00472292	NA	NA	NA	NA	NA	NA	NA	NA	NA	NA	NA	NA	quantitative
Q9BUT1	3-hydroxybutyrate dehydrogenase type 2 OS=Homo sapiens OX=9606 GN=BDH2 PE=1 SV=2	10	12	10	0.0197216	0.0983052	0.2018	large	0.181171	0.00405109	0.0687533	-0.292106	-0.698003	-0.403007	small	large	medium	0.563742	0.649695	0.867703	0.997963	0.00203726	NA	NA	NA	NA	NA	NA	NA	NA	NA	NA	NA	NA	quantitative
Q13505	Metaxin-1 OS=Homo sapiens OX=9606 GN=MTX1 PE=1 SV=3	10	12	10	0.0197216	0.0983052	0.2018	large	0.0687533	0.00405109	0.181171	-0.403007	-0.698003	-0.292106	medium	large	small	0.240777	0.358212	0.672163	0.998541	0.00145945	NA	NA	NA	NA	NA	NA	NA	NA	NA	NA	NA	NA	quantitative
Q9NX20	39S ribosomal protein L16, mitochondrial OS=Homo sapiens OX=9606 GN=MRPL16 PE=1 SV=1	10	12	10	0.0197216	0.0983052	0.2018	large	0.0687533	0.260659	0.00440389	0.403007	-0.256531	-0.658476	medium	small	large	0.7927	0.393207	2.01599	0.824944	0.175056	NA	NA	NA	NA	NA	NA	NA	NA	NA	NA	NA	NA	quantitative
O75439	Mitochondrial-processing peptidase subunit beta OS=Homo sapiens OX=9606 GN=PMPCB PE=1 SV=2	10	12	10	0.0200834	0.0998898	0.2005	large	0.079953	0.00407629	0.159659	-0.38686	-0.697456	-0.307707	medium	large	medium	0.696238	0.799016	0.871369	0.997728	0.0022718	NA	NA	NA	NA	NA	NA	NA	NA	NA	NA	NA	NA	quantitative
Q8WW52	Protein FAM151A OS=Homo sapiens OX=9606 GN=FAM151A PE=2 SV=2	10	12	10	0.0201577	0.100041	0.2003	large	0.00606984	0.0230947	0.652695	-0.631145	-0.536419	0.096947	large	large	negligible	0.428409	1.47067	0.291302	0.981071	0.0189292	NA	NA	NA	NA	NA	NA	NA	NA	NA	NA	NA	NA	quantitative
P22102	Trifunctional purine biosynthetic protein adenosine-3 OS=Homo sapiens OX=9606 GN=GART PE=1 SV=1	10	12	10	0.0202189	0.100126	0.2001	large	0.00438923	0.230075	0.0807708	-0.658758	-0.274134	0.385759	large	small	medium	0.77573	1.44677	0.536179	0.880326	0.119674	NA	NA	NA	NA	NA	NA	NA	NA	NA	NA	NA	NA	quantitative
P05455	Lupus La protein OS=Homo sapiens OX=9606 GN=SSB PE=1 SV=2	10	12	10	0.0202726	0.100173	0.1999	large	0.497817	0.0330329	0.00517193	-0.146374	0.500535	0.644836	small	large	large	1.89072	1.93138	0.97895	0.0223656	0.977634	NA	NA	NA	NA	NA	NA	NA	NA	NA	NA	NA	NA	quantitative
Q95IE3	HLA class II histocompatibility antigen, DRB1-12 beta chain OS=Homo sapiens OX=9606 GN=HLA-DRB1 PE=1 SV=1	10	12	10	0.0203284	0.100231	0.1997	large	0.14016	0.00409313	0.0925747	0.323369	0.697091	0.370836	medium	large	medium	5.71298	2.00802	2.84507	0.00203726	0.997963	NA	NA	NA	NA	NA	NA	NA	NA	NA	NA	NA	NA	quantitative
Q9Y371	Endophilin-B1 OS=Homo sapiens OX=9606 GN=SH3GLB1 PE=1 SV=1	10	12	10	0.0206857	0.101772	0.1985	large	0.00479932	0.283981	0.0655094	0.651194	0.244097	-0.408108	large	small	medium	1.26582	0.537983	2.35291	0.193475	0.806525	NA	NA	NA	NA	NA	NA	NA	NA	NA	NA	NA	NA	quantitative
P16157	Ankyrin-1 OS=Homo sapiens OX=9606 GN=ANK1 PE=1 SV=3	10	12	10	0.0207386	0.101812	0.1983	large	0.0313974	0.52788	0.00656128	0.482166	-0.14287	-0.624445	medium	small	large	0.861683	0.195341	4.41117	0.73333	0.26667	NA	NA	NA	NA	NA	NA	NA	NA	NA	NA	NA	NA	quantitative
P62140	Serine/threonine-protein phosphatase PP1-beta catalytic subunit OS=Homo sapiens OX=9606 GN=PPP1CB PE=1 SV=3	10	12	10	0.0208331	0.101836	0.198	large	0.0526873	0.345875	0.00521806	-0.430704	0.214263	0.64408	medium	small	large	1.12625	2.23952	0.5029	0.193475	0.806525	NA	NA	NA	NA	NA	NA	NA	NA	NA	NA	NA	NA	quantitative
Q9BYD3	39S ribosomal protein L4, mitochondrial OS=Homo sapiens OX=9606 GN=MRPL4 PE=1 SV=1	10	12	10	0.0208331	0.101836	0.198	large	0.00687822	0.0206166	0.727278	-0.620371	-0.547562	0.0750768	large	large	negligible	0.62777	1.1732	0.535091	0.987757	0.012243	NA	NA	NA	NA	NA	NA	NA	NA	NA	NA	NA	NA	quantitative
P61006	Ras-related protein Rab-8A OS=Homo sapiens OX=9606 GN=RAB8A PE=1 SV=1	10	12	10	0.0209042	0.101862	0.1978	large	0.00423571	0.133537	0.146564	0.661764	0.345152	-0.318042	large	medium	medium	1.2005	0.895264	1.34095	0.0831399	0.91686	NA	NA	NA	NA	NA	NA	NA	NA	NA	NA	NA	NA	quantitative
Q7Z4W1	L-xylulose reductase OS=Homo sapiens OX=9606 GN=DCXR PE=1 SV=2	10	12	10	0.020928	0.101862	0.1977	large	0.0289826	0.00577259	0.421532	-0.489879	-0.666467	-0.173828	medium	large	small	0.517076	0.923444	0.559943	0.996147	0.00385291	NA	NA	NA	NA	NA	NA	NA	NA	NA	NA	NA	NA	quantitative
P62070	Ras-related protein R-Ras2 OS=Homo sapiens OX=9606 GN=RRAS2 PE=1 SV=1	10	12	10	0.0211131	0.102543	0.1971	large	0.00731163	0.0194586	0.765561	-0.615079	-0.553196	0.0641736	large	large	negligible	0.55797	0.992681	0.562084	0.985379	0.0146211	NA	NA	NA	NA	NA	NA	NA	NA	NA	NA	NA	NA	quantitative
P04083	Annexin A1 OS=Homo sapiens OX=9606 GN=ANXA1 PE=1 SV=2	10	12	10	0.0212797	0.10282	0.1966	large	0.0770615	0.00444582	0.175479	0.390833	0.689775	0.296086	medium	large	small	2.06414	1.5082	1.36861	0.00281563	0.997184	NA	NA	NA	NA	NA	NA	NA	NA	NA	NA	NA	NA	quantitative
O43615	Mitochondrial import inner membrane translocase subunit TIM44 OS=Homo sapiens OX=9606 GN=TIMM44 PE=1 SV=2	10	12	10	0.0212797	0.10282	0.1966	large	0.0047883	0.251493	0.0770615	-0.651389	-0.261639	0.390833	large	small	medium	0.569627	2.20473	0.258366	0.858319	0.141681	NA	NA	NA	NA	NA	NA	NA	NA	NA	NA	NA	NA	quantitative
P01023	Alpha-2-macroglobulin OS=Homo sapiens OX=9606 GN=A2M PE=1 SV=3	10	12	10	0.0213059	0.10282	0.1965	large	0.243834	0.00475556	0.0544507	0.253633	0.683793	0.427328	small	large	medium	2.07804	1.96439	1.05785	0.00281563	0.997184	NA	NA	NA	NA	NA	NA	NA	NA	NA	NA	NA	NA	quantitative
Q9UI17	Dimethylglycine dehydrogenase, mitochondrial OS=Homo sapiens OX=9606 GN=DMGDH PE=1 SV=2	10	12	10	0.0215494	0.103775	0.1957	large	0.00823981	0.0172963	0.843691	-0.604675	-0.564597	0.042416	large	large	negligible	0.612506	1.41412	0.433135	0.988815	0.0111851	NA	NA	NA	NA	NA	NA	NA	NA	NA	NA	NA	NA	quantitative
P15090	Fatty acid-binding protein, adipocyte OS=Homo sapiens OX=9606 GN=FABP4 PE=1 SV=3	10	12	10	0.0217462	0.10381	0.1951	large	0.0901962	0.221761	0.00476686	0.373707	-0.279218	-0.651769	medium	small	large	0.579706	0.382268	1.51649	0.873276	0.126724	NA	NA	NA	NA	NA	NA	NA	NA	NA	NA	NA	NA	quantitative
P35637	RNA-binding protein FUS OS=Homo sapiens OX=9606 GN=FUS PE=1 SV=1	10	12	10	0.0217957	0.10381	0.1949	large	0.916027	0.011921	0.0115583	0.0226766	0.599964	0.574803	negligible	large	large	1.53814	1.57555	0.976251	0.00770813	0.992292	NA	NA	NA	NA	NA	NA	NA	NA	NA	NA	NA	NA	quantitative
Q13867	Bleomycin hydrolase OS=Homo sapiens OX=9606 GN=BLMH PE=1 SV=1	10	12	10	0.0217957	0.10381	0.1949	large	0.0115583	0.011921	0.916027	-0.574803	-0.599964	-0.0226766	large	large	negligible	0.542065	0.940872	0.576131	0.993643	0.00635734	NA	NA	NA	NA	NA	NA	NA	NA	NA	NA	NA	NA	quantitative
P14854	Cytochrome c oxidase subunit 6B1 OS=Homo sapiens OX=9606 GN=COX6B1 PE=1 SV=2	10	12	10	0.0218019	0.10381	0.1949	large	0.0200844	0.00760328	0.595752	-0.524513	-0.641538	-0.114368	large	large	small	0.523154	0.740278	0.7067	0.996526	0.00347426	NA	NA	NA	NA	NA	NA	NA	NA	NA	NA	NA	NA	quantitative
O00339	Matrilin-2 OS=Homo sapiens OX=9606 GN=MATN2 PE=1 SV=4	10	12	10	0.0218019	0.10381	0.1949	large	0.0280648	0.599254	0.00763895	0.492964	-0.118803	-0.611275	medium	small	large	1.48891	0.248369	5.99476	0.73333	0.26667	NA	NA	NA	NA	NA	NA	NA	NA	NA	NA	NA	NA	quantitative
Q99436	Proteasome subunit beta type-7 OS=Homo sapiens OX=9606 GN=PSMB7 PE=1 SV=1	10	12	10	0.0218681	0.10381	0.1947	large	0.010946	0.0127102	0.956132	-0.57965	-0.593939	-0.0118296	large	large	negligible	0.683042	1.03878	0.65754	0.991526	0.00847378	NA	NA	NA	NA	NA	NA	NA	NA	NA	NA	NA	NA	quantitative
P05154	Plasma serine protease inhibitor OS=Homo sapiens OX=9606 GN=SERPINA5 PE=1 SV=3	10	12	10	0.0218764	0.10381	0.1946	large	0.963438	0.014412	0.0097944	0.00985784	-0.582051	-0.589499	negligible	large	large	0.478758	0.43998	1.08814	0.991526	0.00847378	NA	NA	NA	NA	NA	NA	NA	NA	NA	NA	NA	NA	quantitative
P36405	ADP-ribosylation factor-like protein 3 OS=Homo sapiens OX=9606 GN=ARL3 PE=1 SV=2	10	12	10	0.0220615	0.104322	0.1941	large	0.00467946	0.0772296	0.259177	-0.653339	-0.409664	0.245372	large	medium	small	0.632583	1.36174	0.464538	0.940299	0.0597009	NA	NA	NA	NA	NA	NA	NA	NA	NA	NA	NA	NA	quantitative
P07237	Protein disulfide-isomerase OS=Homo sapiens OX=9606 GN=P4HB PE=1 SV=3	10	12	10	0.0220761	0.104322	0.194	large	0.105055	0.194683	0.0047352	-0.356715	0.296849	0.652335	medium	small	large	1.37842	1.7458	0.78956	0.141681	0.858319	NA	NA	NA	NA	NA	NA	NA	NA	NA	NA	NA	NA	quantitative
Q9Y2S6	Translation machinery-associated protein 7 OS=Homo sapiens OX=9606 GN=TMA7 PE=1 SV=1	10	12	10	0.0221956	0.104669	0.1936	large	0.161395	0.128162	0.00458104	-0.306389	0.350201	0.65514	medium	medium	large	1.25514	1.77651	0.70652	0.0730467	0.926953	NA	NA	NA	NA	NA	NA	NA	NA	NA	NA	NA	NA	quantitative
P49189	4-trimethylaminobutyraldehyde dehydrogenase OS=Homo sapiens OX=9606 GN=ALDH9A1 PE=1 SV=3	10	12	10	0.0223031	0.104724	0.1933	large	0.0067108	0.0266444	0.634497	-0.622501	-0.522226	0.102437	large	large	small	0.660421	1.05615	0.625308	0.979413	0.0205867	NA	NA	NA	NA	NA	NA	NA	NA	NA	NA	NA	NA	quantitative
Q00688	Peptidyl-prolyl cis-trans isomerase FKBP3 OS=Homo sapiens OX=9606 GN=FKBP3 PE=1 SV=1	10	12	10	0.0223031	0.104724	0.1933	large	0.634497	0.0266444	0.0067108	-0.102437	0.522226	0.622501	small	large	large	1.2824	1.28695	0.996464	0.0173865	0.982614	NA	NA	NA	NA	NA	NA	NA	NA	NA	NA	NA	NA	quantitative
Q9ULV4	Coronin-1C OS=Homo sapiens OX=9606 GN=CORO1C PE=1 SV=1	10	12	10	0.0223454	0.104724	0.1932	large	0.26509	0.00516294	0.0523393	0.242283	0.676466	0.431382	small	large	medium	1.98084	1.41883	1.39611	0.00253054	0.997469	NA	NA	NA	NA	NA	NA	NA	NA	NA	NA	NA	NA	quantitative
P30086	Phosphatidylethanolamine-binding protein 1 OS=Homo sapiens OX=9606 GN=PEBP1 PE=1 SV=3	10	12	10	0.0225004	0.105233	0.1927	large	0.0742477	0.00484154	0.192375	-0.394824	-0.682198	-0.284549	medium	large	small	0.703609	0.779587	0.90254	0.996526	0.00347426	NA	NA	NA	NA	NA	NA	NA	NA	NA	NA	NA	NA	quantitative
Q9NYQ3	Hydroxyacid oxidase 2 OS=Homo sapiens OX=9606 GN=HAO2 PE=1 SV=1	10	12	10	0.0226865	0.105886	0.1921	large	0.0182336	0.00875833	0.667532	-0.533465	-0.628587	-0.0925197	large	large	negligible	0.558538	0.971757	0.574771	0.994236	0.00576406	NA	NA	NA	NA	NA	NA	NA	NA	NA	NA	NA	NA	quantitative
P43307	Translocon-associated protein subunit alpha OS=Homo sapiens OX=9606 GN=SSR1 PE=1 SV=3	10	12	10	0.0229132	0.106284	0.1915	large	0.514533	0.00723145	0.0253277	0.140688	0.646103	0.50274	small	large	large	1.45564	1.16338	1.25121	0.00426813	0.995732	NA	NA	NA	NA	NA	NA	NA	NA	NA	NA	NA	NA	quantitative
Q92882	Osteoclast-stimulating factor 1 OS=Homo sapiens OX=9606 GN=OSTF1 PE=1 SV=2	10	12	10	0.0229132	0.106284	0.1915	large	0.0253277	0.00723145	0.514533	0.50274	0.646103	0.140688	large	large	small	2.27368	1.16367	1.95389	0.00312938	0.996871	NA	NA	NA	NA	NA	NA	NA	NA	NA	NA	NA	NA	quantitative
Q99729	Heterogeneous nuclear ribonucleoprotein A/B OS=Homo sapiens OX=9606 GN=HNRNPAB PE=1 SV=2	10	12	10	0.0229653	0.106284	0.1913	large	0.0330763	0.00634904	0.410455	0.477114	0.657895	0.178057	medium	large	small	1.54078	1.08303	1.42265	0.00426813	0.995732	NA	NA	NA	NA	NA	NA	NA	NA	NA	NA	NA	NA	quantitative
Q8IW45	ATP-dependent (S)-NAD(P)H-hydrate dehydratase OS=Homo sapiens OX=9606 GN=NAXD PE=1 SV=1	10	12	10	0.0229653	0.106284	0.1913	large	0.0330763	0.00634904	0.410455	-0.477114	-0.657895	-0.178057	medium	large	small	0.639382	0.899729	0.710638	0.996871	0.00312938	NA	NA	NA	NA	NA	NA	NA	NA	NA	NA	NA	NA	quantitative
P36542	ATP synthase subunit gamma, mitochondrial OS=Homo sapiens OX=9606 GN=ATP5F1C PE=1 SV=1	10	12	10	0.0231028	0.106284	0.1909	large	0.00503408	0.0737937	0.281286	-0.647136	-0.414783	0.23407	large	medium	small	0.611029	1.08435	0.563498	0.961212	0.038788	NA	NA	NA	NA	NA	NA	NA	NA	NA	NA	NA	NA	quantitative
P15289	Arylsulfatase A OS=Homo sapiens OX=9606 GN=ARSA PE=1 SV=3	10	12	10	0.0231028	0.106284	0.1909	large	0.00951398	0.713339	0.0235926	-0.592061	-0.0829566	0.509448	large	negligible	large	0.629612	1.99626	0.315396	0.595705	0.404295	NA	NA	NA	NA	NA	NA	NA	NA	NA	NA	NA	NA	quantitative
Q99611	Selenide, water dikinase 2 OS=Homo sapiens OX=9606 GN=SEPHS2 PE=1 SV=3	10	12	10	0.0231028	0.106284	0.1909	large	0.23658	0.00521881	0.0613184	-0.257674	-0.675504	-0.415033	small	large	medium	0.515201	0.695541	0.740719	0.996526	0.00347426	NA	NA	NA	NA	NA	NA	NA	NA	NA	NA	NA	NA	quantitative
P42704	Leucine-rich PPR motif-containing protein, mitochondrial OS=Homo sapiens OX=9606 GN=LRPPRC PE=1 SV=3	10	12	10	0.0231751	0.106284	0.1907	large	0.00486728	0.10583	0.202053	-0.65	-0.373255	0.27829	large	medium	small	0.609878	1.30274	0.468149	0.922031	0.0779694	NA	NA	NA	NA	NA	NA	NA	NA	NA	NA	NA	NA	quantitative
Q7L9L4	MOB kinase activator 1B OS=Homo sapiens OX=9606 GN=MOB1B PE=1 SV=3	10	12	10	0.0231926	0.106284	0.1906	large	0.149518	0.00488968	0.0994717	0.315648	0.681317	0.362848	medium	large	medium	1.42687	1.12544	1.26784	0.00347426	0.996526	NA	NA	NA	NA	NA	NA	NA	NA	NA	NA	NA	NA	quantitative
Q9UBN7	Histone deacetylase 6 OS=Homo sapiens OX=9606 GN=HDAC6 PE=1 SV=2	10	12	10	0.0233336	0.106531	0.1902	large	0.114408	0.00489934	0.131052	-0.347025	-0.681141	-0.331296	medium	large	medium	0.364133	0.68953	0.52809	0.998541	0.00145945	NA	NA	NA	NA	NA	NA	NA	NA	NA	NA	NA	NA	quantitative
P40925	Malate dehydrogenase, cytoplasmic OS=Homo sapiens OX=9606 GN=MDH1 PE=1 SV=4	10	12	10	0.0233403	0.106531	0.1902	large	0.0051688	0.213681	0.100437	-0.644888	-0.284299	0.361766	large	small	medium	0.903379	1.47359	0.613048	0.873276	0.126724	NA	NA	NA	NA	NA	NA	NA	NA	NA	NA	NA	NA	quantitative
Q9UNE7	E3 ubiquitin-protein ligase CHIP OS=Homo sapiens OX=9606 GN=STUB1 PE=1 SV=2	10	12	10	0.0234111	0.10664	0.19	large	0.0165115	0.0100481	0.742317	-0.54258	-0.615901	-0.0707713	large	large	negligible	0.714379	0.903793	0.790424	0.992292	0.00770813	NA	NA	NA	NA	NA	NA	NA	NA	NA	NA	NA	NA	quantitative
Q13526	Peptidyl-prolyl cis-trans isomerase NIMA-interacting 1 OS=Homo sapiens OX=9606 GN=PIN1 PE=1 SV=1	10	12	10	0.0235467	0.107043	0.1896	large	0.006158	0.361715	0.0564906	-0.629906	-0.207224	0.42354	large	small	medium	0.675525	2.33077	0.289828	0.776773	0.223227	NA	NA	NA	NA	NA	NA	NA	NA	NA	NA	NA	NA	quantitative
Q8WW59	SPRY domain-containing protein 4 OS=Homo sapiens OX=9606 GN=SPRYD4 PE=1 SV=2	10	12	10	0.0237078	0.107346	0.1891	large	0.015697	0.010747	0.780643	-0.547201	-0.609652	-0.0599269	large	large	negligible	0.670179	0.866695	0.773258	0.99478	0.00522044	NA	NA	NA	NA	NA	NA	NA	NA	NA	NA	NA	NA	quantitative
P41567	Eukaryotic translation initiation factor 1 OS=Homo sapiens OX=9606 GN=EIF1 PE=1 SV=1	10	12	10	0.0237078	0.107346	0.1891	large	0.015697	0.010747	0.780643	-0.547201	-0.609652	-0.0599269	large	large	negligible	0.758112	0.902282	0.840216	0.992292	0.00770813	NA	NA	NA	NA	NA	NA	NA	NA	NA	NA	NA	NA	quantitative
Q13938	Calcyphosin OS=Homo sapiens OX=9606 GN=CAPS PE=1 SV=2	10	12	10	0.024088	0.108851	0.188	large	0.00565907	0.0568	0.36704	-0.637152	-0.443622	0.195367	large	medium	small	0.696667	1.18347	0.588664	0.961212	0.038788	NA	NA	NA	NA	NA	NA	NA	NA	NA	NA	NA	NA	quantitative
Q08431	Lactadherin OS=Homo sapiens OX=9606 GN=MFGE8 PE=1 SV=3	10	12	10	0.0243979	0.109293	0.1871	large	0.01633	0.958193	0.0143483	0.543591	-0.0118235	-0.555365	large	negligible	large	0.970124	0.477105	2.03335	0.458656	0.541344	NA	NA	NA	NA	NA	NA	NA	NA	NA	NA	NA	NA	quantitative
P98082	Disabled homolog 2 OS=Homo sapiens OX=9606 GN=DAB2 PE=1 SV=3	10	12	10	0.0244257	0.109293	0.187	large	0.00524485	0.101374	0.220659	-0.643643	-0.378334	0.266877	large	medium	small	0.649722	1.21505	0.534728	0.951654	0.0483458	NA	NA	NA	NA	NA	NA	NA	NA	NA	NA	NA	NA	quantitative
P35270	Sepiapterin reductase OS=Homo sapiens OX=9606 GN=SPR PE=1 SV=1	10	12	10	0.0244257	0.109293	0.187	large	0.0482971	0.00606086	0.311126	-0.439561	-0.662084	-0.219781	medium	large	small	0.520074	0.831169	0.625714	0.996871	0.00312938	NA	NA	NA	NA	NA	NA	NA	NA	NA	NA	NA	NA	quantitative
Q9Y5M8	Signal recognition particle receptor subunit beta OS=Homo sapiens OX=9606 GN=SRPRB PE=1 SV=3	10	12	10	0.024472	0.109293	0.1869	large	0.00616154	0.323437	0.0667264	0.629857	0.224617	-0.406169	large	small	medium	2.76503	0.477251	5.79367	0.203113	0.796887	NA	NA	NA	NA	NA	NA	NA	NA	NA	NA	NA	NA	quantitative
P17987	T-complex protein 1 subunit alpha OS=Homo sapiens OX=9606 GN=TCP1 PE=1 SV=1	10	12	10	0.0244743	0.109293	0.1869	large	0.981801	0.0157869	0.0114176	-0.00490541	0.573363	0.575895	negligible	large	large	1.208	1.22527	0.985902	0.0111851	0.988815	NA	NA	NA	NA	NA	NA	NA	NA	NA	NA	NA	NA	quantitative
P06730	Eukaryotic translation initiation factor 4E OS=Homo sapiens OX=9606 GN=EIF4E PE=1 SV=2	10	12	10	0.0244743	0.109293	0.1869	large	0.0537108	0.390187	0.00667313	-0.428732	0.195062	0.622986	medium	small	large	1.0377	1.38886	0.747159	0.184122	0.815878	NA	NA	NA	NA	NA	NA	NA	NA	NA	NA	NA	NA	quantitative
Q6FI13	Histone H2A type 2-A OS=Homo sapiens OX=9606 GN=HIST2H2AA3 PE=1 SV=3	10	12	10	0.0246207	0.109731	0.1865	large	0.0220224	0.00896867	0.616642	0.515918	0.626404	0.107892	large	large	small	1.44231	1.13502	1.27074	0.00576406	0.994236	NA	NA	NA	NA	NA	NA	NA	NA	NA	NA	NA	NA	quantitative
P55263	Adenosine kinase OS=Homo sapiens OX=9606 GN=ADK PE=1 SV=2	10	12	10	0.0249871	0.110982	0.1855	large	0.394486	0.0541215	0.00606162	0.184281	-0.448839	-0.631261	small	medium	large	0.742007	0.651564	1.13881	0.958214	0.0417864	NA	NA	NA	NA	NA	NA	NA	NA	NA	NA	NA	NA	quantitative
P15848	Arylsulfatase B OS=Homo sapiens OX=9606 GN=ARSB PE=1 SV=1	10	12	10	0.024999	0.110982	0.1854	large	0.0688476	0.00571683	0.22949	-0.402862	-0.667339	-0.261713	medium	large	small	0.411384	1.03822	0.39624	0.994236	0.00576406	NA	NA	NA	NA	NA	NA	NA	NA	NA	NA	NA	NA	quantitative
P82979	SAP domain-containing ribonucleoprotein OS=Homo sapiens OX=9606 GN=SARNP PE=1 SV=3	10	12	10	0.0251129	0.11127	0.1851	large	0.652448	0.0096158	0.0209946	0.0970211	0.619974	0.520386	negligible	large	large	1.20579	1.29898	0.928259	0.00576406	0.994236	NA	NA	NA	NA	NA	NA	NA	NA	NA	NA	NA	NA	quantitative
Q93050	V-type proton ATPase 116 kDa subunit a isoform 1 OS=Homo sapiens OX=9606 GN=ATP6V0A1 PE=1 SV=3	10	12	10	0.0255615	0.113038	0.1839	large	0.00837673	0.0274603	0.689029	-0.603235	-0.519208	0.0861764	large	large	negligible	0.59663	1.2769	0.467248	0.975728	0.0242725	NA	NA	NA	NA	NA	NA	NA	NA	NA	NA	NA	NA	quantitative
Q16775	Hydroxyacylglutathione hydrolase, mitochondrial OS=Homo sapiens OX=9606 GN=HAGH PE=1 SV=2	10	12	10	0.0258439	0.114064	0.1832	large	0.00717965	0.0389525	0.531327	-0.616659	-0.483584	0.135078	large	medium	small	0.757872	1.20032	0.631391	0.977634	0.0223656	NA	NA	NA	NA	NA	NA	NA	NA	NA	NA	NA	NA	quantitative
P38159	RNA-binding motif protein, X chromosome OS=Homo sapiens OX=9606 GN=RBMX PE=1 SV=3	10	12	10	0.0259125	0.114146	0.183	large	0.00613042	0.255383	0.0916779	0.630292	0.259455	-0.371911	large	small	medium	1.28465	0.885476	1.4508	0.126724	0.873276	NA	NA	NA	NA	NA	NA	NA	NA	NA	NA	NA	NA	quantitative
P04217	Alpha-1B-glycoprotein OS=Homo sapiens OX=9606 GN=A1BG PE=1 SV=4	10	12	10	0.0260231	0.11417	0.1827	large	0.0360449	0.00751314	0.42839	0.46872	0.642625	0.171244	medium	large	small	2.04729	1.49527	1.36918	0.00281563	0.997184	NA	NA	NA	NA	NA	NA	NA	NA	NA	NA	NA	NA	quantitative
Q13057	Bifunctional coenzyme A synthase OS=Homo sapiens OX=9606 GN=COASY PE=1 SV=4	10	12	10	0.0260824	0.11417	0.1825	large	0.0925795	0.00579342	0.180522	-0.37083	-0.666143	-0.292555	medium	large	small	0.623535	0.845483	0.737489	0.996526	0.00347426	NA	NA	NA	NA	NA	NA	NA	NA	NA	NA	NA	NA	quantitative
Q9H7C9	Mth938 domain-containing protein OS=Homo sapiens OX=9606 GN=AAMDC PE=1 SV=1	10	12	10	0.0262012	0.11417	0.1822	large	0.00622187	0.0641964	0.354665	0.629019	0.430258	-0.200543	large	medium	small	1.55384	0.783845	1.98233	0.0417864	0.958214	NA	NA	NA	NA	NA	NA	NA	NA	NA	NA	NA	NA	quantitative
O00165	HCLS1-associated protein X-1 OS=Homo sapiens OX=9606 GN=HAX1 PE=1 SV=2	10	12	10	0.0262012	0.11417	0.1822	large	0.00622187	0.0641964	0.354665	0.629019	0.430258	-0.200543	large	medium	small	3.49013	0.590552	5.90995	0.0519214	0.948079	NA	NA	NA	NA	NA	NA	NA	NA	NA	NA	NA	NA	quantitative
P78537	Biogenesis of lysosome-related organelles complex 1 subunit 1 OS=Homo sapiens OX=9606 GN=BLOC1S1 PE=1 SV=2	10	12	10	0.0262384	0.11417	0.1821	large	0.00574722	0.113042	0.212253	0.635829	0.365403	-0.271939	large	medium	small	2.57414	0.826197	3.11565	0.063919	0.936081	NA	NA	NA	NA	NA	NA	NA	NA	NA	NA	NA	NA	quantitative
Q9Y399	28S ribosomal protein S2, mitochondrial OS=Homo sapiens OX=9606 GN=MRPS2 PE=1 SV=1	10	12	10	0.0263181	0.11417	0.1819	large	0.0181226	0.0117812	0.764219	-0.534028	-0.60107	-0.0645528	large	large	negligible	0.744183	0.957794	0.776976	0.992292	0.00770813	NA	NA	NA	NA	NA	NA	NA	NA	NA	NA	NA	NA	quantitative
O15235	28S ribosomal protein S12, mitochondrial OS=Homo sapiens OX=9606 GN=MRPS12 PE=1 SV=1	10	12	10	0.0264004	0.11417	0.1817	large	0.159207	0.0058154	0.106668	-0.308052	-0.665803	-0.354994	medium	large	medium	0.575273	0.645461	0.89126	0.997184	0.00281563	NA	NA	NA	NA	NA	NA	NA	NA	NA	NA	NA	NA	quantitative
A8MWD9	Putative small nuclear ribonucleoprotein G-like protein 15 OS=Homo sapiens OX=9606 GN=SNRPGP15 PE=5 SV=2	10	12	10	0.0264405	0.11417	0.1816	large	0.0747611	0.312639	0.006679	0.394086	-0.229776	-0.622911	medium	small	large	0.893801	0.630874	1.41677	0.842211	0.157789	NA	NA	NA	NA	NA	NA	NA	NA	NA	NA	NA	NA	quantitative
Q9UGB7	Inositol oxygenase OS=Homo sapiens OX=9606 GN=MIOX PE=1 SV=1	10	12	10	0.026478	0.11417	0.1815	large	0.0444881	0.00707846	0.361857	-0.447843	-0.648047	-0.19752	medium	large	small	0.350013	0.482925	0.724776	0.996147	0.00385291	NA	NA	NA	NA	NA	NA	NA	NA	NA	NA	NA	NA	quantitative
Q9BVJ7	Dual specificity protein phosphatase 23 OS=Homo sapiens OX=9606 GN=DUSP23 PE=1 SV=1	10	12	10	0.0265207	0.11417	0.1814	large	0.0127353	0.814242	0.0226404	-0.566121	-0.0530184	0.513322	large	negligible	large	0.905079	1.33554	0.677686	0.582244	0.417756	NA	NA	NA	NA	NA	NA	NA	NA	NA	NA	NA	NA	quantitative
P34896	Serine hydroxymethyltransferase, cytosolic OS=Homo sapiens OX=9606 GN=SHMT1 PE=1 SV=1	10	12	10	0.0265609	0.11417	0.1813	large	0.0544907	0.00663943	0.302324	-0.427252	-0.653852	-0.223892	medium	large	small	0.544372	0.805203	0.676068	0.996871	0.00312938	NA	NA	NA	NA	NA	NA	NA	NA	NA	NA	NA	NA	quantitative
P04899	Guanine nucleotide-binding protein G(i) subunit alpha-2 OS=Homo sapiens OX=9606 GN=GNAI2 PE=1 SV=3	10	12	10	0.0266214	0.11417	0.1811	large	0.80267	0.0231955	0.0100142	-0.053768	0.53599	0.587538	negligible	large	large	1.409	1.43315	0.983149	0.0159525	0.984047	NA	NA	NA	NA	NA	NA	NA	NA	NA	NA	NA	NA	quantitative
Q9Y617	Phosphoserine aminotransferase OS=Homo sapiens OX=9606 GN=PSAT1 PE=1 SV=2	10	12	10	0.0266214	0.11417	0.1811	large	0.0172332	0.0125825	0.80267	-0.538658	-0.594889	-0.053768	large	large	negligible	0.578807	0.892542	0.648493	0.991526	0.00847378	NA	NA	NA	NA	NA	NA	NA	NA	NA	NA	NA	NA	quantitative
Q13084	39S ribosomal protein L28, mitochondrial OS=Homo sapiens OX=9606 GN=MRPL28 PE=1 SV=4	10	12	10	0.0266214	0.11417	0.1811	large	0.00583956	0.131005	0.186611	-0.634463	-0.34751	0.288392	large	medium	small	0.776476	1.82553	0.425342	0.893587	0.106413	NA	NA	NA	NA	NA	NA	NA	NA	NA	NA	NA	NA	quantitative
Q9HBL7	Plasminogen receptor (KT) OS=Homo sapiens OX=9606 GN=PLGRKT PE=1 SV=1	10	12	10	0.0267629	0.114258	0.1807	large	0.0213108	0.855026	0.0136252	-0.51899	0.0412208	0.56004	large	negligible	large	0.7227	5.98537	0.120744	0.377726	0.622274	NA	NA	NA	NA	NA	NA	NA	NA	NA	NA	NA	NA	quantitative
Q96CX2	BTB/POZ domain-containing protein KCTD12 OS=Homo sapiens OX=9606 GN=KCTD12 PE=1 SV=1	10	12	10	0.0268721	0.114258	0.1805	large	0.0345123	0.00809005	0.458288	0.472972	0.635868	0.160263	medium	large	small	1.81529	1.02712	1.76735	0.00472292	0.995277	NA	NA	NA	NA	NA	NA	NA	NA	NA	NA	NA	NA	quantitative
P0DOX8	Immunoglobulin lambda-1 light chain OS=Homo sapiens OX=9606 PE=1 SV=1	10	12	10	0.0268721	0.114258	0.1805	large	0.0163764	0.0134262	0.841578	0.543332	0.588767	0.0429975	large	large	negligible	1.68087	0.939302	1.78949	0.00847378	0.991526	NA	NA	NA	NA	NA	NA	NA	NA	NA	NA	NA	NA	quantitative
P06732	Creatine kinase M-type OS=Homo sapiens OX=9606 GN=CKM PE=1 SV=2	10	12	10	0.0268721	0.114258	0.1805	large	0.0345123	0.60247	0.00971268	0.472972	-0.117753	-0.590238	medium	small	large	0.855727	0.280337	3.05249	0.710109	0.289891	NA	NA	NA	NA	NA	NA	NA	NA	NA	NA	NA	NA	quantitative
P02774	Vitamin D-binding protein OS=Homo sapiens OX=9606 GN=GC PE=1 SV=2	10	12	10	0.026946	0.114258	0.1803	large	0.0145633	0.89618	0.0200433	-0.554017	-0.029435	0.524704	large	negligible	large	1.054	2.89745	0.363768	0.582244	0.417756	NA	NA	NA	NA	NA	NA	NA	NA	NA	NA	NA	NA	quantitative
P35222	Catenin beta-1 OS=Homo sapiens OX=9606 GN=CTNNB1 PE=1 SV=1	10	12	10	0.0269639	0.114258	0.1802	large	0.00606661	0.092899	0.261277	-0.63119	-0.388531	0.244269	large	medium	small	0.75087	1.26472	0.593705	0.936081	0.063919	NA	NA	NA	NA	NA	NA	NA	NA	NA	NA	NA	NA	quantitative
P01034	Cystatin-C OS=Homo sapiens OX=9606 GN=CST3 PE=1 SV=1	10	12	10	0.0270688	0.114258	0.18	large	0.0112318	0.0206538	0.880857	-0.577357	-0.547385	0.0322382	large	large	negligible	0.50766	1.10847	0.457981	0.985379	0.0146211	NA	NA	NA	NA	NA	NA	NA	NA	NA	NA	NA	NA	quantitative
P60983	Glia maturation factor beta OS=Homo sapiens OX=9606 GN=GMFB PE=1 SV=2	10	12	10	0.0270688	0.114258	0.18	large	0.0112318	0.0206538	0.880857	0.577357	0.547385	-0.0322382	large	large	negligible	1.50907	0.973582	1.55002	0.0146211	0.985379	NA	NA	NA	NA	NA	NA	NA	NA	NA	NA	NA	NA	quantitative
Q92597	Protein NDRG1 OS=Homo sapiens OX=9606 GN=NDRG1 PE=1 SV=1	10	12	10	0.0271715	0.114258	0.1797	large	0.0252499	0.0098319	0.602297	-0.503031	-0.617917	-0.112327	large	large	small	0.635583	0.898205	0.707615	0.994236	0.00576406	NA	NA	NA	NA	NA	NA	NA	NA	NA	NA	NA	NA	quantitative
P56556	NADH dehydrogenase [ubiquinone] 1 alpha subcomplex subunit 6 OS=Homo sapiens OX=9606 GN=NDUFA6 PE=1 SV=4	10	12	10	0.0271715	0.114258	0.1797	large	0.602297	0.0098319	0.0252499	-0.112327	-0.617917	-0.503031	small	large	large	0.69132	0.740013	0.9342	0.99478	0.00522044	NA	NA	NA	NA	NA	NA	NA	NA	NA	NA	NA	NA	quantitative
Q13451	Peptidyl-prolyl cis-trans isomerase FKBP5 OS=Homo sapiens OX=9606 GN=FKBP5 PE=1 SV=2	10	12	10	0.0272101	0.114258	0.1796	large	0.381455	0.0612238	0.00666161	-0.18948	0.435459	0.623136	small	medium	large	1.91841	2.22295	0.863002	0.063919	0.936081	NA	NA	NA	NA	NA	NA	NA	NA	NA	NA	NA	NA	quantitative
P07737	Profilin-1 OS=Homo sapiens OX=9606 GN=PFN1 PE=1 SV=2	10	12	10	0.0272953	0.114258	0.1794	large	0.96016	0.0183359	0.0125567	-0.0107423	0.558961	0.567389	negligible	large	large	1.31999	1.4453	0.913303	0.0133865	0.986613	NA	NA	NA	NA	NA	NA	NA	NA	NA	NA	NA	NA	quantitative
P09327	Villin-1 OS=Homo sapiens OX=9606 GN=VIL1 PE=1 SV=4	10	12	10	0.0272953	0.114258	0.1794	large	0.0139947	0.0162271	0.96016	-0.557623	-0.570729	-0.0107423	large	large	negligible	0.405965	0.883182	0.459662	0.992292	0.00770813	NA	NA	NA	NA	NA	NA	NA	NA	NA	NA	NA	NA	quantitative
Q5RI15	Cytochrome c oxidase assembly protein COX20, mitochondrial OS=Homo sapiens OX=9606 GN=COX20 PE=1 SV=2	10	12	10	0.0275733	0.11521	0.1787	large	0.00783023	0.406864	0.0575057	0.609122	0.188202	-0.4217	large	small	medium	1.79957	0.385119	4.67277	0.26667	0.73333	NA	NA	NA	NA	NA	NA	NA	NA	NA	NA	NA	NA	quantitative
P30038	Delta-1-pyrroline-5-carboxylate dehydrogenase, mitochondrial OS=Homo sapiens OX=9606 GN=ALDH4A1 PE=1 SV=3	10	12	10	0.0277409	0.115697	0.1783	large	0.0240917	0.0105358	0.637604	-0.507473	-0.6115	-0.101495	large	large	small	0.639051	0.959915	0.665737	0.994236	0.00576406	NA	NA	NA	NA	NA	NA	NA	NA	NA	NA	NA	NA	quantitative
P11234	Ras-related protein Ral-B OS=Homo sapiens OX=9606 GN=RALB PE=1 SV=1	10	12	10	0.0279942	0.11654	0.1776	large	0.0112115	0.677174	0.03085	-0.577518	-0.094041	0.483867	large	negligible	medium	0.999314	1.48953	0.670893	0.635353	0.364647	NA	NA	NA	NA	NA	NA	NA	NA	NA	NA	NA	NA	quantitative
P30050	60S ribosomal protein L12 OS=Homo sapiens OX=9606 GN=RPL12 PE=1 SV=1	10	12	10	0.0281991	0.117175	0.1771	large	0.00712453	0.0583595	0.409386	0.617327	0.440682	-0.178469	large	medium	small	1.42937	0.87378	1.63584	0.038788	0.961212	NA	NA	NA	NA	NA	NA	NA	NA	NA	NA	NA	NA	quantitative
P00488	Coagulation factor XIII A chain OS=Homo sapiens OX=9606 GN=F13A1 PE=1 SV=4	10	12	10	0.0282499	0.117175	0.177	large	0.118226	0.0063391	0.154043	0.343258	0.658036	0.312053	medium	large	medium	1.6405	1.18206	1.38783	0.00347426	0.996526	NA	NA	NA	NA	NA	NA	NA	NA	NA	NA	NA	NA	quantitative
P17174	Aspartate aminotransferase, cytoplasmic OS=Homo sapiens OX=9606 GN=GOT1 PE=1 SV=3	10	12	10	0.0284755	0.117299	0.1765	large	0.0120262	0.715744	0.0291366	-0.571257	-0.0822271	0.48937	large	negligible	medium	1.01812	1.56383	0.651039	0.685981	0.314019	NA	NA	NA	NA	NA	NA	NA	NA	NA	NA	NA	NA	quantitative
O14950	Myosin regulatory light chain 12B OS=Homo sapiens OX=9606 GN=MYL12B PE=1 SV=2	10	12	10	0.0284755	0.117299	0.1765	large	0.0120262	0.715744	0.0291366	-0.571257	-0.0822271	0.48937	large	negligible	medium	0.905866	1.57494	0.575176	0.622274	0.377726	NA	NA	NA	NA	NA	NA	NA	NA	NA	NA	NA	NA	quantitative
P02751	Fibronectin OS=Homo sapiens OX=9606 GN=FN1 PE=1 SV=4	10	12	10	0.0285619	0.117299	0.1763	large	0.0064613	0.166787	0.156728	0.625769	0.317122	-0.30996	large	medium	medium	1.42093	0.694317	2.04652	0.100196	0.899804	NA	NA	NA	NA	NA	NA	NA	NA	NA	NA	NA	NA	quantitative
P31639	Sodium/glucose cotransporter 2 OS=Homo sapiens OX=9606 GN=SLC5A2 PE=1 SV=1	10	12	10	0.0285619	0.117299	0.1763	large	0.156728	0.166787	0.0064613	0.30996	-0.317122	-0.625769	medium	medium	large	0.512784	0.450973	1.13706	0.887095	0.112905	NA	NA	NA	NA	NA	NA	NA	NA	NA	NA	NA	NA	quantitative
Q7Z3B1	Neuronal growth regulator 1 OS=Homo sapiens OX=9606 GN=NEGR1 PE=1 SV=3	10	12	10	0.0285619	0.117299	0.1763	large	0.00845947	0.437151	0.054664	-0.602375	-0.176179	0.426926	large	small	medium	0.841889	1.82369	0.461641	0.73333	0.26667	NA	NA	NA	NA	NA	NA	NA	NA	NA	NA	NA	NA	quantitative
O75891	Cytosolic 10-formyltetrahydrofolate dehydrogenase OS=Homo sapiens OX=9606 GN=ALDH1L1 PE=1 SV=2	10	12	10	0.0286947	0.117299	0.1759	large	0.00978432	0.0298492	0.707164	-0.589589	-0.510819	0.0808858	large	large	negligible	0.552882	1.04649	0.52832	0.985379	0.0146211	NA	NA	NA	NA	NA	NA	NA	NA	NA	NA	NA	NA	quantitative
Q9BSE5	Agmatinase, mitochondrial OS=Homo sapiens OX=9606 GN=AGMAT PE=1 SV=2	10	12	10	0.0287355	0.117299	0.1758	large	0.0218932	0.0120626	0.71054	-0.516469	-0.598855	-0.0799065	large	large	negligible	0.424729	0.751775	0.564968	0.992996	0.00700404	NA	NA	NA	NA	NA	NA	NA	NA	NA	NA	NA	NA	quantitative
Q9P2J5	Leucine--tRNA ligase, cytoplasmic OS=Homo sapiens OX=9606 GN=LARS PE=1 SV=2	10	12	10	0.0288227	0.117299	0.1756	large	0.0612954	0.0072602	0.29371	-0.415072	-0.645743	-0.227997	medium	large	small	0.357871	0.466761	0.766713	0.996871	0.00312938	NA	NA	NA	NA	NA	NA	NA	NA	NA	NA	NA	NA	quantitative
P05091	Aldehyde dehydrogenase, mitochondrial OS=Homo sapiens OX=9606 GN=ALDH2 PE=1 SV=2	10	12	10	0.0288473	0.117299	0.1756	large	0.0502597	0.00774526	0.351977	-0.435517	-0.639849	-0.201683	medium	large	small	0.576081	0.865956	0.665254	0.995732	0.00426813	NA	NA	NA	NA	NA	NA	NA	NA	NA	NA	NA	NA	quantitative
P12236	ADP/ATP translocase 3 OS=Homo sapiens OX=9606 GN=SLC25A6 PE=1 SV=4	10	12	10	0.0288473	0.117299	0.1756	large	0.351977	0.00774526	0.0502597	-0.201683	-0.639849	-0.435517	small	large	medium	0.526816	0.620647	0.848819	0.997184	0.00281563	NA	NA	NA	NA	NA	NA	NA	NA	NA	NA	NA	NA	quantitative
Q86YB7	Enoyl-CoA hydratase domain-containing protein 2, mitochondrial OS=Homo sapiens OX=9606 GN=ECHDC2 PE=1 SV=2	10	12	10	0.0288473	0.117299	0.1756	large	0.0502597	0.00774526	0.351977	-0.435517	-0.639849	-0.201683	medium	large	small	0.46245	0.892417	0.518199	0.995277	0.00472292	NA	NA	NA	NA	NA	NA	NA	NA	NA	NA	NA	NA	quantitative
Q96KP4	Cytosolic non-specific dipeptidase OS=Homo sapiens OX=9606 GN=CNDP2 PE=1 SV=2	10	12	10	0.0290887	0.11795	0.175	large	0.00840994	0.042169	0.548189	-0.602889	-0.475319	0.129538	large	medium	small	0.645111	0.978278	0.659435	0.982614	0.0173865	NA	NA	NA	NA	NA	NA	NA	NA	NA	NA	NA	NA	quantitative
Q07075	Glutamyl aminopeptidase OS=Homo sapiens OX=9606 GN=ENPEP PE=1 SV=3	10	12	10	0.029119	0.11795	0.1749	large	0.0103806	0.0282475	0.74459	-0.584358	-0.516373	0.070123	large	large	negligible	0.730466	1.79512	0.406916	0.979413	0.0205867	NA	NA	NA	NA	NA	NA	NA	NA	NA	NA	NA	NA	quantitative
P42765	3-ketoacyl-CoA thiolase, mitochondrial OS=Homo sapiens OX=9606 GN=ACAA2 PE=1 SV=2	10	12	10	0.0291632	0.11795	0.1748	large	0.00761139	0.0556005	0.438433	-0.611589	-0.44593	0.167505	large	medium	small	0.752579	1.21108	0.621409	0.971503	0.0284972	NA	NA	NA	NA	NA	NA	NA	NA	NA	NA	NA	NA	quantitative
O75608	Acyl-protein thioesterase 1 OS=Homo sapiens OX=9606 GN=LYPLA1 PE=1 SV=1	10	12	10	0.0294211	0.118754	0.1742	large	0.0391929	0.58596	0.0105251	0.46047	-0.123172	-0.583133	medium	small	large	1.08709	0.549249	1.97924	0.698153	0.301847	NA	NA	NA	NA	NA	NA	NA	NA	NA	NA	NA	NA	quantitative
P11215	Integrin alpha-M OS=Homo sapiens OX=9606 GN=ITGAM PE=1 SV=2	10	12	10	0.0294881	0.118754	0.1741	large	0.0110036	0.0267137	0.782597	0.579184	0.521966	-0.0593785	large	large	negligible	2.21116	0.809328	2.7321	0.0146211	0.985379	NA	NA	NA	NA	NA	NA	NA	NA	NA	NA	NA	NA	quantitative
Q6NSW5	Putative protein FAM45B OS=Homo sapiens OX=9606 GN=FAM45BP PE=5 SV=1	10	12	10	0.0295188	0.118754	0.174	large	0.019846	0.0137585	0.786079	-0.525623	-0.586454	-0.0584025	large	large	negligible	0.603119	0.948782	0.635677	0.985379	0.0146211	NA	NA	NA	NA	NA	NA	NA	NA	NA	NA	NA	NA	quantitative
O43598	2'-deoxynucleoside 5'-phosphate N-hydrolase 1 OS=Homo sapiens OX=9606 GN=DNPH1 PE=1 SV=1	10	12	10	0.0297997	0.119143	0.1733	large	0.0116543	0.0252458	0.821103	-0.574065	-0.5276	0.0486495	large	large	negligible	0.658694	0.98466	0.668956	0.985379	0.0146211	NA	NA	NA	NA	NA	NA	NA	NA	NA	NA	NA	NA	quantitative
P04062	Lysosomal acid glucosylceramidase OS=Homo sapiens OX=9606 GN=GBA PE=1 SV=3	10	12	10	0.0297997	0.119143	0.1733	large	0.00895192	0.0400482	0.581953	-0.597416	-0.480702	0.118705	large	medium	small	0.473771	1.06671	0.444144	0.977634	0.0223656	NA	NA	NA	NA	NA	NA	NA	NA	NA	NA	NA	NA	quantitative
O60925	Prefoldin subunit 1 OS=Homo sapiens OX=9606 GN=PFDN1 PE=1 SV=2	10	12	10	0.0297997	0.119143	0.1733	large	0.00783295	0.327378	0.0796652	-0.609092	-0.222764	0.38725	large	small	medium	0.802863	1.66599	0.481914	0.815878	0.184122	NA	NA	NA	NA	NA	NA	NA	NA	NA	NA	NA	NA	quantitative
Q92890	Ubiquitin recognition factor in ER-associated degradation protein 1 OS=Homo sapiens OX=9606 GN=UFD1 PE=1 SV=3	10	12	10	0.0298251	0.119143	0.1733	large	0.0188771	0.0146738	0.824625	-0.530261	-0.580339	-0.0476749	large	large	negligible	0.299048	3.058	0.0977921	0.984047	0.0159525	NA	NA	NA	NA	NA	NA	NA	NA	NA	NA	NA	NA	quantitative
P08236	Beta-glucuronidase OS=Homo sapiens OX=9606 GN=GUSB PE=1 SV=2	10	12	10	0.0300975	0.12002	0.1726	large	0.317428	0.0078419	0.0589188	-0.216887	-0.638717	-0.419185	small	large	medium	0.806005	0.881904	0.913937	0.994236	0.00576406	NA	NA	NA	NA	NA	NA	NA	NA	NA	NA	NA	NA	quantitative
Q8N5M4	Tetratricopeptide repeat protein 9C OS=Homo sapiens OX=9606 GN=TTC9C PE=1 SV=1	10	12	10	0.0301659	0.120083	0.1725	large	0.00710743	0.209319	0.130688	-0.617535	-0.287103	0.331621	large	small	medium	0.715108	1.64924	0.433598	0.880326	0.119674	NA	NA	NA	NA	NA	NA	NA	NA	NA	NA	NA	NA	quantitative
P32929	Cystathionine gamma-lyase OS=Homo sapiens OX=9606 GN=CTH PE=1 SV=3	10	12	10	0.0304385	0.120805	0.1719	large	0.0493088	0.501255	0.00983744	-0.437459	0.152283	0.589111	medium	small	large	1.22493	2.14138	0.572029	0.244428	0.755572	NA	NA	NA	NA	NA	NA	NA	NA	NA	NA	NA	NA	quantitative
Q92930	Ras-related protein Rab-8B OS=Homo sapiens OX=9606 GN=RAB8B PE=1 SV=2	10	12	10	0.0306236	0.120805	0.1714	large	0.0829098	0.00739148	0.235079	0.382923	0.644112	0.258522	medium	large	small	1.27334	1.0437	1.22003	0.00522044	0.99478	NA	NA	NA	NA	NA	NA	NA	NA	NA	NA	NA	NA	quantitative
P30153	Serine/threonine-protein phosphatase 2A 65 kDa regulatory subunit A alpha isoform OS=Homo sapiens OX=9606 GN=PPP2R1A PE=1 SV=4	10	12	10	0.0306729	0.120805	0.1713	large	0.00781145	0.291859	0.093055	-0.609332	-0.240062	0.370264	large	small	medium	0.635267	1.41783	0.448055	0.776773	0.223227	NA	NA	NA	NA	NA	NA	NA	NA	NA	NA	NA	NA	quantitative
P84095	Rho-related GTP-binding protein RhoG OS=Homo sapiens OX=9606 GN=RHOG PE=1 SV=1	10	12	10	0.0306729	0.120805	0.1713	large	0.00781145	0.291859	0.093055	0.609332	0.240062	-0.370264	large	small	medium	1.00997	0.299498	3.37222	0.126724	0.873276	NA	NA	NA	NA	NA	NA	NA	NA	NA	NA	NA	NA	quantitative
Q4G176	Acyl-CoA synthetase family member 3, mitochondrial OS=Homo sapiens OX=9606 GN=ACSF3 PE=1 SV=3	10	12	10	0.0306729	0.120805	0.1713	large	0.00781145	0.0658663	0.396026	-0.609332	-0.427427	0.183674	large	medium	small	0.504704	1.00963	0.499889	0.971503	0.0284972	NA	NA	NA	NA	NA	NA	NA	NA	NA	NA	NA	NA	quantitative
P02652	Apolipoprotein A-II OS=Homo sapiens OX=9606 GN=APOA2 PE=1 SV=1	10	12	10	0.0306729	0.120805	0.1713	large	0.396026	0.0658663	0.00781145	-0.183674	0.427427	0.609332	small	medium	large	2.56882	4.36224	0.588876	0.0597009	0.940299	NA	NA	NA	NA	NA	NA	NA	NA	NA	NA	NA	NA	quantitative
Q9UKX2	Myosin-2 OS=Homo sapiens OX=9606 GN=MYH2 PE=1 SV=1	10	12	10	0.0307194	0.120805	0.1712	large	0.0121388	0.659539	0.0351066	0.570423	0.0995316	-0.471303	large	negligible	medium	2.16615	0.408632	5.30097	0.326397	0.673603	NA	NA	NA	NA	NA	NA	NA	NA	NA	NA	NA	NA	quantitative
O43396	Thioredoxin-like protein 1 OS=Homo sapiens OX=9606 GN=TXNL1 PE=1 SV=3	10	12	10	0.030997	0.120952	0.1706	large	0.00866013	0.0503874	0.499755	-0.600323	-0.456504	0.145709	large	medium	small	0.843247	1.07589	0.783765	0.964033	0.0359671	NA	NA	NA	NA	NA	NA	NA	NA	NA	NA	NA	NA	quantitative
O00338	Sulfotransferase 1C2 OS=Homo sapiens OX=9606 GN=SULT1C2 PE=1 SV=1	10	12	10	0.0310705	0.120952	0.1704	large	0.0462743	0.00899167	0.406225	-0.443884	-0.626168	-0.179691	medium	large	small	0.630809	0.96392	0.65442	0.995732	0.00426813	NA	NA	NA	NA	NA	NA	NA	NA	NA	NA	NA	NA	quantitative
Q5VWJ9	Sorting nexin-30 OS=Homo sapiens OX=9606 GN=SNX30 PE=1 SV=1	10	12	10	0.0310705	0.120952	0.1704	large	0.406225	0.00899167	0.0462743	-0.179691	-0.626168	-0.443884	small	large	medium	0.373927	0.420713	0.888792	0.99478	0.00522044	NA	NA	NA	NA	NA	NA	NA	NA	NA	NA	NA	NA	quantitative
Q8NHP8	Putative phospholipase B-like 2 OS=Homo sapiens OX=9606 GN=PLBD2 PE=1 SV=2	10	12	10	0.0310793	0.120952	0.1704	large	0.0101143	0.0360562	0.652089	0.586658	0.491565	-0.0971289	large	medium	negligible	1.20669	0.952726	1.26656	0.0242725	0.975728	NA	NA	NA	NA	NA	NA	NA	NA	NA	NA	NA	NA	quantitative
Q14914	Prostaglandin reductase 1 OS=Homo sapiens OX=9606 GN=PTGR1 PE=1 SV=2	10	12	10	0.0311855	0.120952	0.1702	large	0.00725865	0.11555	0.24237	-0.61571	-0.36277	0.254442	large	medium	small	0.810247	1.20006	0.675173	0.926953	0.0730467	NA	NA	NA	NA	NA	NA	NA	NA	NA	NA	NA	NA	quantitative
P51649	Succinate-semialdehyde dehydrogenase, mitochondrial OS=Homo sapiens OX=9606 GN=ALDH5A1 PE=1 SV=2	10	12	10	0.0311855	0.120952	0.1702	large	0.0262972	0.0123274	0.658624	-0.499172	-0.596816	-0.0951728	medium	large	negligible	0.593158	0.814951	0.727844	0.992996	0.00700404	NA	NA	NA	NA	NA	NA	NA	NA	NA	NA	NA	NA	quantitative
Q09028	Histone-binding protein RBBP4 OS=Homo sapiens OX=9606 GN=RBBP4 PE=1 SV=3	10	12	10	0.0312121	0.120952	0.1701	large	0.0687492	0.00792522	0.285281	0.403014	0.637751	0.232097	medium	large	small	1.42606	1.13439	1.25711	0.00347426	0.996526	NA	NA	NA	NA	NA	NA	NA	NA	NA	NA	NA	NA	quantitative
Q16698	2,4-dienoyl-CoA reductase, mitochondrial OS=Homo sapiens OX=9606 GN=DECR1 PE=1 SV=1	10	12	10	0.0312357	0.120952	0.1701	large	0.0359293	0.01022	0.508438	-0.469035	-0.614328	-0.14275	medium	large	small	0.659655	0.964548	0.683901	0.994236	0.00576406	NA	NA	NA	NA	NA	NA	NA	NA	NA	NA	NA	NA	quantitative
Q709F0	Acyl-CoA dehydrogenase family member 11 OS=Homo sapiens OX=9606 GN=ACAD11 PE=1 SV=3	10	12	10	0.0312357	0.120952	0.1701	large	0.0359293	0.01022	0.508438	-0.469035	-0.614328	-0.14275	medium	large	small	0.48843	0.695571	0.7022	0.992292	0.00770813	NA	NA	NA	NA	NA	NA	NA	NA	NA	NA	NA	NA	quantitative
P61160	Actin-related protein 2 OS=Homo sapiens OX=9606 GN=ACTR2 PE=1 SV=1	10	12	10	0.0313632	0.121239	0.1698	large	0.108165	0.259102	0.00777499	-0.353416	0.257389	0.609739	medium	small	large	1.14272	1.46866	0.778069	0.157789	0.842211	NA	NA	NA	NA	NA	NA	NA	NA	NA	NA	NA	NA	quantitative
P34913	Bifunctional epoxide hydrolase 2 OS=Homo sapiens OX=9606 GN=EPHX2 PE=1 SV=2	10	12	10	0.0317366	0.122474	0.169	large	0.694999	0.0131773	0.0250827	-0.0844287	-0.590535	-0.503661	negligible	large	large	0.448147	0.530459	0.844829	0.994236	0.00576406	NA	NA	NA	NA	NA	NA	NA	NA	NA	NA	NA	NA	quantitative
Q96JB5	CDK5 regulatory subunit-associated protein 3 OS=Homo sapiens OX=9606 GN=CDK5RAP3 PE=1 SV=2	10	12	10	0.032075	0.122698	0.1683	large	0.0584476	0.454591	0.00987207	-0.420018	0.169485	0.588801	medium	small	large	1.00993	1.90772	0.529388	0.203113	0.796887	NA	NA	NA	NA	NA	NA	NA	NA	NA	NA	NA	NA	quantitative
Q16822	Phosphoenolpyruvate carboxykinase [GTP], mitochondrial OS=Homo sapiens OX=9606 GN=PCK2 PE=1 SV=4	10	12	10	0.0320841	0.122698	0.1682	large	0.0343743	0.0109626	0.540902	-0.473363	-0.607801	-0.131921	medium	large	small	0.379359	0.920066	0.412317	0.992996	0.00700404	NA	NA	NA	NA	NA	NA	NA	NA	NA	NA	NA	NA	quantitative
P61758	Prefoldin subunit 3 OS=Homo sapiens OX=9606 GN=VBP1 PE=1 SV=4	10	12	10	0.0320993	0.122698	0.1682	large	0.0888306	0.316492	0.00846071	-0.375385	0.227921	0.602362	medium	small	large	1.1418	1.69084	0.675288	0.213031	0.786969	NA	NA	NA	NA	NA	NA	NA	NA	NA	NA	NA	NA	quantitative
P43487	Ran-specific GTPase-activating protein OS=Homo sapiens OX=9606 GN=RANBP1 PE=1 SV=1	10	12	10	0.0321449	0.122698	0.1681	large	0.14409	0.20158	0.00765818	-0.320077	0.292189	0.611056	medium	small	large	1.18239	1.45623	0.81195	0.134059	0.865941	NA	NA	NA	NA	NA	NA	NA	NA	NA	NA	NA	NA	quantitative
O75936	Gamma-butyrobetaine dioxygenase OS=Homo sapiens OX=9606 GN=BBOX1 PE=1 SV=1	10	12	10	0.0321724	0.122698	0.168	large	0.0798583	0.007995	0.25549	-0.386989	-0.63695	-0.247324	medium	large	small	0.537636	0.767297	0.700688	0.996871	0.00312938	NA	NA	NA	NA	NA	NA	NA	NA	NA	NA	NA	NA	quantitative
O14933	Ubiquitin/ISG15-conjugating enzyme E2 L6 OS=Homo sapiens OX=9606 GN=UBE2L6 PE=1 SV=4	10	12	10	0.0321724	0.122698	0.168	large	0.25549	0.007995	0.0798583	0.247324	0.63695	0.386989	small	large	medium	48.1057	21.8101	2.20566	0.00347426	0.996526	NA	NA	NA	NA	NA	NA	NA	NA	NA	NA	NA	NA	quantitative
A8MXV4	Nucleoside diphosphate-linked moiety X motif 19 OS=Homo sapiens OX=9606 GN=NUDT19 PE=1 SV=1	10	12	10	0.0321724	0.122698	0.168	large	0.25549	0.007995	0.0798583	-0.247324	-0.63695	-0.386989	small	large	medium	0.351213	0.626522	0.560576	0.997184	0.00281563	NA	NA	NA	NA	NA	NA	NA	NA	NA	NA	NA	NA	quantitative
Q15046	Lysine--tRNA ligase OS=Homo sapiens OX=9606 GN=KARS PE=1 SV=3	10	12	10	0.0325894	0.12408	0.1672	large	0.0279331	0.815803	0.0159468	-0.493414	0.0525641	0.54576	medium	negligible	large	0.938673	1.92292	0.488148	0.417756	0.582244	NA	NA	NA	NA	NA	NA	NA	NA	NA	NA	NA	NA	quantitative
Q9NT62	Ubiquitin-like-conjugating enzyme ATG3 OS=Homo sapiens OX=9606 GN=ATG3 PE=1 SV=1	10	12	10	0.0327378	0.124143	0.1668	large	0.263193	0.110725	0.0077852	-0.243268	0.36788	0.609625	small	medium	large	1.32205	1.70022	0.777576	0.0831399	0.91686	NA	NA	NA	NA	NA	NA	NA	NA	NA	NA	NA	NA	quantitative
P61604	10 kDa heat shock protein, mitochondrial OS=Homo sapiens OX=9606 GN=HSPE1 PE=1 SV=2	10	12	10	0.032887	0.124143	0.1665	large	0.0328693	0.0117471	0.574316	-0.477724	-0.601341	-0.121127	medium	large	small	0.757839	1.17894	0.642812	0.990695	0.00930538	NA	NA	NA	NA	NA	NA	NA	NA	NA	NA	NA	NA	quantitative
Q9Y2Q3	Glutathione S-transferase kappa 1 OS=Homo sapiens OX=9606 GN=GSTK1 PE=1 SV=3	10	12	10	0.032887	0.124143	0.1665	large	0.0328693	0.0117471	0.574316	-0.477724	-0.601341	-0.121127	medium	large	small	0.721169	0.861615	0.836996	0.993643	0.00635734	NA	NA	NA	NA	NA	NA	NA	NA	NA	NA	NA	NA	quantitative
P00439	Phenylalanine-4-hydroxylase OS=Homo sapiens OX=9606 GN=PAH PE=1 SV=1	10	12	10	0.032887	0.124143	0.1665	large	0.0328693	0.0117471	0.574316	-0.477724	-0.601341	-0.121127	medium	large	small	0.291159	0.568881	0.511811	0.995732	0.00426813	NA	NA	NA	NA	NA	NA	NA	NA	NA	NA	NA	NA	quantitative
Q9Y3U8	60S ribosomal protein L36 OS=Homo sapiens OX=9606 GN=RPL36 PE=1 SV=3	10	12	10	0.032887	0.124143	0.1665	large	0.017031	0.856253	0.0263329	-0.539741	-0.0408678	0.499042	large	negligible	medium	1.08554	1.43126	0.758447	0.595705	0.404295	NA	NA	NA	NA	NA	NA	NA	NA	NA	NA	NA	NA	quantitative
P30443	HLA class I histocompatibility antigen, A-1 alpha chain OS=Homo sapiens OX=9606 GN=HLA-A PE=1 SV=1	10	12	10	0.0329337	0.124143	0.1664	large	0.10339	0.281867	0.00842894	0.358514	-0.245193	-0.602692	medium	small	large	0.597571	0.31577	1.89242	0.85041	0.14959	NA	NA	NA	NA	NA	NA	NA	NA	NA	NA	NA	NA	quantitative
O95602	DNA-directed RNA polymerase I subunit RPA1 OS=Homo sapiens OX=9606 GN=POLR1A PE=1 SV=2	10	12	10	0.0334239	0.125782	0.1654	large	0.0079196	0.128309	0.233316	0.608134	0.350061	-0.259522	large	medium	small	2.25577	0.436722	5.16523	0.088564	0.911436	NA	NA	NA	NA	NA	NA	NA	NA	NA	NA	NA	NA	quantitative
Q9NX63	MICOS complex subunit MIC19 OS=Homo sapiens OX=9606 GN=CHCHD3 PE=1 SV=1	10	12	10	0.0335158	0.12592	0.1652	large	0.0847561	0.342378	0.0091517	0.380525	-0.215847	-0.595477	medium	small	large	0.816345	0.711492	1.14737	0.796887	0.203113	NA	NA	NA	NA	NA	NA	NA	NA	NA	NA	NA	NA	quantitative
P22033	Methylmalonyl-CoA mutase, mitochondrial OS=Homo sapiens OX=9606 GN=MMUT PE=1 SV=4	10	12	10	0.0336398	0.125948	0.165	large	0.0314131	0.012575	0.608626	-0.482118	-0.594946	-0.110364	medium	large	small	0.536021	0.918744	0.583428	0.994236	0.00576406	NA	NA	NA	NA	NA	NA	NA	NA	NA	NA	NA	NA	quantitative
P07357	Complement component C8 alpha chain OS=Homo sapiens OX=9606 GN=C8A PE=1 SV=2	10	12	10	0.0336398	0.125948	0.165	large	0.0314131	0.012575	0.608626	0.482118	0.594946	0.110364	medium	large	small	7.6166	1.28879	5.90988	0.00700404	0.992996	NA	NA	NA	NA	NA	NA	NA	NA	NA	NA	NA	NA	quantitative
P28066	Proteasome subunit alpha type-5 OS=Homo sapiens OX=9606 GN=PSMA5 PE=1 SV=3	10	12	10	0.0337195	0.125948	0.1648	large	0.917548	0.0244615	0.0150886	-0.0222643	0.530733	0.5508	negligible	large	large	1.24631	1.28118	0.97278	0.0133865	0.986613	NA	NA	NA	NA	NA	NA	NA	NA	NA	NA	NA	NA	quantitative
P01009	Alpha-1-antitrypsin OS=Homo sapiens OX=9606 GN=SERPINA1 PE=1 SV=3	10	12	10	0.0337451	0.125948	0.1648	large	0.0186414	0.0192895	0.924696	0.531423	0.554045	0.0203277	large	large	negligible	1.58246	1.03482	1.52921	0.00930538	0.990695	NA	NA	NA	NA	NA	NA	NA	NA	NA	NA	NA	NA	quantitative
Q16740	ATP-dependent Clp protease proteolytic subunit, mitochondrial OS=Homo sapiens OX=9606 GN=CLPP PE=1 SV=1	10	12	10	0.0338443	0.126112	0.1646	large	0.0521927	0.00981017	0.395466	-0.431668	-0.618122	-0.183895	medium	large	small	0.661842	0.87203	0.758967	0.995732	0.00426813	NA	NA	NA	NA	NA	NA	NA	NA	NA	NA	NA	NA	quantitative
O00232	26S proteasome non-ATPase regulatory subunit 12 OS=Homo sapiens OX=9606 GN=PSMD12 PE=1 SV=3	10	12	10	0.033976	0.126224	0.1643	large	0.121963	0.00812138	0.179568	0.339667	0.635515	0.293216	medium	large	small	1.57541	1.18349	1.33116	0.00385291	0.996147	NA	NA	NA	NA	NA	NA	NA	NA	NA	NA	NA	NA	quantitative
Q8N4T8	Carbonyl reductase family member 4 OS=Homo sapiens OX=9606 GN=CBR4 PE=1 SV=3	10	12	10	0.0339856	0.126224	0.1643	large	0.00831851	0.220734	0.138073	-0.603845	-0.279856	0.325147	large	small	medium	0.772233	1.58382	0.487577	0.865941	0.134059	NA	NA	NA	NA	NA	NA	NA	NA	NA	NA	NA	NA	quantitative
Q9Y6G5	COMM domain-containing protein 10 OS=Homo sapiens OX=9606 GN=COMMD10 PE=1 SV=1	10	12	10	0.0341049	0.126461	0.164	large	0.0114428	0.51969	0.0527592	0.575698	0.145737	-0.430564	large	small	medium	1.69451	0.569964	2.973	0.314019	0.685981	NA	NA	NA	NA	NA	NA	NA	NA	NA	NA	NA	NA	quantitative
P11277	Spectrin beta chain, erythrocytic OS=Homo sapiens OX=9606 GN=SPTB PE=1 SV=5	10	12	10	0.0341922	0.126578	0.1638	large	0.0407363	0.0111519	0.495839	-0.45664	-0.606204	-0.147054	medium	large	small	0.49217	0.997832	0.493239	0.992292	0.00770813	NA	NA	NA	NA	NA	NA	NA	NA	NA	NA	NA	NA	quantitative
P04233	HLA class II histocompatibility antigen gamma chain OS=Homo sapiens OX=9606 GN=CD74 PE=1 SV=3	10	12	10	0.0343382	0.126912	0.1636	large	0.643771	0.013448	0.0300048	0.0996307	0.588614	0.486546	negligible	large	medium	2.21031	1.93938	1.1397	0.00847378	0.991526	NA	NA	NA	NA	NA	NA	NA	NA	NA	NA	NA	NA	quantitative
P23246	Splicing factor, proline- and glutamine-rich OS=Homo sapiens OX=9606 GN=SFPQ PE=1 SV=2	10	12	10	0.0345045	0.127113	0.1632	large	0.0987795	0.305879	0.00912537	-0.363628	0.233068	0.595731	medium	small	large	1.06484	1.37103	0.776671	0.157789	0.842211	NA	NA	NA	NA	NA	NA	NA	NA	NA	NA	NA	NA	quantitative
Q9NWU5	39S ribosomal protein L22, mitochondrial OS=Homo sapiens OX=9606 GN=MRPL22 PE=1 SV=1	10	12	10	0.0345045	0.127113	0.1632	large	0.00912537	0.0707309	0.410744	0.595731	0.419522	-0.177946	large	medium	small	1.19002	0.79472	1.4974	0.0359671	0.964033	NA	NA	NA	NA	NA	NA	NA	NA	NA	NA	NA	NA	quantitative
P05388	60S acidic ribosomal protein P0 OS=Homo sapiens OX=9606 GN=RPLP0 PE=1 SV=1	10	12	10	0.0348097	0.12803	0.1626	large	0.516049	0.0542954	0.0100965	-0.140178	0.448493	0.586814	small	medium	large	1.42488	1.47558	0.96564	0.0333166	0.966683	NA	NA	NA	NA	NA	NA	NA	NA	NA	NA	NA	NA	quantitative
Q9BS26	Endoplasmic reticulum resident protein 44 OS=Homo sapiens OX=9606 GN=ERP44 PE=1 SV=1	10	12	10	0.0350478	0.128697	0.1621	large	0.0500812	0.553861	0.0122984	-0.435879	0.133928	0.569253	medium	small	large	1.05844	1.32518	0.798714	0.326397	0.673603	NA	NA	NA	NA	NA	NA	NA	NA	NA	NA	NA	NA	quantitative
P35542	Serum amyloid A-4 protein OS=Homo sapiens OX=9606 GN=SAA4 PE=1 SV=2	10	12	10	0.0352876	0.129369	0.1617	large	0.299718	0.00931798	0.0740034	0.225125	0.622881	0.395177	small	large	medium	1.25203	1.19067	1.05153	0.00472292	0.995277	NA	NA	NA	NA	NA	NA	NA	NA	NA	NA	NA	NA	quantitative
P24666	Low molecular weight phosphotyrosine protein phosphatase OS=Homo sapiens OX=9606 GN=ACP1 PE=1 SV=3	10	12	10	0.0358501	0.130963	0.1606	large	0.0318253	0.796573	0.0172083	0.480856	-0.0581753	-0.53879	medium	negligible	large	0.96309	0.691648	1.39246	0.582244	0.417756	NA	NA	NA	NA	NA	NA	NA	NA	NA	NA	NA	NA	quantitative
Q4VC31	Coiled-coil domain-containing protein 58 OS=Homo sapiens OX=9606 GN=CCDC58 PE=1 SV=1	10	12	10	0.0358535	0.130963	0.1606	large	0.00892426	0.101542	0.308249	-0.597688	-0.378138	0.221116	large	medium	small	0.900135	1.3438	0.669843	0.940299	0.0597009	NA	NA	NA	NA	NA	NA	NA	NA	NA	NA	NA	NA	quantitative
P24298	Alanine aminotransferase 1 OS=Homo sapiens OX=9606 GN=GPT PE=1 SV=3	10	12	10	0.0359453	0.130963	0.1604	large	0.117765	0.00879287	0.1964	-0.343707	-0.628225	-0.281917	medium	large	small	0.233782	0.475615	0.491537	0.99478	0.00522044	NA	NA	NA	NA	NA	NA	NA	NA	NA	NA	NA	NA	quantitative
P43155	Carnitine O-acetyltransferase OS=Homo sapiens OX=9606 GN=CRAT PE=1 SV=5	10	12	10	0.0360441	0.130963	0.1602	large	0.00933888	0.0831224	0.370264	-0.593697	-0.401321	0.194037	large	medium	small	0.679555	1.10588	0.614492	0.944296	0.0557041	NA	NA	NA	NA	NA	NA	NA	NA	NA	NA	NA	NA	quantitative
Q9BRA2	Thioredoxin domain-containing protein 17 OS=Homo sapiens OX=9606 GN=TXNDC17 PE=1 SV=1	10	12	10	0.036068	0.130963	0.1602	large	0.0373247	0.0128047	0.560676	-0.465291	-0.593241	-0.125493	medium	large	small	0.65713	0.81764	0.803691	0.992996	0.00700404	NA	NA	NA	NA	NA	NA	NA	NA	NA	NA	NA	NA	quantitative
Q96K17	Transcription factor BTF3 homolog 4 OS=Homo sapiens OX=9606 GN=BTF3L4 PE=1 SV=1	10	12	10	0.036068	0.130963	0.1602	large	0.0260574	0.016355	0.753554	0.500043	0.569977	0.0675734	large	large	negligible	1.32249	0.991499	1.33383	0.00847378	0.991526	NA	NA	NA	NA	NA	NA	NA	NA	NA	NA	NA	NA	quantitative
O75309	Cadherin-16 OS=Homo sapiens OX=9606 GN=CDH16 PE=2 SV=1	10	12	10	0.0363836	0.131898	0.1596	large	0.153276	0.0088228	0.153276	-0.312656	-0.627913	-0.312656	medium	large	medium	0.441301	0.631472	0.698845	0.995277	0.00472292	NA	NA	NA	NA	NA	NA	NA	NA	NA	NA	NA	NA	quantitative
P62328	Thymosin beta-4 OS=Homo sapiens OX=9606 GN=TMSB4X PE=1 SV=2	10	12	10	0.0365113	0.13215	0.1593	large	0.0248308	0.0174259	0.791353	0.504617	0.563878	0.0569262	large	large	negligible	2.39132	1.05023	2.27696	0.0102075	0.989792	NA	NA	NA	NA	NA	NA	NA	NA	NA	NA	NA	NA	quantitative
Q9P258	Protein RCC2 OS=Homo sapiens OX=9606 GN=RCC2 PE=1 SV=2	10	12	10	0.0366221	0.13234	0.1591	large	0.582089	0.0491365	0.0114113	-0.118662	0.459184	0.575944	small	medium	large	1.56785	5.26418	0.297833	0.030829	0.969171	NA	NA	NA	NA	NA	NA	NA	NA	NA	NA	NA	NA	quantitative
P35914	Hydroxymethylglutaryl-CoA lyase, mitochondrial OS=Homo sapiens OX=9606 GN=HMGCL PE=1 SV=2	10	12	10	0.036789	0.13271	0.1588	large	0.0586953	0.0106847	0.384919	-0.419579	-0.610193	-0.188087	medium	large	small	0.714576	1.07007	0.667784	0.993643	0.00635734	NA	NA	NA	NA	NA	NA	NA	NA	NA	NA	NA	NA	quantitative
P10316	HLA class I histocompatibility antigen, A-69 alpha chain OS=Homo sapiens OX=9606 GN=HLA-A PE=1 SV=2	10	12	10	0.0368413	0.13271	0.1587	large	0.32354	0.0100408	0.0711969	0.214118	0.615969	0.399301	small	large	medium	5.68494	3.55426	1.59947	0.00522044	0.99478	NA	NA	NA	NA	NA	NA	NA	NA	NA	NA	NA	NA	quantitative
P13639	Elongation factor 2 OS=Homo sapiens OX=9606 GN=EEF2 PE=1 SV=4	10	12	10	0.0370126	0.132906	0.1584	large	0.109549	0.295533	0.00982825	-0.351973	0.238207	0.589194	medium	small	large	1.15473	1.40691	0.820756	0.184122	0.815878	NA	NA	NA	NA	NA	NA	NA	NA	NA	NA	NA	NA	quantitative
P28676	Grancalcin OS=Homo sapiens OX=9606 GN=GCA PE=1 SV=2	10	12	10	0.0370126	0.132906	0.1584	large	0.109549	0.295533	0.00982825	-0.351973	0.238207	0.589194	medium	small	large	1.68267	2.03377	0.827365	0.175056	0.824944	NA	NA	NA	NA	NA	NA	NA	NA	NA	NA	NA	NA	quantitative
Q6PI48	Aspartate--tRNA ligase, mitochondrial OS=Homo sapiens OX=9606 GN=DARS2 PE=1 SV=1	10	12	10	0.0374037	0.134017	0.1577	large	0.00953868	0.0971766	0.332485	-0.591832	-0.38329	0.210129	large	medium	small	0.54939	1.80281	0.304741	0.95503	0.0449699	NA	NA	NA	NA	NA	NA	NA	NA	NA	NA	NA	NA	quantitative
P53597	Succinate--CoA ligase [ADP/GDP-forming] subunit alpha, mitochondrial OS=Homo sapiens OX=9606 GN=SUCLG1 PE=1 SV=4	10	12	10	0.0375172	0.134017	0.1574	large	0.0173973	0.026544	0.935707	-0.537787	-0.522603	0.017348	large	large	negligible	0.588635	1.06071	0.554943	0.985379	0.0146211	NA	NA	NA	NA	NA	NA	NA	NA	NA	NA	NA	NA	quantitative
Q13126	S-methyl-5'-thioadenosine phosphorylase OS=Homo sapiens OX=9606 GN=MTAP PE=1 SV=2	10	12	10	0.0375208	0.134017	0.1574	large	0.0151694	0.662154	0.0426745	-0.550314	-0.0987136	0.452009	large	negligible	medium	0.742219	1.57912	0.47002	0.595705	0.404295	NA	NA	NA	NA	NA	NA	NA	NA	NA	NA	NA	NA	quantitative
Q16836	Hydroxyacyl-coenzyme A dehydrogenase, mitochondrial OS=Homo sapiens OX=9606 GN=HADH PE=1 SV=3	10	12	10	0.0376062	0.134017	0.1573	large	0.0183423	0.0250537	0.974975	-0.532917	-0.528359	0.00674578	large	large	negligible	0.462158	0.75132	0.615129	0.985379	0.0146211	NA	NA	NA	NA	NA	NA	NA	NA	NA	NA	NA	NA	quantitative
P42677	40S ribosomal protein S27 OS=Homo sapiens OX=9606 GN=RPS27 PE=1 SV=3	10	12	10	0.0376169	0.134017	0.1573	large	0.0193247	0.0236295	0.985699	0.528092	0.534159	0.00385469	large	large	negligible	1.64951	0.853437	1.93279	0.0159525	0.984047	NA	NA	NA	NA	NA	NA	NA	NA	NA	NA	NA	NA	quantitative
P50440	Glycine amidinotransferase, mitochondrial OS=Homo sapiens OX=9606 GN=GATM PE=1 SV=1	10	12	10	0.037731	0.134214	0.1571	large	0.0341271	0.0146436	0.629148	-0.474068	-0.580535	-0.104064	medium	large	small	0.464089	0.786685	0.58993	0.992292	0.00770813	NA	NA	NA	NA	NA	NA	NA	NA	NA	NA	NA	NA	quantitative
Q07960	Rho GTPase-activating protein 1 OS=Homo sapiens OX=9606 GN=ARHGAP1 PE=1 SV=1	10	12	10	0.03809	0.135069	0.1564	large	0.291143	0.0101321	0.0825882	0.229237	0.615129	0.383345	small	large	medium	1.38844	1.17511	1.18154	0.00770813	0.992292	NA	NA	NA	NA	NA	NA	NA	NA	NA	NA	NA	NA	quantitative
P04406	Glyceraldehyde-3-phosphate dehydrogenase OS=Homo sapiens OX=9606 GN=GAPDH PE=1 SV=3	10	12	10	0.0381333	0.135069	0.1563	large	0.00938202	0.156888	0.215978	-0.593291	-0.324959	0.269678	large	medium	small	0.865151	1.14611	0.754856	0.899804	0.100196	NA	NA	NA	NA	NA	NA	NA	NA	NA	NA	NA	NA	quantitative
P15927	Replication protein A 32 kDa subunit OS=Homo sapiens OX=9606 GN=RPA2 PE=1 SV=1	10	12	10	0.0382092	0.135069	0.1562	large	0.0404048	0.699946	0.0162346	-0.457452	0.0870355	0.544127	medium	negligible	large	1.12889	1.52119	0.74211	0.390947	0.609053	NA	NA	NA	NA	NA	NA	NA	NA	NA	NA	NA	NA	quantitative
P05162	Galectin-2 OS=Homo sapiens OX=9606 GN=LGALS2 PE=1 SV=3	10	12	10	0.0382092	0.135069	0.1562	large	0.00969998	0.232443	0.145673	0.590353	0.272711	-0.318772	large	small	medium	2.04257	0.853562	2.393	0.134059	0.865941	NA	NA	NA	NA	NA	NA	NA	NA	NA	NA	NA	NA	quantitative
P57735	Ras-related protein Rab-25 OS=Homo sapiens OX=9606 GN=RAB25 PE=1 SV=2	10	12	10	0.0383833	0.135362	0.1559	large	0.0684691	0.0108068	0.348497	-0.403446	-0.609135	-0.203167	medium	large	small	0.537521	0.812043	0.661937	0.993643	0.00635734	NA	NA	NA	NA	NA	NA	NA	NA	NA	NA	NA	NA	quantitative
P02748	Complement component C9 OS=Homo sapiens OX=9606 GN=C9 PE=1 SV=2	10	12	10	0.0384124	0.135362	0.1558	large	0.00950419	0.179663	0.190234	-0.592151	-0.307459	0.285966	large	medium	small	0.880416	1.50696	0.584235	0.91686	0.0831399	NA	NA	NA	NA	NA	NA	NA	NA	NA	NA	NA	NA	quantitative
P01920	HLA class II histocompatibility antigen, DQ beta 1 chain OS=Homo sapiens OX=9606 GN=HLA-DQB1 PE=1 SV=2	10	12	10	0.0384706	0.135362	0.1557	large	0.0326059	0.0156372	0.664603	0.478506	0.574274	0.0933904	medium	large	negligible	3.16116	1.24766	2.53368	0.00847378	0.991526	NA	NA	NA	NA	NA	NA	NA	NA	NA	NA	NA	NA	quantitative
P30498	HLA class I histocompatibility antigen, B-78 alpha chain OS=Homo sapiens OX=9606 GN=HLA-B PE=1 SV=1	10	12	10	0.0387338	0.136077	0.1552	large	0.104701	0.320168	0.0106214	-0.357095	0.226166	0.582325	medium	small	large	1.08355	1.78606	0.606669	0.193475	0.806525	NA	NA	NA	NA	NA	NA	NA	NA	NA	NA	NA	NA	quantitative
O60783	28S ribosomal protein S14, mitochondrial OS=Homo sapiens OX=9606 GN=MRPS14 PE=1 SV=1	10	12	10	0.0391431	0.137303	0.1545	large	0.700783	0.0166828	0.031135	-0.0827412	-0.568071	-0.482978	negligible	large	medium	0.550412	0.549293	1.00204	0.987757	0.012243	NA	NA	NA	NA	NA	NA	NA	NA	NA	NA	NA	NA	quantitative
P60900	Proteasome subunit alpha type-6 OS=Homo sapiens OX=9606 GN=PSMA6 PE=1 SV=1	10	12	10	0.0394445	0.138147	0.154	large	0.44145	0.0123206	0.0540935	0.166393	0.596868	0.428004	small	large	medium	1.322	1.1275	1.1725	0.00700404	0.992996	NA	NA	NA	NA	NA	NA	NA	NA	NA	NA	NA	NA	quantitative
P04259	Keratin, type II cytoskeletal 6B OS=Homo sapiens OX=9606 GN=KRT6B PE=1 SV=5	10	12	10	0.0395343	0.138248	0.1538	large	0.724153	0.0399618	0.0144204	0.0759757	-0.480927	-0.554911	negligible	medium	large	0.316103	0.278191	1.13628	0.975728	0.0242725	NA	NA	NA	NA	NA	NA	NA	NA	NA	NA	NA	NA	quantitative
Q12792	Twinfilin-1 OS=Homo sapiens OX=9606 GN=TWF1 PE=1 SV=3	10	12	10	0.0400885	0.13982	0.1529	large	0.761365	0.037891	0.015257	0.0653597	-0.486445	-0.549791	negligible	medium	large	0.560346	0.556308	1.00726	0.981071	0.0189292	NA	NA	NA	NA	NA	NA	NA	NA	NA	NA	NA	NA	quantitative
P35237	Serpin B6 OS=Homo sapiens OX=9606 GN=SERPINB6 PE=1 SV=3	10	12	10	0.0401683	0.13982	0.1527	large	0.0210924	0.857415	0.0322449	0.519952	0.0405338	-0.479586	large	negligible	medium	1.17577	0.938832	1.25238	0.404295	0.595705	NA	NA	NA	NA	NA	NA	NA	NA	NA	NA	NA	NA	quantitative
P06748	Nucleophosmin OS=Homo sapiens OX=9606 GN=NPM1 PE=1 SV=2	10	12	10	0.0401683	0.13982	0.1527	large	0.0322449	0.857415	0.0210924	-0.479586	0.0405338	0.519952	medium	negligible	large	1.16031	1.77933	0.652101	0.5	0.5	NA	NA	NA	NA	NA	NA	NA	NA	NA	NA	NA	NA	quantitative
Q15233	Non-POU domain-containing octamer-binding protein OS=Homo sapiens OX=9606 GN=NONO PE=1 SV=4	10	12	10	0.0404431	0.139918	0.1523	large	0.030421	0.8979	0.0224673	-0.485218	0.0289447	0.514043	medium	negligible	large	0.965638	1.41067	0.684526	0.404295	0.595705	NA	NA	NA	NA	NA	NA	NA	NA	NA	NA	NA	NA	quantitative
Q14166	Tubulin--tyrosine ligase-like protein 12 OS=Homo sapiens OX=9606 GN=TTLL12 PE=1 SV=2	10	12	10	0.0404431	0.139918	0.1523	large	0.100021	0.346036	0.0114637	-0.362232	0.214191	0.575536	medium	small	large	1.47411	4.14055	0.356018	0.193475	0.806525	NA	NA	NA	NA	NA	NA	NA	NA	NA	NA	NA	NA	quantitative
Q15493	Regucalcin OS=Homo sapiens OX=9606 GN=RGN PE=1 SV=1	10	12	10	0.0404546	0.139918	0.1522	large	0.0404467	0.0148993	0.580573	-0.457349	-0.578887	-0.119141	medium	large	small	0.377053	0.736898	0.511676	0.990695	0.00930538	NA	NA	NA	NA	NA	NA	NA	NA	NA	NA	NA	NA	quantitative
P49914	5-formyltetrahydrofolate cyclo-ligase OS=Homo sapiens OX=9606 GN=MTHFS PE=1 SV=2	10	12	10	0.0405658	0.139918	0.1521	large	0.0161292	0.0359044	0.799109	-0.544722	-0.491999	0.0547604	large	medium	negligible	0.510106	0.910328	0.560354	0.981071	0.0189292	NA	NA	NA	NA	NA	NA	NA	NA	NA	NA	NA	NA	quantitative
P25398	40S ribosomal protein S12 OS=Homo sapiens OX=9606 GN=RPS12 PE=1 SV=3	10	12	10	0.0405927	0.139918	0.152	large	0.207683	0.0103076	0.12562	0.274756	0.613535	0.336239	small	large	medium	1.3709	1.24642	1.09987	0.00522044	0.99478	NA	NA	NA	NA	NA	NA	NA	NA	NA	NA	NA	NA	quantitative
O43390	Heterogeneous nuclear ribonucleoprotein R OS=Homo sapiens OX=9606 GN=HNRNPR PE=1 SV=1	10	12	10	0.0405927	0.139918	0.152	large	0.207683	0.172777	0.0101879	-0.274756	0.312556	0.586017	small	medium	large	1.20628	1.32382	0.911213	0.126724	0.873276	NA	NA	NA	NA	NA	NA	NA	NA	NA	NA	NA	NA	quantitative
Q15417	Calponin-3 OS=Homo sapiens OX=9606 GN=CNN3 PE=1 SV=1	10	12	10	0.0406273	0.139918	0.152	large	0.0286782	0.938638	0.0239109	-0.490892	0.0173636	0.508184	medium	negligible	large	1.02798	1.54802	0.664059	0.486197	0.513803	NA	NA	NA	NA	NA	NA	NA	NA	NA	NA	NA	NA	quantitative
P12109	Collagen alpha-1(VI) chain OS=Homo sapiens OX=9606 GN=COL6A1 PE=1 SV=3	10	12	10	0.0409634	0.140649	0.1514	large	0.016338	0.644868	0.0481689	0.543546	0.104147	-0.439831	large	small	medium	1.29022	0.69611	1.85347	0.326397	0.673603	NA	NA	NA	NA	NA	NA	NA	NA	NA	NA	NA	NA	quantitative
Q9H0N5	Pterin-4-alpha-carbinolamine dehydratase 2 OS=Homo sapiens OX=9606 GN=PCBD2 PE=1 SV=4	10	12	10	0.0409634	0.140649	0.1514	large	0.184212	0.0103328	0.14328	-0.290019	-0.613309	-0.32075	small	large	medium	0.43228	0.663803	0.651217	0.992996	0.00700404	NA	NA	NA	NA	NA	NA	NA	NA	NA	NA	NA	NA	quantitative
P38117	Electron transfer flavoprotein subunit beta OS=Homo sapiens OX=9606 GN=ETFB PE=1 SV=3	10	12	10	0.0410877	0.140863	0.1512	large	0.0257339	0.0214223	0.851286	-0.50123	-0.54381	-0.0403288	large	large	negligible	0.719911	1.23128	0.584685	0.987757	0.012243	NA	NA	NA	NA	NA	NA	NA	NA	NA	NA	NA	NA	quantitative
P48047	ATP synthase subunit O, mitochondrial OS=Homo sapiens OX=9606 GN=ATP5PO PE=1 SV=1	10	12	10	0.0412788	0.141093	0.1509	large	0.0179838	0.0321737	0.875862	-0.534736	-0.503219	0.033601	large	large	negligible	0.71364	0.993629	0.718215	0.985379	0.0146211	NA	NA	NA	NA	NA	NA	NA	NA	NA	NA	NA	NA	quantitative
Q9Y6W5	Wiskott-Aldrich syndrome protein family member 2 OS=Homo sapiens OX=9606 GN=WASF2 PE=1 SV=3	10	12	10	0.0412788	0.141093	0.1509	large	0.0179838	0.0321737	0.875862	0.534736	0.503219	-0.033601	large	large	negligible	1.4757	1.07794	1.369	0.0159525	0.984047	NA	NA	NA	NA	NA	NA	NA	NA	NA	NA	NA	NA	quantitative
Q07837	Neutral and basic amino acid transport protein rBAT OS=Homo sapiens OX=9606 GN=SLC3A1 PE=1 SV=2	10	12	10	0.041715	0.14237	0.1501	large	0.0210559	0.0271492	0.992879	-0.520114	-0.520349	0.00191924	large	large	negligible	0.374915	0.900781	0.416211	0.981071	0.0189292	NA	NA	NA	NA	NA	NA	NA	NA	NA	NA	NA	NA	quantitative
P82909	28S ribosomal protein S36, mitochondrial OS=Homo sapiens OX=9606 GN=MRPS36 PE=1 SV=2	10	12	10	0.0418456	0.142601	0.1499	large	0.0140187	0.050298	0.633741	-0.557469	-0.456693	0.102666	large	medium	small	0.744399	1.03542	0.718932	0.973686	0.0263141	NA	NA	NA	NA	NA	NA	NA	NA	NA	NA	NA	NA	quantitative
Q9NR45	Sialic acid synthase OS=Homo sapiens OX=9606 GN=NANS PE=1 SV=2	10	12	10	0.0421319	0.143362	0.1494	large	0.095502	0.373127	0.0123572	-0.367386	0.202277	0.568825	medium	small	large	1.07527	1.37161	0.783948	0.213031	0.786969	NA	NA	NA	NA	NA	NA	NA	NA	NA	NA	NA	NA	quantitative
P29992	Guanine nucleotide-binding protein subunit alpha-11 OS=Homo sapiens OX=9606 GN=GNA11 PE=1 SV=2	10	12	10	0.0423238	0.1438	0.1491	large	0.133688	0.275623	0.011354	-0.328956	0.248465	0.576393	medium	small	large	1.13927	1.30297	0.874358	0.157789	0.842211	NA	NA	NA	NA	NA	NA	NA	NA	NA	NA	NA	NA	quantitative
Q7L0Y3	tRNA methyltransferase 10 homolog C OS=Homo sapiens OX=9606 GN=TRMT10C PE=1 SV=2	10	12	10	0.0425489	0.144349	0.1488	large	0.0153191	0.556973	0.0601134	-0.549421	-0.132872	0.4171	large	small	medium	0.794317	3.23102	0.245841	0.685981	0.314019	NA	NA	NA	NA	NA	NA	NA	NA	NA	NA	NA	NA	quantitative
Q9H4G4	Golgi-associated plant pathogenesis-related protein 1 OS=Homo sapiens OX=9606 GN=GLIPR2 PE=1 SV=3	10	12	10	0.0429171	0.145381	0.1482	large	0.30555	0.0118402	0.0885456	0.222376	0.600601	0.375738	small	large	medium	3.6025	2.95273	1.22006	0.00576406	0.994236	NA	NA	NA	NA	NA	NA	NA	NA	NA	NA	NA	NA	quantitative
O43236	Septin-4 OS=Homo sapiens OX=9606 GN=SEPT4 PE=1 SV=1	10	12	10	0.0430025	0.145454	0.148	large	0.685481	0.0181156	0.0353623	0.0872179	0.560131	0.470593	negligible	large	medium	12.5994	12.9365	0.973942	0.012243	0.987757	NA	NA	NA	NA	NA	NA	NA	NA	NA	NA	NA	NA	quantitative
Q9H6R3	Acyl-CoA synthetase short-chain family member 3, mitochondrial OS=Homo sapiens OX=9606 GN=ACSS3 PE=1 SV=1	10	12	10	0.0431984	0.145899	0.1477	large	0.364442	0.0126121	0.0735991	-0.196444	-0.594668	-0.395762	small	large	medium	0.629377	0.681482	0.923542	0.992996	0.00700404	NA	NA	NA	NA	NA	NA	NA	NA	NA	NA	NA	NA	quantitative
Q9HD34	LYR motif-containing protein 4 OS=Homo sapiens OX=9606 GN=LYRM4 PE=1 SV=1	10	12	10	0.0433952	0.146346	0.1474	large	0.705265	0.0453991	0.0157201	0.0814373	-0.467566	-0.547067	negligible	medium	large	0.716117	0.699583	1.02363	0.969171	0.030829	NA	NA	NA	NA	NA	NA	NA	NA	NA	NA	NA	NA	quantitative
P37802	Transgelin-2 OS=Homo sapiens OX=9606 GN=TAGLN2 PE=1 SV=3	10	12	10	0.0435063	0.146472	0.1472	large	0.0743403	0.475624	0.014306	-0.394691	0.161611	0.555632	medium	small	large	1.22786	1.60342	0.765776	0.26667	0.73333	NA	NA	NA	NA	NA	NA	NA	NA	NA	NA	NA	NA	quantitative
P51648	Fatty aldehyde dehydrogenase OS=Homo sapiens OX=9606 GN=ALDH3A2 PE=1 SV=1	10	12	10	0.0435929	0.146472	0.1471	large	0.157446	0.0111771	0.178332	-0.309405	-0.605993	-0.294078	medium	large	small	0.514256	0.692426	0.742688	0.99478	0.00522044	NA	NA	NA	NA	NA	NA	NA	NA	NA	NA	NA	NA	quantitative
P31040	Succinate dehydrogenase [ubiquinone] flavoprotein subunit, mitochondrial OS=Homo sapiens OX=9606 GN=SDHA PE=1 SV=2	10	12	10	0.043626	0.146472	0.147	large	0.013577	0.062706	0.548878	-0.56036	-0.432839	0.129314	large	medium	small	0.832222	1.0641	0.782087	0.971503	0.0284972	NA	NA	NA	NA	NA	NA	NA	NA	NA	NA	NA	NA	quantitative
Q14894	Ketimine reductase mu-crystallin OS=Homo sapiens OX=9606 GN=CRYM PE=1 SV=1	10	12	10	0.0437046	0.14652	0.1469	large	0.0337766	0.0192997	0.721898	-0.475074	-0.553993	-0.0766249	medium	large	negligible	0.409851	0.71674	0.571827	0.991526	0.00847378	NA	NA	NA	NA	NA	NA	NA	NA	NA	NA	NA	NA	quantitative
Q9NUP9	Protein lin-7 homolog C OS=Homo sapiens OX=9606 GN=LIN7C PE=1 SV=1	10	12	10	0.0437916	0.146595	0.1468	large	0.0133042	0.401423	0.0911416	-0.56219	-0.19042	0.372559	large	small	medium	0.978214	1.21112	0.807694	0.815878	0.184122	NA	NA	NA	NA	NA	NA	NA	NA	NA	NA	NA	NA	quantitative
Q9NUQ9	Protein FAM49B OS=Homo sapiens OX=9606 GN=FAM49B PE=1 SV=1	10	12	10	0.044292	0.147947	0.146	large	0.276518	0.138882	0.0114896	-0.236452	0.340291	0.575334	small	medium	large	1.90132	2.77481	0.685207	0.100196	0.899804	NA	NA	NA	NA	NA	NA	NA	NA	NA	NA	NA	NA	quantitative
Q01740	Dimethylaniline monooxygenase [N-oxide-forming] 1 OS=Homo sapiens OX=9606 GN=FMO1 PE=1 SV=3	10	12	10	0.0443256	0.147947	0.1459	large	0.0322437	0.0205433	0.758922	-0.47959	-0.54791	-0.0660513	medium	large	negligible	0.406257	0.783848	0.518286	0.990695	0.00930538	NA	NA	NA	NA	NA	NA	NA	NA	NA	NA	NA	NA	quantitative
P09972	Fructose-bisphosphate aldolase C OS=Homo sapiens OX=9606 GN=ALDOC PE=1 SV=2	10	12	10	0.0443928	0.147954	0.1458	large	0.0122593	0.299038	0.127985	0.569538	0.236452	-0.334065	large	small	medium	1.32858	0.797016	1.66694	0.193475	0.806525	NA	NA	NA	NA	NA	NA	NA	NA	NA	NA	NA	NA	quantitative
P19404	NADH dehydrogenase [ubiquinone] flavoprotein 2, mitochondrial OS=Homo sapiens OX=9606 GN=NDUFV2 PE=1 SV=2	10	12	10	0.0446288	0.14809	0.1455	large	0.0175702	0.0408771	0.779346	-0.536878	-0.478569	0.0602911	large	medium	negligible	0.673079	0.817986	0.822849	0.984047	0.0159525	NA	NA	NA	NA	NA	NA	NA	NA	NA	NA	NA	NA	quantitative
Q15257	Serine/threonine-protein phosphatase 2A activator OS=Homo sapiens OX=9606 GN=PTPA PE=1 SV=3	10	12	10	0.0446288	0.14809	0.1455	large	0.0175702	0.627869	0.0542117	-0.536878	-0.109552	0.42778	large	small	medium	0.918819	2.11315	0.43481	0.648276	0.351724	NA	NA	NA	NA	NA	NA	NA	NA	NA	NA	NA	NA	quantitative
Q13442	28 kDa heat- and acid-stable phosphoprotein OS=Homo sapiens OX=9606 GN=PDAP1 PE=1 SV=1	10	12	10	0.0446288	0.14809	0.1455	large	0.779346	0.0408771	0.0175702	-0.0602911	0.478569	0.536878	negligible	medium	large	1.79217	1.90153	0.942486	0.0146211	0.985379	NA	NA	NA	NA	NA	NA	NA	NA	NA	NA	NA	NA	quantitative
Q9BXN1	Asporin OS=Homo sapiens OX=9606 GN=ASPN PE=1 SV=2	10	12	10	0.0449129	0.148815	0.145	large	0.0289885	1	0.0289885	-0.48986	0	0.48986	medium	negligible	medium	0.981705	2.6214	0.374497	0.5	0.5	NA	NA	NA	NA	NA	NA	NA	NA	NA	NA	NA	NA	quantitative
P41240	Tyrosine-protein kinase CSK OS=Homo sapiens OX=9606 GN=CSK PE=1 SV=1	10	12	10	0.0450492	0.149049	0.1448	large	0.117067	0.0119896	0.245802	0.34439	0.599425	0.252553	medium	large	small	3.02605	1.63448	1.85139	0.00576406	0.994236	NA	NA	NA	NA	NA	NA	NA	NA	NA	NA	NA	NA	quantitative
P15144	Aminopeptidase N OS=Homo sapiens OX=9606 GN=ANPEP PE=1 SV=4	10	12	10	0.0453102	0.149478	0.1444	large	0.0293316	0.0232165	0.834485	-0.488729	-0.5359	-0.0449516	medium	large	negligible	0.589228	1.04388	0.564458	0.984047	0.0159525	NA	NA	NA	NA	NA	NA	NA	NA	NA	NA	NA	NA	quantitative
P62879	Guanine nucleotide-binding protein G(I)/G(S)/G(T) subunit beta-2 OS=Homo sapiens OX=9606 GN=GNB2 PE=1 SV=3	10	12	10	0.0453102	0.149478	0.1444	large	0.398567	0.0948803	0.0125895	-0.182676	0.386078	0.567155	small	medium	large	1.09336	1.29266	0.845823	0.0557041	0.944296	NA	NA	NA	NA	NA	NA	NA	NA	NA	NA	NA	NA	quantitative
P02042	Hemoglobin subunit delta OS=Homo sapiens OX=9606 GN=HBD PE=1 SV=2	10	12	10	0.0455511	0.149798	0.1441	large	0.168362	0.235697	0.0120798	0.301207	-0.270773	-0.570859	medium	small	large	0.617351	0.356427	1.73205	0.865941	0.134059	NA	NA	NA	NA	NA	NA	NA	NA	NA	NA	NA	NA	quantitative
P62136	Serine/threonine-protein phosphatase PP1-alpha catalytic subunit OS=Homo sapiens OX=9606 GN=PPP1CA PE=1 SV=1	10	12	10	0.0455511	0.149798	0.1441	large	0.168362	0.235697	0.0120798	-0.301207	0.270773	0.570859	medium	small	large	1.11279	1.26939	0.87663	0.141681	0.858319	NA	NA	NA	NA	NA	NA	NA	NA	NA	NA	NA	NA	quantitative
P55786	Puromycin-sensitive aminopeptidase OS=Homo sapiens OX=9606 GN=NPEPPS PE=1 SV=2	10	12	10	0.0456677	0.149798	0.1439	large	0.0279503	0.0246505	0.872863	-0.493355	-0.52997	-0.0344201	medium	large	negligible	0.814622	0.937394	0.869029	0.987757	0.012243	NA	NA	NA	NA	NA	NA	NA	NA	NA	NA	NA	NA	quantitative
Q8TF65	PDZ domain-containing protein GIPC2 OS=Homo sapiens OX=9606 GN=GIPC2 PE=1 SV=1	10	12	10	0.045724	0.149798	0.1438	large	0.0152657	0.056843	0.616174	-0.549739	-0.44354	0.108036	large	medium	small	0.563127	1.3188	0.426999	0.958214	0.0417864	NA	NA	NA	NA	NA	NA	NA	NA	NA	NA	NA	NA	quantitative
Q695T7	Sodium-dependent neutral amino acid transporter B(0)AT1 OS=Homo sapiens OX=9606 GN=SLC6A19 PE=1 SV=1	10	12	10	0.045737	0.149798	0.1438	large	0.133771	0.0120364	0.219282	-0.328883	-0.59906	-0.267696	medium	large	small	0.26897	0.610537	0.440547	0.992996	0.00700404	NA	NA	NA	NA	NA	NA	NA	NA	NA	NA	NA	NA	quantitative
Q92747	Actin-related protein 2/3 complex subunit 1A OS=Homo sapiens OX=9606 GN=ARPC1A PE=2 SV=2	10	12	10	0.0459323	0.149942	0.1435	large	0.911526	0.0261522	0.0266174	-0.0238973	-0.524087	-0.49802	negligible	large	medium	0.743281	0.718959	1.03383	0.977634	0.0223656	NA	NA	NA	NA	NA	NA	NA	NA	NA	NA	NA	NA	quantitative
P30043	Flavin reductase (NADPH) OS=Homo sapiens OX=9606 GN=BLVRB PE=1 SV=3	10	12	10	0.0461022	0.149942	0.1432	large	0.950388	0.0277239	0.0253317	-0.0133805	-0.518251	-0.502724	negligible	large	large	0.769804	0.792696	0.971122	0.984047	0.0159525	NA	NA	NA	NA	NA	NA	NA	NA	NA	NA	NA	NA	quantitative
P38606	V-type proton ATPase catalytic subunit A OS=Homo sapiens OX=9606 GN=ATP6V1A PE=1 SV=2	10	12	10	0.0461546	0.149942	0.1432	large	0.0228983	0.0310861	0.971639	-0.512259	-0.506711	0.00764565	large	large	negligible	0.720675	1.09835	0.656143	0.979413	0.0205867	NA	NA	NA	NA	NA	NA	NA	NA	NA	NA	NA	NA	quantitative
P22392	Nucleoside diphosphate kinase B OS=Homo sapiens OX=9606 GN=NME2 PE=1 SV=1	10	12	10	0.0461546	0.149942	0.1432	large	0.0673297	0.541384	0.0164644	-0.405219	0.138194	0.542841	medium	small	large	1.04407	1.16527	0.895992	0.314019	0.685981	NA	NA	NA	NA	NA	NA	NA	NA	NA	NA	NA	NA	quantitative
O43809	Cleavage and polyadenylation specificity factor subunit 5 OS=Homo sapiens OX=9606 GN=NUDT21 PE=1 SV=1	10	12	10	0.0461546	0.149942	0.1432	large	0.0228983	0.0310861	0.971639	0.512259	0.506711	-0.00764565	large	large	negligible	1.26038	0.952301	1.32351	0.0189292	0.981071	NA	NA	NA	NA	NA	NA	NA	NA	NA	NA	NA	NA	quantitative
P02787	Serotransferrin OS=Homo sapiens OX=9606 GN=TF PE=1 SV=3	10	12	10	0.0461765	0.149942	0.1431	large	0.989363	0.0293677	0.0240924	0.00286706	0.512459	0.50747	negligible	large	large	1.41591	1.42125	0.996239	0.0189292	0.981071	NA	NA	NA	NA	NA	NA	NA	NA	NA	NA	NA	NA	quantitative
P13693	Translationally-controlled tumor protein OS=Homo sapiens OX=9606 GN=TPT1 PE=1 SV=1	10	12	10	0.0463869	0.15041	0.1428	large	0.0487668	0.702178	0.0200707	-0.438581	0.0863538	0.524577	medium	negligible	large	1.14878	2.46795	0.465479	0.390947	0.609053	NA	NA	NA	NA	NA	NA	NA	NA	NA	NA	NA	NA	quantitative
O43852	Calumenin OS=Homo sapiens OX=9606 GN=CALU PE=1 SV=2	10	12	10	0.0466644	0.151094	0.1424	large	0.651055	0.0540746	0.0161663	-0.097439	0.448932	0.544512	negligible	medium	large	1.17323	1.47354	0.796203	0.030829	0.969171	NA	NA	NA	NA	NA	NA	NA	NA	NA	NA	NA	NA	quantitative
Q14108	Lysosome membrane protein 2 OS=Homo sapiens OX=9606 GN=SCARB2 PE=1 SV=2	10	12	10	0.0470015	0.151969	0.1419	large	0.012843	0.110384	0.359178	0.565365	0.368248	-0.198642	large	medium	small	1.17349	0.922367	1.27226	0.063919	0.936081	NA	NA	NA	NA	NA	NA	NA	NA	NA	NA	NA	NA	quantitative
P26373	60S ribosomal protein L13 OS=Homo sapiens OX=9606 GN=RPL13 PE=1 SV=4	10	12	10	0.0470906	0.151998	0.1418	large	0.014284	0.388857	0.101158	0.555772	0.195617	-0.360965	large	small	medium	1.07412	0.678883	1.58219	0.166278	0.833722	NA	NA	NA	NA	NA	NA	NA	NA	NA	NA	NA	NA	quantitative
O14874	[3-methyl-2-oxobutanoate dehydrogenase [lipoamide]] kinase, mitochondrial OS=Homo sapiens OX=9606 GN=BCKDK PE=1 SV=2	10	12	10	0.0471441	0.151998	0.1417	large	0.670397	0.0196378	0.0400416	-0.0916696	-0.552304	-0.458348	negligible	large	medium	0.616424	0.70761	0.871135	0.992292	0.00770813	NA	NA	NA	NA	NA	NA	NA	NA	NA	NA	NA	NA	quantitative
P11216	Glycogen phosphorylase, brain form OS=Homo sapiens OX=9606 GN=PYGB PE=1 SV=5	10	12	10	0.0473096	0.152101	0.1415	large	0.2665	0.153315	0.0124603	0.241554	-0.327885	-0.56808	small	medium	large	0.691591	0.566421	1.22098	0.905752	0.0942475	NA	NA	NA	NA	NA	NA	NA	NA	NA	NA	NA	NA	quantitative
Q15287	RNA-binding protein with serine-rich domain 1 OS=Homo sapiens OX=9606 GN=RNPS1 PE=1 SV=1	10	12	10	0.0473769	0.152101	0.1414	large	0.0640208	0.575798	0.0176344	-0.410522	0.126545	0.536543	medium	small	large	0.826463	2.79227	0.295983	0.244428	0.755572	NA	NA	NA	NA	NA	NA	NA	NA	NA	NA	NA	NA	quantitative
O43708	Maleylacetoacetate isomerase OS=Homo sapiens OX=9606 GN=GSTZ1 PE=1 SV=3	10	12	10	0.0473769	0.152101	0.1414	large	0.013145	0.288866	0.140964	-0.563274	-0.241585	0.322689	large	small	medium	0.919634	1.93934	0.4742	0.865941	0.134059	NA	NA	NA	NA	NA	NA	NA	NA	NA	NA	NA	NA	quantitative
P53007	Tricarboxylate transport protein, mitochondrial OS=Homo sapiens OX=9606 GN=SLC25A1 PE=1 SV=2	10	12	10	0.0475252	0.152362	0.1411	large	0.0171058	0.0514112	0.686675	-0.539339	-0.454354	0.086867	large	medium	negligible	0.684616	0.968926	0.706571	0.973686	0.0263141	NA	NA	NA	NA	NA	NA	NA	NA	NA	NA	NA	NA	quantitative
P61978	Heterogeneous nuclear ribonucleoprotein K OS=Homo sapiens OX=9606 GN=HNRNPK PE=1 SV=1	10	12	10	0.0479546	0.153522	0.1405	large	0.236633	0.175585	0.0126369	-0.257644	0.310459	0.566817	small	medium	large	1.23598	1.38596	0.891784	0.119674	0.880326	NA	NA	NA	NA	NA	NA	NA	NA	NA	NA	NA	NA	quantitative
P62841	40S ribosomal protein S15 OS=Homo sapiens OX=9606 GN=RPS15 PE=1 SV=2	10	12	10	0.0481777	0.153765	0.1402	large	0.238417	0.012966	0.129194	0.256642	0.592061	0.332967	small	large	medium	1.50938	1.34625	1.12117	0.00847378	0.991526	NA	NA	NA	NA	NA	NA	NA	NA	NA	NA	NA	NA	quantitative
Q04917	14-3-3 protein eta OS=Homo sapiens OX=9606 GN=YWHAH PE=1 SV=4	10	12	10	0.0482873	0.153765	0.14	large	0.20924	0.200173	0.0127943	-0.27379	0.29313	0.565706	small	small	large	1.20106	1.36015	0.883037	0.0831399	0.91686	NA	NA	NA	NA	NA	NA	NA	NA	NA	NA	NA	NA	quantitative
Q9H444	Charged multivesicular body protein 4b OS=Homo sapiens OX=9606 GN=CHMP4B PE=1 SV=1	10	12	10	0.0482873	0.153765	0.14	large	0.20924	0.200173	0.0127943	-0.27379	0.29313	0.565706	small	small	large	1.20306	2.53207	0.475129	0.126724	0.873276	NA	NA	NA	NA	NA	NA	NA	NA	NA	NA	NA	NA	quantitative
P51580	Thiopurine S-methyltransferase OS=Homo sapiens OX=9606 GN=TPMT PE=1 SV=1	10	12	10	0.048301	0.153765	0.14	large	0.018085	0.0488499	0.722967	-0.534219	-0.459806	0.076317	large	medium	negligible	0.624839	1.01079	0.61817	0.973686	0.0263141	NA	NA	NA	NA	NA	NA	NA	NA	NA	NA	NA	NA	quantitative
Q9H8Y8	Golgi reassembly-stacking protein 2 OS=Homo sapiens OX=9606 GN=GORASP2 PE=1 SV=3	10	12	10	0.0485073	0.154206	0.1397	medium	0.0142378	0.349522	0.117137	-0.556065	-0.212624	0.344322	large	small	medium	0.429583	1.7702	0.242675	0.744577	0.255423	NA	NA	NA	NA	NA	NA	NA	NA	NA	NA	NA	NA	quantitative
P12111	Collagen alpha-3(VI) chain OS=Homo sapiens OX=9606 GN=COL6A3 PE=1 SV=5	10	12	10	0.0487652	0.154593	0.1394	medium	0.0391465	0.858514	0.0258946	0.460587	-0.0402176	-0.500638	medium	negligible	large	0.972671	0.661778	1.46978	0.568687	0.431313	NA	NA	NA	NA	NA	NA	NA	NA	NA	NA	NA	NA	quantitative
P05155	Plasma protease C1 inhibitor OS=Homo sapiens OX=9606 GN=SERPING1 PE=1 SV=2	10	12	10	0.0487652	0.154593	0.1394	medium	0.212521	0.0130056	0.14717	0.271775	0.591773	0.317548	small	large	medium	1.50289	1.25455	1.19795	0.00847378	0.991526	NA	NA	NA	NA	NA	NA	NA	NA	NA	NA	NA	NA	quantitative
Q9H2M3	S-methylmethionine--homocysteine S-methyltransferase BHMT2 OS=Homo sapiens OX=9606 GN=BHMT2 PE=1 SV=1	10	12	10	0.0488391	0.154612	0.1393	medium	0.0136725	0.105677	0.385518	-0.559728	-0.373427	0.187847	large	medium	small	0.485726	1.11841	0.4343	0.95503	0.0449699	NA	NA	NA	NA	NA	NA	NA	NA	NA	NA	NA	NA	quantitative
Q9GZT3	SRA stem-loop-interacting RNA-binding protein, mitochondrial OS=Homo sapiens OX=9606 GN=SLIRP PE=1 SV=1	10	12	10	0.0490616	0.1551	0.1389	medium	0.166986	0.0130254	0.188739	-0.302217	-0.59163	-0.286963	medium	large	small	0.576798	0.701662	0.822046	0.993643	0.00635734	NA	NA	NA	NA	NA	NA	NA	NA	NA	NA	NA	NA	quantitative
O00468	Agrin OS=Homo sapiens OX=9606 GN=AGRN PE=1 SV=6	10	12	10	0.0495801	0.156221	0.1382	medium	0.0201673	0.647396	0.0577786	0.524131	0.103348	-0.42121	large	small	medium	1.11235	0.736759	1.50979	0.289891	0.710109	NA	NA	NA	NA	NA	NA	NA	NA	NA	NA	NA	NA	quantitative
Q9H477	Ribokinase OS=Homo sapiens OX=9606 GN=RBKS PE=1 SV=1	10	12	10	0.0495801	0.156221	0.1382	medium	0.0201673	0.647396	0.0577786	-0.524131	-0.103348	0.42121	large	small	medium	0.330381	2.07721	0.15905	0.595705	0.404295	NA	NA	NA	NA	NA	NA	NA	NA	NA	NA	NA	NA	quantitative
Q96HE7	ERO1-like protein alpha OS=Homo sapiens OX=9606 GN=ERO1A PE=1 SV=2	10	12	10	0.0496223	0.156221	0.1382	medium	0.477523	0.0166266	0.0627515	0.153422	0.568395	0.41262	small	large	medium	1.48474	1.44888	1.02475	0.00847378	0.991526	NA	NA	NA	NA	NA	NA	NA	NA	NA	NA	NA	NA	quantitative
P61020	Ras-related protein Rab-5B OS=Homo sapiens OX=9606 GN=RAB5B PE=1 SV=1	10	12	10	0.0498484	0.156716	0.1378	medium	0.0165947	0.0640412	0.598921	-0.54212	-0.430524	0.113378	large	medium	small	0.885306	1.17991	0.750319	0.966683	0.0333166	NA	NA	NA	NA	NA	NA	NA	NA	NA	NA	NA	NA	quantitative
Q08380	Galectin-3-binding protein OS=Homo sapiens OX=9606 GN=LGALS3BP PE=1 SV=1	10	12	10	0.0503036	0.157928	0.1372	medium	0.0912783	0.0147941	0.344769	0.372393	0.579562	0.204769	medium	large	small	1.29168	1.10628	1.16759	0.00522044	0.99478	NA	NA	NA	NA	NA	NA	NA	NA	NA	NA	NA	NA	quantitative
Q92688	Acidic leucine-rich nuclear phosphoprotein 32 family member B OS=Homo sapiens OX=9606 GN=ANP32B PE=1 SV=1	10	12	10	0.0505472	0.158474	0.1369	medium	0.047224	0.0199509	0.620687	0.441834	0.550764	0.10665	medium	large	small	1.30158	1.1025	1.18058	0.0111851	0.988815	NA	NA	NA	NA	NA	NA	NA	NA	NA	NA	NA	NA	quantitative
Q15637	Splicing factor 1 OS=Homo sapiens OX=9606 GN=SF1 PE=1 SV=4	10	12	10	0.050643	0.158556	0.1368	medium	0.0921525	0.447727	0.0164846	-0.371341	0.172101	0.542729	medium	small	large	1.34336	2.99624	0.448349	0.26667	0.73333	NA	NA	NA	NA	NA	NA	NA	NA	NA	NA	NA	NA	quantitative
P52815	39S ribosomal protein L12, mitochondrial OS=Homo sapiens OX=9606 GN=MRPL12 PE=1 SV=2	10	12	10	0.0509315	0.158924	0.1364	medium	0.0175671	0.0609828	0.63327	-0.536895	-0.43589	0.10281	large	medium	small	0.501818	1.29751	0.386754	0.971503	0.0284972	NA	NA	NA	NA	NA	NA	NA	NA	NA	NA	NA	NA	quantitative
P62263	40S ribosomal protein S14 OS=Homo sapiens OX=9606 GN=RPS14 PE=1 SV=3	10	12	10	0.0509508	0.158924	0.1363	medium	0.0248559	0.0354747	0.950586	0.504521	0.493236	-0.013327	large	medium	negligible	1.24153	0.963804	1.28816	0.0205867	0.979413	NA	NA	NA	NA	NA	NA	NA	NA	NA	NA	NA	NA	quantitative
Q96RQ3	Methylcrotonoyl-CoA carboxylase subunit alpha, mitochondrial OS=Homo sapiens OX=9606 GN=MCCC1 PE=1 SV=3	10	12	10	0.0510088	0.158924	0.1363	medium	0.0274795	0.0317133	0.971752	-0.494979	-0.504684	-0.00761506	medium	large	negligible	0.427156	0.889447	0.480249	0.982614	0.0173865	NA	NA	NA	NA	NA	NA	NA	NA	NA	NA	NA	NA	quantitative
Q9NTG7	NAD-dependent protein deacetylase sirtuin-3, mitochondrial OS=Homo sapiens OX=9606 GN=SIRT3 PE=1 SV=2	10	12	10	0.0511055	0.158924	0.1361	medium	0.508373	0.0177699	0.0602328	-0.142772	-0.561992	-0.416893	small	large	medium	0.593786	0.617426	0.961713	0.988815	0.0111851	NA	NA	NA	NA	NA	NA	NA	NA	NA	NA	NA	NA	quantitative
P07602	Prosaposin OS=Homo sapiens OX=9606 GN=PSAP PE=1 SV=2	10	12	10	0.0511103	0.158924	0.1361	medium	0.201127	0.21891	0.0138273	-0.27888	0.280995	0.558711	small	small	large	1.38457	1.67251	0.827837	0.141681	0.858319	NA	NA	NA	NA	NA	NA	NA	NA	NA	NA	NA	NA	quantitative
O75821	Eukaryotic translation initiation factor 3 subunit G OS=Homo sapiens OX=9606 GN=EIF3G PE=1 SV=2	10	12	10	0.0513432	0.159213	0.1358	medium	0.0189181	0.559927	0.0715763	-0.530061	-0.131872	0.398735	large	small	medium	0.571582	1.30104	0.439328	0.685981	0.314019	NA	NA	NA	NA	NA	NA	NA	NA	NA	NA	NA	NA	quantitative
Q9H0T7	Ras-related protein Rab-17 OS=Homo sapiens OX=9606 GN=RAB17 PE=1 SV=2	10	12	10	0.0513432	0.159213	0.1358	medium	0.0715763	0.559927	0.0189181	0.398735	-0.131872	-0.530061	medium	small	large	0.833288	0.331626	2.51273	0.673603	0.326397	NA	NA	NA	NA	NA	NA	NA	NA	NA	NA	NA	NA	quantitative
P05783	Keratin, type I cytoskeletal 18 OS=Homo sapiens OX=9606 GN=KRT18 PE=1 SV=2	10	12	10	0.0514161	0.159222	0.1357	medium	0.14222	0.0140023	0.231195	-0.321634	-0.584789	-0.260733	medium	large	small	0.690946	0.805814	0.857451	0.992996	0.00700404	NA	NA	NA	NA	NA	NA	NA	NA	NA	NA	NA	NA	quantitative
P28331	NADH-ubiquinone oxidoreductase 75 kDa subunit, mitochondrial OS=Homo sapiens OX=9606 GN=NDUFS1 PE=1 SV=3	10	12	10	0.051499	0.159261	0.1356	medium	0.0160414	0.0790479	0.516955	-0.545221	-0.407033	0.139873	large	medium	small	0.644157	1.13463	0.567726	0.966683	0.0333166	NA	NA	NA	NA	NA	NA	NA	NA	NA	NA	NA	NA	quantitative
P0DOX7	Immunoglobulin kappa light chain OS=Homo sapiens OX=9606 PE=1 SV=1	10	12	10	0.0515771	0.159286	0.1355	medium	0.0452057	0.0212528	0.65553	0.446236	0.544589	0.0960977	medium	large	negligible	1.79972	0.948741	1.89695	0.0111851	0.988815	NA	NA	NA	NA	NA	NA	NA	NA	NA	NA	NA	NA	quantitative
P61916	NPC intracellular cholesterol transporter 2 OS=Homo sapiens OX=9606 GN=NPC2 PE=1 SV=1	10	12	10	0.0525234	0.161769	0.1342	medium	0.540182	0.0189731	0.0577886	-0.132157	-0.555651	-0.421192	small	large	medium	0.624505	0.774683	0.806142	0.987757	0.012243	NA	NA	NA	NA	NA	NA	NA	NA	NA	NA	NA	NA	quantitative
P05164	Myeloperoxidase OS=Homo sapiens OX=9606 GN=MPO PE=1 SV=1	10	12	10	0.0525234	0.161769	0.1342	medium	0.540182	0.0189731	0.0577886	0.132157	0.555651	0.421192	small	large	medium	2.12836	1.51486	1.40498	0.00930538	0.990695	NA	NA	NA	NA	NA	NA	NA	NA	NA	NA	NA	NA	quantitative
P55795	Heterogeneous nuclear ribonucleoprotein H2 OS=Homo sapiens OX=9606 GN=HNRNPH2 PE=1 SV=1	10	12	10	0.0528377	0.162263	0.1338	medium	0.0260725	0.799667	0.0467026	-0.499988	-0.05727	0.442955	medium	negligible	medium	0.791785	6.16396	0.128454	0.541344	0.458656	NA	NA	NA	NA	NA	NA	NA	NA	NA	NA	NA	NA	quantitative
Q96S96	Phosphatidylethanolamine-binding protein 4 OS=Homo sapiens OX=9606 GN=PEBP4 PE=1 SV=3	10	12	10	0.0528377	0.162263	0.1338	medium	0.704199	0.0552028	0.0196375	0.0817471	-0.446706	-0.526603	negligible	medium	large	0.393503	0.366203	1.07455	0.969171	0.030829	NA	NA	NA	NA	NA	NA	NA	NA	NA	NA	NA	NA	quantitative
P31939	Bifunctional purine biosynthesis protein PURH OS=Homo sapiens OX=9606 GN=ATIC PE=1 SV=3	10	12	10	0.0528978	0.162263	0.1338	medium	0.0170041	0.0754265	0.549017	-0.539886	-0.412325	0.129269	large	medium	small	0.619608	1.03602	0.598068	0.966683	0.0333166	NA	NA	NA	NA	NA	NA	NA	NA	NA	NA	NA	NA	quantitative
P25325	3-mercaptopyruvate sulfurtransferase OS=Homo sapiens OX=9606 GN=MPST PE=1 SV=3	10	12	10	0.0541138	0.165101	0.1322	medium	0.0164005	0.0924707	0.470949	-0.543197	-0.389066	0.155742	large	medium	small	0.909131	1.04573	0.869377	0.951654	0.0483458	NA	NA	NA	NA	NA	NA	NA	NA	NA	NA	NA	NA	quantitative
P01624	Immunoglobulin kappa variable 3-15 OS=Homo sapiens OX=9606 GN=IGKV3-15 PE=1 SV=2	10	12	10	0.0541138	0.165101	0.1322	medium	0.0395276	0.0255562	0.764137	0.459628	0.526384	0.0645759	medium	large	negligible	1.67798	1.06381	1.57733	0.012243	0.987757	NA	NA	NA	NA	NA	NA	NA	NA	NA	NA	NA	NA	quantitative
Q8WUY1	Protein THEM6 OS=Homo sapiens OX=9606 GN=THEM6 PE=1 SV=2	10	12	10	0.0541138	0.165101	0.1322	medium	0.764137	0.0255562	0.0395276	-0.0645759	-0.526384	-0.459628	negligible	large	medium	0.6331	0.642114	0.985962	0.984047	0.0159525	NA	NA	NA	NA	NA	NA	NA	NA	NA	NA	NA	NA	quantitative
Q9BXP5	Serrate RNA effector molecule homolog OS=Homo sapiens OX=9606 GN=SRRT PE=1 SV=1	10	12	10	0.0541138	0.165101	0.1322	medium	0.0164005	0.36457	0.123651	0.543197	0.205976	-0.338074	large	small	medium	1.47558	0.72293	2.04111	0.193475	0.806525	NA	NA	NA	NA	NA	NA	NA	NA	NA	NA	NA	NA	quantitative
P12110	Collagen alpha-2(VI) chain OS=Homo sapiens OX=9606 GN=COL6A2 PE=1 SV=4	10	12	10	0.0542986	0.165443	0.1319	medium	0.0332318	0.959542	0.0373352	0.476657	0.0114416	-0.465263	medium	negligible	medium	1.11811	0.640903	1.74459	0.5	0.5	NA	NA	NA	NA	NA	NA	NA	NA	NA	NA	NA	NA	quantitative
Q969X5	Endoplasmic reticulum-Golgi intermediate compartment protein 1 OS=Homo sapiens OX=9606 GN=ERGIC1 PE=1 SV=1	10	12	10	0.0547581	0.16662	0.1314	medium	0.801462	0.0271307	0.0377563	0.0541044	0.520418	0.464158	negligible	large	medium	1.31143	1.28539	1.02026	0.0189292	0.981071	NA	NA	NA	NA	NA	NA	NA	NA	NA	NA	NA	NA	quantitative
O43451	Maltase-glucoamylase, intestinal OS=Homo sapiens OX=9606 GN=MGAM PE=1 SV=5	10	12	10	0.055091	0.167409	0.1309	medium	0.176833	0.0151229	0.199457	-0.29513	-0.577468	-0.279946	small	large	small	0.305678	0.4457	0.685838	0.994236	0.00576406	NA	NA	NA	NA	NA	NA	NA	NA	NA	NA	NA	NA	quantitative
P13804	Electron transfer flavoprotein subunit alpha, mitochondrial OS=Homo sapiens OX=9606 GN=ETFA PE=1 SV=1	10	12	10	0.0554627	0.168105	0.1305	medium	0.0190569	0.0685649	0.61579	-0.529385	-0.422982	0.108154	large	medium	small	0.842075	1.18814	0.708731	0.969171	0.030829	NA	NA	NA	NA	NA	NA	NA	NA	NA	NA	NA	NA	quantitative
Q9BYD6	39S ribosomal protein L1, mitochondrial OS=Homo sapiens OX=9606 GN=MRPL1 PE=1 SV=2	10	12	10	0.0554679	0.168105	0.1305	medium	0.495847	0.0192097	0.0674053	-0.147051	-0.554448	-0.405101	small	large	medium	0.494407	0.580173	0.852171	0.991526	0.00847378	NA	NA	NA	NA	NA	NA	NA	NA	NA	NA	NA	NA	quantitative
Q6PIF6	Unconventional myosin-VIIb OS=Homo sapiens OX=9606 GN=MYO7B PE=1 SV=2	10	12	10	0.0556099	0.168311	0.1303	medium	0.302362	0.0160908	0.116147	-0.223874	-0.571537	-0.345297	small	large	medium	0.317967	0.625176	0.508604	0.993643	0.00635734	NA	NA	NA	NA	NA	NA	NA	NA	NA	NA	NA	NA	quantitative
Q9NUJ1	Mycophenolic acid acyl-glucuronide esterase, mitochondrial OS=Homo sapiens OX=9606 GN=ABHD10 PE=1 SV=1	10	12	10	0.0557206	0.168421	0.1302	medium	0.0343885	0.0305031	0.877335	-0.473323	-0.508628	-0.033199	medium	large	negligible	0.606371	0.802711	0.755404	0.985379	0.0146211	NA	NA	NA	NA	NA	NA	NA	NA	NA	NA	NA	NA	quantitative
P07195	L-lactate dehydrogenase B chain OS=Homo sapiens OX=9606 GN=LDHB PE=1 SV=2	10	12	10	0.0561178	0.169221	0.1297	medium	0.0269328	0.0403509	0.929728	-0.496897	-0.479919	0.0189655	medium	medium	negligible	0.687057	0.882489	0.778545	0.975728	0.0242725	NA	NA	NA	NA	NA	NA	NA	NA	NA	NA	NA	NA	quantitative
P09661	U2 small nuclear ribonucleoprotein A' OS=Homo sapiens OX=9606 GN=SNRPA1 PE=1 SV=2	10	12	10	0.0562721	0.169221	0.1295	medium	0.0283185	0.0382095	0.968347	0.492102	0.485579	-0.00853356	medium	medium	negligible	1.14957	0.955231	1.20344	0.0205867	0.979413	NA	NA	NA	NA	NA	NA	NA	NA	NA	NA	NA	NA	quantitative
P16949	Stathmin OS=Homo sapiens OX=9606 GN=STMN1 PE=1 SV=3	10	12	10	0.0562721	0.169221	0.1295	medium	0.968347	0.0382095	0.0283185	-0.00853356	0.485579	0.492102	negligible	medium	medium	1.36489	1.46708	0.930344	0.0205867	0.979413	NA	NA	NA	NA	NA	NA	NA	NA	NA	NA	NA	NA	quantitative
P00747	Plasminogen OS=Homo sapiens OX=9606 GN=PLG PE=1 SV=2	10	12	10	0.0563094	0.169221	0.1294	medium	0.0297558	0.0361566	0.992964	0.487348	0.491279	0.0018963	medium	medium	negligible	2.10318	1.05963	1.98483	0.0205867	0.979413	NA	NA	NA	NA	NA	NA	NA	NA	NA	NA	NA	NA	quantitative
P01019	Angiotensinogen OS=Homo sapiens OX=9606 GN=AGT PE=1 SV=1	10	12	10	0.0563574	0.169221	0.1294	medium	0.0189311	0.464744	0.0975505	-0.529997	-0.165658	0.365025	large	small	medium	1.0019	1.69338	0.591656	0.755572	0.244428	NA	NA	NA	NA	NA	NA	NA	NA	NA	NA	NA	NA	quantitative
Q6IQ22	Ras-related protein Rab-12 OS=Homo sapiens OX=9606 GN=RAB12 PE=1 SV=3	10	12	10	0.0566142	0.169768	0.1291	medium	0.0201492	0.0653184	0.650391	0.524214	0.428349	-0.0976384	large	medium	negligible	2.17504	1.15155	1.88879	0.038788	0.961212	NA	NA	NA	NA	NA	NA	NA	NA	NA	NA	NA	NA	quantitative
Q3ZCQ8	Mitochondrial import inner membrane translocase subunit TIM50 OS=Homo sapiens OX=9606 GN=TIMM50 PE=1 SV=2	10	12	10	0.0568721	0.170317	0.1288	medium	0.0553996	0.742289	0.0262128	0.425551	-0.0742338	-0.499477	medium	negligible	medium	0.893944	0.580322	1.54043	0.635353	0.364647	NA	NA	NA	NA	NA	NA	NA	NA	NA	NA	NA	NA	quantitative
P02533	Keratin, type I cytoskeletal 14 OS=Homo sapiens OX=9606 GN=KRT14 PE=1 SV=4	10	12	10	0.0576693	0.172477	0.1278	medium	0.685721	0.0621906	0.021287	0.0871473	-0.433744	-0.519095	negligible	medium	large	0.456547	0.428733	1.06487	0.971503	0.0284972	NA	NA	NA	NA	NA	NA	NA	NA	NA	NA	NA	NA	quantitative
Q13595	Transformer-2 protein homolog alpha OS=Homo sapiens OX=9606 GN=TRA2A PE=1 SV=1	10	12	10	0.0578279	0.172611	0.1276	medium	0.136194	0.352841	0.0175404	0.326767	-0.211142	-0.537034	medium	small	large	0.640831	0.455272	1.40758	0.815878	0.184122	NA	NA	NA	NA	NA	NA	NA	NA	NA	NA	NA	NA	quantitative
Q9BTY2	Plasma alpha-L-fucosidase OS=Homo sapiens OX=9606 GN=FUCA2 PE=1 SV=2	10	12	10	0.0578662	0.172611	0.1276	medium	0.0163195	0.149618	0.32369	-0.54365	-0.33097	0.21405	large	medium	small	0.547589	1.22135	0.448348	0.91686	0.0831399	NA	NA	NA	NA	NA	NA	NA	NA	NA	NA	NA	NA	quantitative
Q8NE71	ATP-binding cassette sub-family F member 1 OS=Homo sapiens OX=9606 GN=ABCF1 PE=1 SV=2	10	12	10	0.0580913	0.172996	0.1273	medium	0.325872	0.0172518	0.112019	0.213071	0.564845	0.349436	small	large	medium	2.00415	1.45712	1.37542	0.00700404	0.992996	NA	NA	NA	NA	NA	NA	NA	NA	NA	NA	NA	NA	quantitative
Q9UF12	Hydroxyproline dehydrogenase OS=Homo sapiens OX=9606 GN=PRODH2 PE=1 SV=1	10	12	10	0.0582235	0.172996	0.1271	medium	0.453702	0.019421	0.0782581	-0.161919	-0.553385	-0.389174	small	large	medium	0.343316	0.402224	0.853544	0.989792	0.0102075	NA	NA	NA	NA	NA	NA	NA	NA	NA	NA	NA	NA	quantitative
P34932	Heat shock 70 kDa protein 4 OS=Homo sapiens OX=9606 GN=HSPA4 PE=1 SV=4	10	12	10	0.0582235	0.172996	0.1271	medium	0.453702	0.019421	0.0782581	0.161919	0.553385	0.389174	small	large	medium	1.99477	1.5466	1.28978	0.0102075	0.989792	NA	NA	NA	NA	NA	NA	NA	NA	NA	NA	NA	NA	quantitative
P61158	Actin-related protein 3 OS=Homo sapiens OX=9606 GN=ACTR3 PE=1 SV=3	10	12	10	0.0585775	0.173594	0.1267	medium	0.0621097	0.0218559	0.559393	0.413694	0.541845	0.125907	medium	large	small	1.25481	1.08288	1.15877	0.0133865	0.986613	NA	NA	NA	NA	NA	NA	NA	NA	NA	NA	NA	NA	quantitative
P13861	cAMP-dependent protein kinase type II-alpha regulatory subunit OS=Homo sapiens OX=9606 GN=PRKAR2A PE=1 SV=2	10	12	10	0.0585775	0.173594	0.1267	medium	0.0621097	0.0218559	0.559393	-0.413694	-0.541845	-0.125907	medium	large	small	0.776748	0.936065	0.829801	0.988815	0.0111851	NA	NA	NA	NA	NA	NA	NA	NA	NA	NA	NA	NA	quantitative
Q99685	Monoglyceride lipase OS=Homo sapiens OX=9606 GN=MGLL PE=1 SV=2	10	12	10	0.058995	0.174604	0.1262	medium	0.156134	0.316158	0.0174409	-0.31042	0.228081	0.537557	medium	small	large	1.14912	8.13369	0.141279	0.157789	0.842211	NA	NA	NA	NA	NA	NA	NA	NA	NA	NA	NA	NA	quantitative
P08294	Extracellular superoxide dismutase [Cu-Zn] OS=Homo sapiens OX=9606 GN=SOD3 PE=1 SV=2	10	12	10	0.0595168	0.175919	0.1256	medium	0.293695	0.0173488	0.128096	-0.228004	-0.564305	-0.333964	small	large	medium	0.706021	0.718202	0.98304	0.987757	0.012243	NA	NA	NA	NA	NA	NA	NA	NA	NA	NA	NA	NA	quantitative
Q13425	Beta-2-syntrophin OS=Homo sapiens OX=9606 GN=SNTB2 PE=1 SV=1	10	12	10	0.0596522	0.17609	0.1255	medium	0.0376329	0.979839	0.0398574	-0.464481	-0.00569954	0.458805	medium	negligible	medium	0.850619	1.84799	0.460293	0.458656	0.541344	NA	NA	NA	NA	NA	NA	NA	NA	NA	NA	NA	NA	quantitative
P02647	Apolipoprotein A-I OS=Homo sapiens OX=9606 GN=APOA1 PE=1 SV=1	10	12	10	0.059924	0.176663	0.1252	medium	0.0887454	0.529049	0.0216849	-0.375491	0.142463	0.517364	medium	small	large	1.15959	1.54291	0.751556	0.301847	0.698153	NA	NA	NA	NA	NA	NA	NA	NA	NA	NA	NA	NA	quantitative
Q8NI60	Atypical kinase COQ8A, mitochondrial OS=Homo sapiens OX=9606 GN=COQ8A PE=1 SV=1	10	12	10	0.0601913	0.176736	0.1248	medium	0.0171648	0.250703	0.202476	-0.539023	-0.262086	0.278022	large	small	small	0.572998	2.82875	0.202562	0.833722	0.166278	NA	NA	NA	NA	NA	NA	NA	NA	NA	NA	NA	NA	quantitative
Q9Y696	Chloride intracellular channel protein 4 OS=Homo sapiens OX=9606 GN=CLIC4 PE=1 SV=4	10	12	10	0.060197	0.176736	0.1248	medium	0.0249846	0.0534896	0.795407	-0.504032	-0.450102	0.0557934	large	medium	negligible	0.839185	1.10498	0.759454	0.971503	0.0284972	NA	NA	NA	NA	NA	NA	NA	NA	NA	NA	NA	NA	quantitative
O14732	Inositol monophosphatase 2 OS=Homo sapiens OX=9606 GN=IMPA2 PE=1 SV=1	10	12	10	0.0602426	0.176736	0.1248	medium	0.0188296	0.0984891	0.486298	-0.530494	-0.381721	0.150354	large	medium	small	0.770828	1.1194	0.68861	0.944296	0.0557041	NA	NA	NA	NA	NA	NA	NA	NA	NA	NA	NA	NA	quantitative
Q93099	Homogentisate 1,2-dioxygenase OS=Homo sapiens OX=9606 GN=HGD PE=1 SV=2	10	12	10	0.0602597	0.176736	0.1248	medium	0.0206392	0.0768612	0.598616	-0.521978	-0.410203	0.113473	large	medium	small	0.718387	1.0649	0.674604	0.969171	0.030829	NA	NA	NA	NA	NA	NA	NA	NA	NA	NA	NA	NA	quantitative
O75695	Protein XRP2 OS=Homo sapiens OX=9606 GN=RP2 PE=1 SV=4	10	12	10	0.0605572	0.176796	0.1244	medium	0.350476	0.0184762	0.107999	0.202322	0.558224	0.35359	small	large	medium	1.54851	1.33503	1.1599	0.00700404	0.992996	NA	NA	NA	NA	NA	NA	NA	NA	NA	NA	NA	NA	quantitative
Q9Y2S2	Lambda-crystallin homolog OS=Homo sapiens OX=9606 GN=CRYL1 PE=1 SV=3	10	12	10	0.0606088	0.176796	0.1244	medium	0.145884	0.0174217	0.263772	-0.318599	-0.563901	-0.242967	medium	large	small	0.675276	0.754355	0.89517	0.992996	0.00700404	NA	NA	NA	NA	NA	NA	NA	NA	NA	NA	NA	NA	quantitative
Q9HA64	Ketosamine-3-kinase OS=Homo sapiens OX=9606 GN=FN3KRP PE=1 SV=2	10	12	10	0.0606088	0.176796	0.1244	medium	0.145884	0.0174217	0.263772	-0.318599	-0.563901	-0.242967	medium	large	small	0.837418	0.993072	0.84326	0.987757	0.012243	NA	NA	NA	NA	NA	NA	NA	NA	NA	NA	NA	NA	quantitative
P46777	60S ribosomal protein L5 OS=Homo sapiens OX=9606 GN=RPL5 PE=1 SV=3	10	12	10	0.0606548	0.176796	0.1243	medium	0.822677	0.0310202	0.0407474	0.0482138	0.506926	0.456613	negligible	large	medium	1.46709	1.29442	1.13339	0.0159525	0.984047	NA	NA	NA	NA	NA	NA	NA	NA	NA	NA	NA	NA	quantitative
P0DOX5	Immunoglobulin gamma-1 heavy chain OS=Homo sapiens OX=9606 PE=1 SV=2	10	12	10	0.0607468	0.176796	0.1242	medium	0.0904498	0.0196066	0.413798	0.373398	0.552459	0.176773	medium	large	small	1.60323	1.24221	1.29063	0.0111851	0.988815	NA	NA	NA	NA	NA	NA	NA	NA	NA	NA	NA	NA	quantitative
Q9BV40	Vesicle-associated membrane protein 8 OS=Homo sapiens OX=9606 GN=VAMP8 PE=1 SV=1	10	12	10	0.0607468	0.176796	0.1242	medium	0.413798	0.0196066	0.0904498	0.176773	0.552459	0.373398	small	large	medium	2.02392	1.41266	1.4327	0.00930538	0.990695	NA	NA	NA	NA	NA	NA	NA	NA	NA	NA	NA	NA	quantitative
Q08426	Peroxisomal bifunctional enzyme OS=Homo sapiens OX=9606 GN=EHHADH PE=1 SV=3	10	12	10	0.0611797	0.177828	0.1237	medium	0.0389113	0.0328632	0.8605	-0.461183	-0.50106	-0.0378019	medium	large	negligible	0.672852	1.18437	0.568111	0.979413	0.0205867	NA	NA	NA	NA	NA	NA	NA	NA	NA	NA	NA	NA	quantitative
P21281	V-type proton ATPase subunit B, brain isoform OS=Homo sapiens OX=9606 GN=ATP6V1B2 PE=1 SV=3	10	12	10	0.061348	0.177883	0.1235	medium	0.0571229	0.0247744	0.626442	-0.422391	-0.529472	-0.104889	medium	large	small	0.76527	0.995342	0.768852	0.985379	0.0146211	NA	NA	NA	NA	NA	NA	NA	NA	NA	NA	NA	NA	quantitative
Q9P0L0	Vesicle-associated membrane protein-associated protein A OS=Homo sapiens OX=9606 GN=VAPA PE=1 SV=3	10	12	10	0.0615808	0.177883	0.1233	medium	0.0845761	0.56273	0.0231724	-0.380756	0.130925	0.51114	medium	small	large	0.940627	1.28811	0.730238	0.326397	0.673603	NA	NA	NA	NA	NA	NA	NA	NA	NA	NA	NA	NA	quantitative
P54619	5'-AMP-activated protein kinase subunit gamma-1 OS=Homo sapiens OX=9606 GN=PRKAG1 PE=1 SV=1	10	12	10	0.0615808	0.177883	0.1233	medium	0.632696	0.0732935	0.0218139	-0.102984	0.415545	0.516808	small	medium	large	15.4188	13.2088	1.16732	0.0333166	0.966683	NA	NA	NA	NA	NA	NA	NA	NA	NA	NA	NA	NA	quantitative
P09429	High mobility group protein B1 OS=Homo sapiens OX=9606 GN=HMGB1 PE=1 SV=3	10	12	10	0.0616683	0.177883	0.1232	medium	0.149643	0.341383	0.0187369	-0.315547	0.216299	0.530951	medium	small	large	1.25924	1.47104	0.856022	0.203113	0.796887	NA	NA	NA	NA	NA	NA	NA	NA	NA	NA	NA	NA	quantitative
Q8N1G4	Leucine-rich repeat-containing protein 47 OS=Homo sapiens OX=9606 GN=LRRC47 PE=1 SV=1	10	12	10	0.0616683	0.177883	0.1232	medium	0.0291331	0.0457511	0.90907	-0.489382	-0.466751	0.0245636	medium	medium	negligible	0.559502	0.934722	0.598576	0.975728	0.0242725	NA	NA	NA	NA	NA	NA	NA	NA	NA	NA	NA	NA	quantitative
Q16666	Gamma-interferon-inducible protein 16 OS=Homo sapiens OX=9606 GN=IFI16 PE=1 SV=3	10	12	10	0.0616683	0.177883	0.1232	medium	0.90907	0.0457511	0.0291331	-0.0245636	0.466751	0.489382	negligible	medium	medium	1.97967	1.68572	1.17437	0.0242725	0.975728	NA	NA	NA	NA	NA	NA	NA	NA	NA	NA	NA	NA	quantitative
Q6XQN6	Nicotinate phosphoribosyltransferase OS=Homo sapiens OX=9606 GN=NAPRT PE=1 SV=2	10	12	10	0.0618555	0.178197	0.123	medium	0.936981	0.0368004	0.0354211	-0.0170035	-0.489461	-0.470431	negligible	medium	medium	0.625998	0.604977	1.03475	0.979413	0.0205867	NA	NA	NA	NA	NA	NA	NA	NA	NA	NA	NA	NA	quantitative
P07305	Histone H1.0 OS=Homo sapiens OX=9606 GN=H1F0 PE=1 SV=3	10	12	10	0.0620197	0.178218	0.1228	medium	0.0199441	0.0941516	0.517196	-0.525165	-0.386975	0.139792	large	medium	small	0.682948	1.0362	0.65909	0.948079	0.0519214	NA	NA	NA	NA	NA	NA	NA	NA	NA	NA	NA	NA	quantitative
P46952	3-hydroxyanthranilate 3,4-dioxygenase OS=Homo sapiens OX=9606 GN=HAAO PE=1 SV=2	10	12	10	0.0620197	0.178218	0.1228	medium	0.517196	0.0941516	0.0199441	0.139792	-0.386975	-0.525165	small	medium	large	0.780178	0.705666	1.10559	0.940299	0.0597009	NA	NA	NA	NA	NA	NA	NA	NA	NA	NA	NA	NA	quantitative
P51149	Ras-related protein Rab-7a OS=Homo sapiens OX=9606 GN=RAB7A PE=1 SV=1	10	12	10	0.0622315	0.178601	0.1225	medium	0.316708	0.0185907	0.123623	-0.217215	-0.557625	-0.3381	small	large	medium	0.775423	0.874554	0.886649	0.991526	0.00847378	NA	NA	NA	NA	NA	NA	NA	NA	NA	NA	NA	NA	quantitative
P26640	Valine--tRNA ligase OS=Homo sapiens OX=9606 GN=VARS PE=1 SV=4	10	12	10	0.062776	0.179437	0.1219	medium	0.0589236	0.762352	0.0298167	-0.419177	0.0682572	0.487151	medium	negligible	medium	0.996775	2.1071	0.473056	0.390947	0.609053	NA	NA	NA	NA	NA	NA	NA	NA	NA	NA	NA	NA	quantitative
P11586	C-1-tetrahydrofolate synthase, cytoplasmic OS=Homo sapiens OX=9606 GN=MTHFD1 PE=1 SV=3	10	12	10	0.0627998	0.179437	0.1219	medium	0.0230372	0.0698531	0.667532	-0.51169	-0.420913	0.0925196	large	medium	negligible	0.671345	0.967525	0.693879	0.964033	0.0359671	NA	NA	NA	NA	NA	NA	NA	NA	NA	NA	NA	NA	quantitative
P61026	Ras-related protein Rab-10 OS=Homo sapiens OX=9606 GN=RAB10 PE=1 SV=1	10	12	10	0.0628712	0.179437	0.1218	medium	0.0870436	0.0209432	0.442109	0.377614	0.546025	0.16615	medium	large	small	1.19644	1.10153	1.08616	0.0102075	0.989792	NA	NA	NA	NA	NA	NA	NA	NA	NA	NA	NA	NA	quantitative
P46779	60S ribosomal protein L28 OS=Homo sapiens OX=9606 GN=RPL28 PE=1 SV=3	10	12	10	0.0628712	0.179437	0.1218	medium	0.0870436	0.0209432	0.442109	0.377614	0.546025	0.16615	medium	large	small	1.32068	1.12158	1.17752	0.0133865	0.986613	NA	NA	NA	NA	NA	NA	NA	NA	NA	NA	NA	NA	quantitative
Q6DN03	Putative histone H2B type 2-C OS=Homo sapiens OX=9606 GN=HIST2H2BC PE=5 SV=3	10	12	10	0.0629964	0.179437	0.1217	medium	0.104084	0.0197662	0.376163	0.357761	0.55167	0.191624	medium	large	small	1.3091	1.08897	1.20214	0.0111851	0.988815	NA	NA	NA	NA	NA	NA	NA	NA	NA	NA	NA	NA	quantitative
Q9BVM4	Gamma-glutamylaminecyclotransferase OS=Homo sapiens OX=9606 GN=GGACT PE=1 SV=2	10	12	10	0.0629964	0.179437	0.1217	medium	0.376163	0.0197662	0.104084	-0.191624	-0.55167	-0.357761	small	large	medium	0.474233	0.534882	0.886612	0.986613	0.0133865	NA	NA	NA	NA	NA	NA	NA	NA	NA	NA	NA	NA	quantitative
Q9Y6N5	Sulfide:quinone oxidoreductase, mitochondrial OS=Homo sapiens OX=9606 GN=SQOR PE=1 SV=1	10	12	10	0.0633733	0.180173	0.1213	medium	0.248586	0.21368	0.0180972	-0.251035	0.284299	0.534157	small	small	large	1.67921	1.6944	0.991033	0.0831399	0.91686	NA	NA	NA	NA	NA	NA	NA	NA	NA	NA	NA	NA	quantitative
P00352	Retinal dehydrogenase 1 OS=Homo sapiens OX=9606 GN=ALDH1A1 PE=1 SV=2	10	12	10	0.0635657	0.180173	0.1211	medium	0.140927	0.01868	0.285209	-0.322721	-0.557161	-0.232133	medium	large	small	0.559671	0.721231	0.775993	0.992996	0.00700404	NA	NA	NA	NA	NA	NA	NA	NA	NA	NA	NA	NA	quantitative
Q13838	Spliceosome RNA helicase DDX39B OS=Homo sapiens OX=9606 GN=DDX39B PE=1 SV=1	10	12	10	0.0635657	0.180173	0.1211	medium	0.140927	0.01868	0.285209	0.322721	0.557161	0.232133	medium	large	small	1.25205	1.13149	1.10655	0.012243	0.987757	NA	NA	NA	NA	NA	NA	NA	NA	NA	NA	NA	NA	quantitative
O43813	Glutathione S-transferase LANCL1 OS=Homo sapiens OX=9606 GN=LANCL1 PE=1 SV=1	10	12	10	0.0635717	0.180173	0.1211	medium	0.0182963	0.241771	0.220374	-0.533148	-0.267209	0.267046	large	small	small	0.728472	1.26964	0.573764	0.833722	0.166278	NA	NA	NA	NA	NA	NA	NA	NA	NA	NA	NA	NA	quantitative
A0AV96	RNA-binding protein 47 OS=Homo sapiens OX=9606 GN=RBM47 PE=1 SV=2	10	12	10	0.0637163	0.180358	0.1209	medium	0.0211062	0.0899603	0.549028	-0.519891	-0.39225	0.129265	large	medium	small	0.691477	1.12742	0.613329	0.940299	0.0597009	NA	NA	NA	NA	NA	NA	NA	NA	NA	NA	NA	NA	quantitative
P28482	Mitogen-activated protein kinase 1 OS=Homo sapiens OX=9606 GN=MAPK1 PE=1 SV=3	10	12	10	0.0644445	0.181966	0.1201	medium	0.336347	0.158212	0.0187316	-0.20843	0.323888	0.530977	small	medium	large	1.10656	1.21797	0.908527	0.100196	0.899804	NA	NA	NA	NA	NA	NA	NA	NA	NA	NA	NA	NA	quantitative
Q16270	Insulin-like growth factor-binding protein 7 OS=Homo sapiens OX=9606 GN=IGFBP7 PE=1 SV=1	10	12	10	0.0644445	0.181966	0.1201	medium	0.0187316	0.158212	0.336347	-0.530977	-0.323888	0.20843	large	medium	small	0.320847	1.09962	0.29178	0.922031	0.0779694	NA	NA	NA	NA	NA	NA	NA	NA	NA	NA	NA	NA	quantitative
O75947	ATP synthase subunit d, mitochondrial OS=Homo sapiens OX=9606 GN=ATP5PD PE=1 SV=3	10	12	10	0.0649038	0.182895	0.1196	medium	0.0256336	0.0633419	0.739214	-0.501601	-0.431731	0.0716572	large	medium	negligible	0.635981	1.07577	0.591185	0.966683	0.0333166	NA	NA	NA	NA	NA	NA	NA	NA	NA	NA	NA	NA	quantitative
P01876	Immunoglobulin heavy constant alpha 1 OS=Homo sapiens OX=9606 GN=IGHA1 PE=1 SV=2	10	12	10	0.0649346	0.182895	0.1196	medium	0.0837312	0.0223486	0.471438	0.38185	0.539654	0.155569	medium	large	small	2.84138	1.70382	1.66765	0.0111851	0.988815	NA	NA	NA	NA	NA	NA	NA	NA	NA	NA	NA	NA	quantitative
P43251	Biotinidase OS=Homo sapiens OX=9606 GN=BTD PE=1 SV=2	10	12	10	0.0653231	0.183762	0.1192	medium	0.0449517	0.959836	0.0401363	0.446802	-0.0113585	-0.458114	medium	negligible	medium	0.821134	0.578526	1.41936	0.513803	0.486197	NA	NA	NA	NA	NA	NA	NA	NA	NA	NA	NA	NA	quantitative
P10809	60 kDa heat shock protein, mitochondrial OS=Homo sapiens OX=9606 GN=HSPD1 PE=1 SV=2	10	12	10	0.0665217	0.186011	0.1179	medium	0.0198491	0.295231	0.186842	-0.525608	-0.238358	0.288237	large	small	small	0.731367	1.3478	0.542637	0.833722	0.166278	NA	NA	NA	NA	NA	NA	NA	NA	NA	NA	NA	NA	quantitative
Q9BX68	Histidine triad nucleotide-binding protein 2, mitochondrial OS=Homo sapiens OX=9606 GN=HINT2 PE=1 SV=1	10	12	10	0.066528	0.186011	0.1179	medium	0.136092	0.0200066	0.30773	-0.326856	-0.550492	-0.221357	medium	large	small	0.61724	0.663976	0.929612	0.986613	0.0133865	NA	NA	NA	NA	NA	NA	NA	NA	NA	NA	NA	NA	quantitative
P50402	Emerin OS=Homo sapiens OX=9606 GN=EMD PE=1 SV=1	10	12	10	0.066528	0.186011	0.1179	medium	0.136092	0.0200066	0.30773	0.326856	0.550492	0.221357	medium	large	small	1.90796	1.56304	1.22067	0.0111851	0.988815	NA	NA	NA	NA	NA	NA	NA	NA	NA	NA	NA	NA	quantitative
Q9Y623	Myosin-4 OS=Homo sapiens OX=9606 GN=MYH4 PE=2 SV=2	10	12	10	0.0666983	0.186011	0.1178	medium	0.0639442	0.0266875	0.612217	0.410648	0.522064	0.109255	medium	large	small	13.2642	8.44399	1.57084	0.0205867	0.979413	NA	NA	NA	NA	NA	NA	NA	NA	NA	NA	NA	NA	quantitative
Q15691	Microtubule-associated protein RP/EB family member 1 OS=Homo sapiens OX=9606 GN=MAPRE1 PE=1 SV=3	10	12	10	0.0666983	0.186011	0.1178	medium	0.612217	0.0266875	0.0639442	0.109255	0.522064	0.410648	small	large	medium	1.36502	1.34168	1.0174	0.0133865	0.986613	NA	NA	NA	NA	NA	NA	NA	NA	NA	NA	NA	NA	quantitative
Q9Y6C2	EMILIN-1 OS=Homo sapiens OX=9606 GN=EMILIN1 PE=1 SV=3	10	12	10	0.0668311	0.186011	0.1176	medium	0.0235788	0.0820028	0.6153	0.509503	0.402866	-0.108305	large	medium	small	1.17976	0.880631	1.33968	0.038788	0.961212	NA	NA	NA	NA	NA	NA	NA	NA	NA	NA	NA	NA	quantitative
P11310	Medium-chain specific acyl-CoA dehydrogenase, mitochondrial OS=Homo sapiens OX=9606 GN=ACADM PE=1 SV=1	10	12	10	0.0669261	0.186011	0.1175	medium	0.0805109	0.0238253	0.501752	-0.386108	-0.533343	-0.145026	medium	large	small	0.574378	0.828623	0.693173	0.990695	0.00930538	NA	NA	NA	NA	NA	NA	NA	NA	NA	NA	NA	NA	quantitative
P22626	Heterogeneous nuclear ribonucleoproteins A2/B1 OS=Homo sapiens OX=9606 GN=HNRNPA2B1 PE=1 SV=2	10	12	10	0.0670339	0.186011	0.1174	medium	0.84384	0.0353512	0.0439007	0.0423751	0.493595	0.449176	negligible	medium	medium	1.39696	1.2038	1.16046	0.0173865	0.982614	NA	NA	NA	NA	NA	NA	NA	NA	NA	NA	NA	NA	quantitative
Q7L2H7	Eukaryotic translation initiation factor 3 subunit M OS=Homo sapiens OX=9606 GN=EIF3M PE=1 SV=1	10	12	10	0.0671292	0.186011	0.1173	medium	0.361333	0.151916	0.0198891	-0.197739	0.329045	0.525422	small	medium	large	1.47498	1.53464	0.961119	0.0942475	0.905752	NA	NA	NA	NA	NA	NA	NA	NA	NA	NA	NA	NA	quantitative
P62805	Histone H4 OS=Homo sapiens OX=9606 GN=HIST1H4A PE=1 SV=2	10	12	10	0.0671355	0.186011	0.1173	medium	0.0299215	0.0544534	0.850701	0.486813	0.44818	-0.0404893	medium	medium	negligible	1.30744	0.985667	1.32645	0.0263141	0.973686	NA	NA	NA	NA	NA	NA	NA	NA	NA	NA	NA	NA	quantitative
P17931	Galectin-3 OS=Homo sapiens OX=9606 GN=LGALS3 PE=1 SV=5	10	12	10	0.0671355	0.186011	0.1173	medium	0.0693653	0.706298	0.0299215	-0.402068	0.0850975	0.486813	medium	negligible	medium	1.1	1.34034	0.820682	0.431313	0.568687	NA	NA	NA	NA	NA	NA	NA	NA	NA	NA	NA	NA	quantitative
P37837	Transaldolase OS=Homo sapiens OX=9606 GN=TALDO1 PE=1 SV=2	10	12	10	0.0671864	0.186011	0.1173	medium	0.0231378	0.467797	0.113989	-0.51128	-0.164517	0.347445	large	small	medium	0.775082	1.01189	0.765973	0.796887	0.203113	NA	NA	NA	NA	NA	NA	NA	NA	NA	NA	NA	NA	quantitative
Q9BRF8	Serine/threonine-protein phosphatase CPPED1 OS=Homo sapiens OX=9606 GN=CPPED1 PE=1 SV=3	10	12	10	0.0671864	0.186011	0.1173	medium	0.113989	0.467797	0.0231378	-0.347445	0.164517	0.51128	medium	small	large	1.1012	2.33512	0.47158	0.244428	0.755572	NA	NA	NA	NA	NA	NA	NA	NA	NA	NA	NA	NA	quantitative
O15382	Branched-chain-amino-acid aminotransferase, mitochondrial OS=Homo sapiens OX=9606 GN=BCAT2 PE=1 SV=2	10	12	10	0.0675373	0.186513	0.1169	medium	0.0207382	0.126649	0.428152	-0.521532	-0.351654	0.171333	large	medium	small	0.891143	1.08768	0.819307	0.944296	0.0557041	NA	NA	NA	NA	NA	NA	NA	NA	NA	NA	NA	NA	quantitative
P06132	Uroporphyrinogen decarboxylase OS=Homo sapiens OX=9606 GN=UROD PE=1 SV=2	10	12	10	0.0676141	0.186513	0.1168	medium	0.115017	0.021278	0.365991	-0.346417	-0.544473	-0.195801	medium	large	small	0.647455	0.779421	0.830687	0.988815	0.0111851	NA	NA	NA	NA	NA	NA	NA	NA	NA	NA	NA	NA	quantitative
Q12904	Aminoacyl tRNA synthase complex-interacting multifunctional protein 1 OS=Homo sapiens OX=9606 GN=AIMP1 PE=1 SV=2	10	12	10	0.0676141	0.186513	0.1168	medium	0.365991	0.021278	0.115017	0.195801	0.544473	0.346417	small	large	medium	1.83554	1.20441	1.52401	0.0102075	0.989792	NA	NA	NA	NA	NA	NA	NA	NA	NA	NA	NA	NA	quantitative
A0A0B4J2D5	Glutamine amidotransferase-like class 1 domain-containing protein 3B, mitochondrial OS=Homo sapiens OX=9606 GN=GATD3B PE=1 SV=1	10	12	10	0.0679028	0.186631	0.1165	medium	0.040036	0.0395494	0.919824	-0.458362	-0.482005	-0.0216475	medium	medium	negligible	0.544434	0.76915	0.707839	0.985379	0.0146211	NA	NA	NA	NA	NA	NA	NA	NA	NA	NA	NA	NA	quantitative
P21695	Glycerol-3-phosphate dehydrogenase [NAD(+)], cytoplasmic OS=Homo sapiens OX=9606 GN=GPD1 PE=1 SV=4	10	12	10	0.0679543	0.186631	0.1165	medium	0.0330567	0.0490787	0.926776	-0.477171	-0.459309	0.0197645	medium	medium	negligible	0.663692	1.02094	0.650076	0.975728	0.0242725	NA	NA	NA	NA	NA	NA	NA	NA	NA	NA	NA	NA	quantitative
Q9Y2Z9	Ubiquinone biosynthesis monooxygenase COQ6, mitochondrial OS=Homo sapiens OX=9606 GN=COQ6 PE=1 SV=2	10	12	10	0.0679543	0.186631	0.1165	medium	0.926776	0.0490787	0.0330567	0.0197645	-0.459309	-0.477171	negligible	medium	medium	0.568382	0.619488	0.917503	0.979413	0.0205867	NA	NA	NA	NA	NA	NA	NA	NA	NA	NA	NA	NA	quantitative
C9JLW8	Mapk-regulated corepressor-interacting protein 1 OS=Homo sapiens OX=9606 GN=MCRIP1 PE=1 SV=1	10	12	10	0.0681089	0.186631	0.1163	medium	0.0613272	0.0283617	0.646482	-0.415018	-0.515968	-0.0988137	medium	large	negligible	0.136227	0.42033	0.324096	0.986613	0.0133865	NA	NA	NA	NA	NA	NA	NA	NA	NA	NA	NA	NA	quantitative
P21549	Serine--pyruvate aminotransferase OS=Homo sapiens OX=9606 GN=AGXT PE=1 SV=1	10	12	10	0.0681282	0.186631	0.1163	medium	0.0381993	0.0417861	0.95812	0.463008	0.476273	0.0112929	medium	medium	negligible	11.4383	1.11704	10.2398	0.0223656	0.977634	NA	NA	NA	NA	NA	NA	NA	NA	NA	NA	NA	NA	quantitative
Q8NBX0	Saccharopine dehydrogenase-like oxidoreductase OS=Homo sapiens OX=9606 GN=SCCPDH PE=1 SV=1	10	12	10	0.0682122	0.186631	0.1162	medium	0.0364248	0.044118	0.996509	-0.467691	-0.47058	-0.000941027	medium	medium	negligible	0.551139	0.803423	0.685988	0.975728	0.0242725	NA	NA	NA	NA	NA	NA	NA	NA	NA	NA	NA	NA	quantitative
Q16181	Septin-7 OS=Homo sapiens OX=9606 GN=SEPT7 PE=1 SV=2	10	12	10	0.0682315	0.186631	0.1162	medium	0.649634	0.07823	0.0248916	-0.0978658	0.40821	0.504385	negligible	medium	large	1.29877	2.22317	0.584196	0.0449699	0.95503	NA	NA	NA	NA	NA	NA	NA	NA	NA	NA	NA	NA	quantitative
Q9P0J1	[Pyruvate dehydrogenase [acetyl-transferring]]-phosphatase 1, mitochondrial OS=Homo sapiens OX=9606 GN=PDP1 PE=1 SV=3	10	12	10	0.0685229	0.187203	0.1159	medium	0.0214426	0.356	0.157267	-0.518414	-0.20974	0.309543	large	small	medium	0.80912	1.92231	0.420909	0.824944	0.175056	NA	NA	NA	NA	NA	NA	NA	NA	NA	NA	NA	NA	quantitative
Q9NRX2	39S ribosomal protein L17, mitochondrial OS=Homo sapiens OX=9606 GN=MRPL17 PE=1 SV=1	10	12	10	0.0688351	0.18783	0.1156	medium	0.533014	0.0253756	0.0773811	-0.134519	-0.52709	-0.390388	small	large	medium	0.638981	0.75711	0.843974	0.988815	0.0111851	NA	NA	NA	NA	NA	NA	NA	NA	NA	NA	NA	NA	quantitative
Q96GX9	Methylthioribulose-1-phosphate dehydratase OS=Homo sapiens OX=9606 GN=APIP PE=1 SV=1	10	12	10	0.0693585	0.189031	0.1151	medium	0.0247295	0.499311	0.108892	-0.505003	-0.152981	0.352656	large	small	medium	0.874819	1.30561	0.670045	0.73333	0.26667	NA	NA	NA	NA	NA	NA	NA	NA	NA	NA	NA	NA	quantitative
P68871	Hemoglobin subunit beta OS=Homo sapiens OX=9606 GN=HBB PE=1 SV=2	10	12	10	0.0696943	0.189326	0.1147	medium	0.17937	0.319266	0.0213059	0.293355	-0.226596	-0.519012	small	small	large	0.747845	0.544455	1.37357	0.833722	0.166278	NA	NA	NA	NA	NA	NA	NA	NA	NA	NA	NA	NA	quantitative
Q9NSE4	Isoleucine--tRNA ligase, mitochondrial OS=Homo sapiens OX=9606 GN=IARS2 PE=1 SV=2	10	12	10	0.0697802	0.189326	0.1146	medium	0.021098	0.14581	0.38739	-0.519927	-0.334213	0.187099	large	medium	small	0.633715	1.81009	0.350101	0.905752	0.0942475	NA	NA	NA	NA	NA	NA	NA	NA	NA	NA	NA	NA	quantitative
P61803	Dolichyl-diphosphooligosaccharide--protein glycosyltransferase subunit DAD1 OS=Homo sapiens OX=9606 GN=DAD1 PE=1 SV=3	10	12	10	0.0698	0.189326	0.1146	medium	0.0204705	0.198052	0.290796	0.522742	0.294557	-0.229405	large	small	small	1.50713	0.520377	2.89622	0.112905	0.887095	NA	NA	NA	NA	NA	NA	NA	NA	NA	NA	NA	NA	quantitative
Q86UX2	Inter-alpha-trypsin inhibitor heavy chain H5 OS=Homo sapiens OX=9606 GN=ITIH5 PE=2 SV=2	10	12	10	0.0698	0.189326	0.1146	medium	0.0852941	0.616229	0.0281551	0.379834	-0.113291	-0.492656	medium	small	medium	0.814248	0.426912	1.9073	0.673603	0.326397	NA	NA	NA	NA	NA	NA	NA	NA	NA	NA	NA	NA	quantitative
O95822	Malonyl-CoA decarboxylase, mitochondrial OS=Homo sapiens OX=9606 GN=MLYCD PE=1 SV=3	10	12	10	0.0699389	0.189477	0.1145	medium	0.0593951	0.821264	0.0358997	0.418349	-0.0509771	-0.469115	medium	negligible	medium	1.16025	0.56957	2.03706	0.582244	0.417756	NA	NA	NA	NA	NA	NA	NA	NA	NA	NA	NA	NA	quantitative
Q9UKM9	RNA-binding protein Raly OS=Homo sapiens OX=9606 GN=RALY PE=1 SV=1	10	12	10	0.0706512	0.190951	0.1138	medium	0.56518	0.0957561	0.0240951	-0.124046	0.385008	0.50746	small	medium	large	1.25272	1.32253	0.94721	0.0449699	0.95503	NA	NA	NA	NA	NA	NA	NA	NA	NA	NA	NA	NA	quantitative
P06865	Beta-hexosaminidase subunit alpha OS=Homo sapiens OX=9606 GN=HEXA PE=1 SV=2	10	12	10	0.0706512	0.190951	0.1138	medium	0.56518	0.0270019	0.0743402	-0.124046	-0.520893	-0.394691	small	large	medium	0.653207	0.708237	0.9223	0.989792	0.0102075	NA	NA	NA	NA	NA	NA	NA	NA	NA	NA	NA	NA	quantitative
P10155	60 kDa SS-A/Ro ribonucleoprotein OS=Homo sapiens OX=9606 GN=RO60 PE=1 SV=2	10	12	10	0.0710605	0.19183	0.1134	medium	0.0403646	0.90015	0.0533806	-0.457551	-0.0283031	0.429365	medium	negligible	medium	0.975082	1.41986	0.686745	0.52759	0.47241	NA	NA	NA	NA	NA	NA	NA	NA	NA	NA	NA	NA	quantitative
P36969	Phospholipid hydroperoxide glutathione peroxidase OS=Homo sapiens OX=9606 GN=GPX4 PE=1 SV=3	10	12	10	0.0714383	0.192621	0.113	medium	0.0264037	0.531858	0.103968	-0.498787	-0.141486	0.357887	medium	small	medium	0.895316	1.33325	0.67153	0.766306	0.233694	NA	NA	NA	NA	NA	NA	NA	NA	NA	NA	NA	NA	quantitative
P55769	NHP2-like protein 1 OS=Homo sapiens OX=9606 GN=SNU13 PE=1 SV=3	10	12	10	0.0716212	0.192657	0.1129	medium	0.0539407	0.0338694	0.753371	0.428294	0.497982	0.0676254	medium	medium	negligible	1.34779	1.06415	1.26654	0.0133865	0.986613	NA	NA	NA	NA	NA	NA	NA	NA	NA	NA	NA	NA	quantitative
P34059	N-acetylgalactosamine-6-sulfatase OS=Homo sapiens OX=9606 GN=GALNS PE=1 SV=1	10	12	10	0.0716212	0.192657	0.1129	medium	0.0214318	0.167077	0.349177	-0.518462	-0.316898	0.202876	large	medium	small	0.924808	1.70726	0.541692	0.926953	0.0730467	NA	NA	NA	NA	NA	NA	NA	NA	NA	NA	NA	NA	quantitative
P36578	60S ribosomal protein L4 OS=Homo sapiens OX=9606 GN=RPL4 PE=1 SV=5	10	12	10	0.0720566	0.193599	0.1124	medium	0.486616	0.116212	0.0232494	-0.150243	0.362083	0.510827	small	medium	large	1.2251	1.23636	0.990892	0.0683654	0.931635	NA	NA	NA	NA	NA	NA	NA	NA	NA	NA	NA	NA	quantitative
P10620	Microsomal glutathione S-transferase 1 OS=Homo sapiens OX=9606 GN=MGST1 PE=1 SV=1	10	12	10	0.0722548	0.193673	0.1122	medium	0.0894437	0.0256302	0.489367	-0.374629	-0.526096	-0.149288	medium	large	small	0.474416	0.973069	0.487546	0.988815	0.0111851	NA	NA	NA	NA	NA	NA	NA	NA	NA	NA	NA	NA	quantitative
Q96QR8	Transcriptional activator protein Pur-beta OS=Homo sapiens OX=9606 GN=PURB PE=1 SV=3	10	12	10	0.0722548	0.193673	0.1122	medium	0.489367	0.0256302	0.0894437	0.149288	0.526096	0.374629	small	large	medium	1.82815	1.7388	1.05139	0.012243	0.987757	NA	NA	NA	NA	NA	NA	NA	NA	NA	NA	NA	NA	quantitative
Q96DE0	U8 snoRNA-decapping enzyme OS=Homo sapiens OX=9606 GN=NUDT16 PE=1 SV=2	10	12	10	0.0726046	0.194382	0.1119	medium	0.0306825	0.0644363	0.793505	0.484392	0.429847	-0.0563247	medium	medium	negligible	1.40682	1.03461	1.35976	0.0223656	0.977634	NA	NA	NA	NA	NA	NA	NA	NA	NA	NA	NA	NA	quantitative
Q9UNH7	Sorting nexin-6 OS=Homo sapiens OX=9606 GN=SNX6 PE=1 SV=1	10	12	10	0.0732954	0.196	0.1113	medium	0.827355	0.0379708	0.0493889	0.04692	0.486228	0.437294	negligible	medium	medium	2.00174	1.72974	1.15725	0.0205867	0.979413	NA	NA	NA	NA	NA	NA	NA	NA	NA	NA	NA	NA	quantitative
Q969Q0	60S ribosomal protein L36a-like OS=Homo sapiens OX=9606 GN=RPL36AL PE=1 SV=3	10	12	10	0.0739157	0.197195	0.1107	medium	0.0472205	0.0401582	0.864942	0.441842	0.480417	0.0365856	medium	medium	negligible	1.50559	1.03033	1.46127	0.0242725	0.975728	NA	NA	NA	NA	NA	NA	NA	NA	NA	NA	NA	NA	quantitative
Q15904	V-type proton ATPase subunit S1 OS=Homo sapiens OX=9606 GN=ATP6AP1 PE=1 SV=2	10	12	10	0.0739157	0.197195	0.1107	medium	0.0472205	0.0401582	0.864942	-0.441842	-0.480417	-0.0365856	medium	medium	negligible	0.690474	1.0352	0.666997	0.981071	0.0189292	NA	NA	NA	NA	NA	NA	NA	NA	NA	NA	NA	NA	quantitative
O60814	Histone H2B type 1-K OS=Homo sapiens OX=9606 GN=HIST1H2BK PE=1 SV=3	10	12	10	0.0743862	0.19808	0.1102	medium	0.0451219	0.0424402	0.902821	0.446422	0.474648	0.0262601	medium	medium	negligible	3.50001	1.25735	2.78364	0.0159525	0.984047	NA	NA	NA	NA	NA	NA	NA	NA	NA	NA	NA	NA	quantitative
P69905	Hemoglobin subunit alpha OS=Homo sapiens OX=9606 GN=HBA1 PE=1 SV=2	10	12	10	0.0744214	0.19808	0.1102	medium	0.249749	0.244599	0.0222684	0.250405	-0.265572	-0.514877	small	small	large	0.781793	0.535464	1.46003	0.858319	0.141681	NA	NA	NA	NA	NA	NA	NA	NA	NA	NA	NA	NA	quantitative
P63279	SUMO-conjugating enzyme UBC9 OS=Homo sapiens OX=9606 GN=UBE2I PE=1 SV=1	10	12	10	0.0748738	0.199051	0.1098	medium	0.982607	0.0498815	0.0392311	-0.00468812	0.45758	0.460374	negligible	medium	medium	1.11595	1.27741	0.873605	0.0284972	0.971503	NA	NA	NA	NA	NA	NA	NA	NA	NA	NA	NA	NA	quantitative
P22307	Non-specific lipid-transfer protein OS=Homo sapiens OX=9606 GN=SCP2 PE=1 SV=2	10	12	10	0.0753219	0.199863	0.1094	medium	0.122306	0.0244212	0.381762	-0.339342	-0.530897	-0.189356	medium	large	small	0.660743	0.838622	0.787892	0.988815	0.0111851	NA	NA	NA	NA	NA	NA	NA	NA	NA	NA	NA	NA	quantitative
P98179	RNA-binding protein 3 OS=Homo sapiens OX=9606 GN=RBM3 PE=1 SV=1	10	12	10	0.0753861	0.199863	0.1093	medium	0.10293	0.0258538	0.447866	0.359015	0.525231	0.164041	medium	large	small	1.68283	1.20329	1.39853	0.0133865	0.986613	NA	NA	NA	NA	NA	NA	NA	NA	NA	NA	NA	NA	quantitative
P06576	ATP synthase subunit beta, mitochondrial OS=Homo sapiens OX=9606 GN=ATP5F1B PE=1 SV=3	10	12	10	0.0754432	0.199863	0.1093	medium	0.0283166	0.0833775	0.666596	-0.492109	-0.400971	0.0927976	medium	medium	negligible	0.677007	1.06945	0.633042	0.961212	0.038788	NA	NA	NA	NA	NA	NA	NA	NA	NA	NA	NA	NA	quantitative
Q92820	Gamma-glutamyl hydrolase OS=Homo sapiens OX=9606 GN=GGH PE=1 SV=2	10	12	10	0.0755576	0.199933	0.1092	medium	0.290317	0.0230806	0.163746	-0.229637	-0.536479	-0.304621	small	large	medium	0.78261	0.899404	0.870142	0.982614	0.0173865	NA	NA	NA	NA	NA	NA	NA	NA	NA	NA	NA	NA	quantitative
P68036	Ubiquitin-conjugating enzyme E2 L3 OS=Homo sapiens OX=9606 GN=UBE2L3 PE=1 SV=1	10	12	10	0.0762404	0.201505	0.1085	medium	0.548916	0.106433	0.0259758	-0.129302	0.372582	0.500341	small	medium	large	1.1341	1.40309	0.808288	0.0597009	0.940299	NA	NA	NA	NA	NA	NA	NA	NA	NA	NA	NA	NA	quantitative
P04908	Histone H2A type 1-B/E OS=Homo sapiens OX=9606 GN=HIST1H2AB PE=1 SV=2	10	12	10	0.0767039	0.202495	0.1081	medium	0.0281334	0.516841	0.114837	0.49273	0.14674	-0.346597	medium	small	medium	1.08076	0.353656	3.05597	0.255423	0.744577	NA	NA	NA	NA	NA	NA	NA	NA	NA	NA	NA	NA	quantitative
Q96DC8	Enoyl-CoA hydratase domain-containing protein 3, mitochondrial OS=Homo sapiens OX=9606 GN=ECHDC3 PE=1 SV=2	10	12	10	0.076944	0.202893	0.1079	medium	0.2082	0.023169	0.233446	-0.274434	-0.536102	-0.259448	small	large	small	0.407137	0.695179	0.585658	0.987757	0.012243	NA	NA	NA	NA	NA	NA	NA	NA	NA	NA	NA	NA	quantitative
P62195	26S proteasome regulatory subunit 8 OS=Homo sapiens OX=9606 GN=PSMC5 PE=1 SV=1	10	12	10	0.0778454	0.204795	0.1071	medium	0.0454753	0.920322	0.0566943	-0.445638	-0.0225626	0.423169	medium	negligible	medium	1.09632	1.98133	0.553326	0.555048	0.444952	NA	NA	NA	NA	NA	NA	NA	NA	NA	NA	NA	NA	quantitative
Q6YN16	Hydroxysteroid dehydrogenase-like protein 2 OS=Homo sapiens OX=9606 GN=HSDL2 PE=1 SV=1	10	12	10	0.0778454	0.204795	0.1071	medium	0.0991132	0.0275342	0.47719	-0.363251	-0.518939	-0.153539	medium	large	small	0.707663	0.910688	0.777065	0.986613	0.0133865	NA	NA	NA	NA	NA	NA	NA	NA	NA	NA	NA	NA	quantitative
P08311	Cathepsin G OS=Homo sapiens OX=9606 GN=CTSG PE=1 SV=2	10	12	10	0.0781112	0.205256	0.1069	medium	0.0241202	0.298189	0.213027	0.507361	0.236876	-0.271466	large	small	small	6.12996	0.879553	6.96941	0.134059	0.865941	NA	NA	NA	NA	NA	NA	NA	NA	NA	NA	NA	NA	quantitative
Q00796	Sorbitol dehydrogenase OS=Homo sapiens OX=9606 GN=SORD PE=1 SV=4	10	12	10	0.0783483	0.205343	0.1067	medium	0.079484	0.0308353	0.584395	-0.387496	-0.507532	-0.117934	medium	large	small	0.645479	0.851329	0.758202	0.982614	0.0173865	NA	NA	NA	NA	NA	NA	NA	NA	NA	NA	NA	NA	quantitative
Q9BV20	Methylthioribose-1-phosphate isomerase OS=Homo sapiens OX=9606 GN=MRI1 PE=1 SV=1	10	12	10	0.0783483	0.205343	0.1067	medium	0.079484	0.0308353	0.584395	-0.387496	-0.507532	-0.117934	medium	large	small	0.285785	0.968375	0.295118	0.982614	0.0173865	NA	NA	NA	NA	NA	NA	NA	NA	NA	NA	NA	NA	quantitative
P20618	Proteasome subunit beta type-1 OS=Homo sapiens OX=9606 GN=PSMB1 PE=1 SV=2	10	12	10	0.0784151	0.205343	0.1066	medium	0.240437	0.265736	0.0239014	-0.255515	0.253757	0.508221	small	small	large	1.08841	1.28008	0.850267	0.126724	0.873276	NA	NA	NA	NA	NA	NA	NA	NA	NA	NA	NA	NA	quantitative
P17661	Desmin OS=Homo sapiens OX=9606 GN=DES PE=1 SV=3	10	12	10	0.0789142	0.205856	0.1062	medium	0.0299956	0.54982	0.109686	0.486575	0.135304	-0.351831	medium	small	medium	1.30548	0.720933	1.81081	0.26667	0.73333	NA	NA	NA	NA	NA	NA	NA	NA	NA	NA	NA	NA	quantitative
P32969	60S ribosomal protein L9 OS=Homo sapiens OX=9606 GN=RPL9 PE=1 SV=1	10	12	10	0.0789142	0.205856	0.1062	medium	0.109686	0.54982	0.0299956	-0.351831	0.135304	0.486575	medium	small	medium	1.05612	1.35061	0.781959	0.289891	0.710109	NA	NA	NA	NA	NA	NA	NA	NA	NA	NA	NA	NA	quantitative
P08237	ATP-dependent 6-phosphofructokinase, muscle type OS=Homo sapiens OX=9606 GN=PFKM PE=1 SV=2	10	12	10	0.0790638	0.205856	0.106	medium	0.0330527	0.0722453	0.774147	-0.477183	-0.417157	0.0617531	medium	medium	negligible	0.425235	1.15922	0.366827	0.951654	0.0483458	NA	NA	NA	NA	NA	NA	NA	NA	NA	NA	NA	NA	quantitative
P62330	ADP-ribosylation factor 6 OS=Homo sapiens OX=9606 GN=ARF6 PE=1 SV=2	10	12	10	0.0790638	0.205856	0.106	medium	0.0261684	0.398384	0.158277	-0.499639	-0.191667	0.308766	medium	small	medium	0.855655	1.25877	0.679753	0.786969	0.213031	NA	NA	NA	NA	NA	NA	NA	NA	NA	NA	NA	NA	quantitative
P50897	Palmitoyl-protein thioesterase 1 OS=Homo sapiens OX=9606 GN=PPT1 PE=1 SV=1	10	12	10	0.0790638	0.205856	0.106	medium	0.158277	0.398384	0.0261684	-0.308766	0.191667	0.499639	medium	small	medium	1.22614	3.0483	0.402236	0.244428	0.755572	NA	NA	NA	NA	NA	NA	NA	NA	NA	NA	NA	NA	quantitative
P01833	Polymeric immunoglobulin receptor OS=Homo sapiens OX=9606 GN=PIGR PE=1 SV=4	10	12	10	0.079975	0.207435	0.1052	medium	0.811046	0.0407255	0.0554086	0.0514382	0.478956	0.425534	negligible	medium	medium	1.34942	1.42266	0.948523	0.0159525	0.984047	NA	NA	NA	NA	NA	NA	NA	NA	NA	NA	NA	NA	quantitative
Q13263	Transcription intermediary factor 1-beta OS=Homo sapiens OX=9606 GN=TRIM28 PE=1 SV=5	10	12	10	0.079975	0.207435	0.1052	medium	0.0554086	0.0407255	0.811046	-0.425534	-0.478956	-0.0514382	medium	medium	negligible	0.589086	1.13296	0.519951	0.973686	0.0263141	NA	NA	NA	NA	NA	NA	NA	NA	NA	NA	NA	NA	quantitative
Q9UMX5	Neudesin OS=Homo sapiens OX=9606 GN=NENF PE=1 SV=1	10	12	10	0.0799977	0.207435	0.1052	medium	0.0289279	0.0972844	0.614709	0.49006	0.38316	-0.108487	medium	medium	small	2.02869	0.831189	2.44071	0.0483458	0.951654	NA	NA	NA	NA	NA	NA	NA	NA	NA	NA	NA	NA	quantitative
Q7Z7H8	39S ribosomal protein L10, mitochondrial OS=Homo sapiens OX=9606 GN=MRPL10 PE=1 SV=3	10	12	10	0.0800356	0.207435	0.1052	medium	0.0818107	0.708197	0.0361104	0.384372	-0.0845191	-0.468542	medium	negligible	medium	1.00529	0.7893	1.27364	0.609053	0.390947	NA	NA	NA	NA	NA	NA	NA	NA	NA	NA	NA	NA	quantitative
Q9UJ70	N-acetyl-D-glucosamine kinase OS=Homo sapiens OX=9606 GN=NAGK PE=1 SV=4	10	12	10	0.0801569	0.207513	0.1051	medium	0.0763494	0.0327374	0.617776	0.391831	0.501451	0.107543	medium	large	small	1.6428	1.14226	1.4382	0.0146211	0.985379	NA	NA	NA	NA	NA	NA	NA	NA	NA	NA	NA	NA	quantitative
P62269	40S ribosomal protein S18 OS=Homo sapiens OX=9606 GN=RPS18 PE=1 SV=3	10	12	10	0.0805831	0.207906	0.1047	medium	0.371479	0.0262063	0.13458	0.193538	0.523881	0.328173	small	large	medium	1.19792	1.19245	1.00459	0.0133865	0.986613	NA	NA	NA	NA	NA	NA	NA	NA	NA	NA	NA	NA	quantitative
P00746	Complement factor D OS=Homo sapiens OX=9606 GN=CFD PE=1 SV=5	10	12	10	0.0805831	0.207906	0.1047	medium	0.371479	0.0262063	0.13458	-0.193538	-0.523881	-0.328173	small	large	medium	0.37593	0.567973	0.661881	0.989792	0.0102075	NA	NA	NA	NA	NA	NA	NA	NA	NA	NA	NA	NA	quantitative
Q15942	Zyxin OS=Homo sapiens OX=9606 GN=ZYX PE=1 SV=1	10	12	10	0.0805831	0.207906	0.1047	medium	0.371479	0.0262063	0.13458	0.193538	0.523881	0.328173	small	large	medium	1.55404	1.29111	1.20365	0.0111851	0.988815	NA	NA	NA	NA	NA	NA	NA	NA	NA	NA	NA	NA	quantitative
P00915	Carbonic anhydrase 1 OS=Homo sapiens OX=9606 GN=CA1 PE=1 SV=2	10	12	10	0.0807053	0.207985	0.1046	medium	0.180417	0.359004	0.0260203	0.292628	-0.208414	-0.500178	small	small	large	0.826457	0.458125	1.804	0.815878	0.184122	NA	NA	NA	NA	NA	NA	NA	NA	NA	NA	NA	NA	quantitative
O60506	Heterogeneous nuclear ribonucleoprotein Q OS=Homo sapiens OX=9606 GN=SYNCRIP PE=1 SV=2	10	12	10	0.0809733	0.208047	0.1044	medium	0.325733	0.200563	0.0247858	-0.213133	0.292868	0.504788	small	small	large	1.366	1.49032	0.916583	0.0730467	0.926953	NA	NA	NA	NA	NA	NA	NA	NA	NA	NA	NA	NA	quantitative
Q5T653	39S ribosomal protein L2, mitochondrial OS=Homo sapiens OX=9606 GN=MRPL2 PE=1 SV=2	10	12	10	0.0810039	0.208047	0.1044	medium	0.253004	0.0247904	0.201622	-0.248651	-0.529408	-0.278564	small	large	small	0.572942	0.534137	1.07265	0.984047	0.0159525	NA	NA	NA	NA	NA	NA	NA	NA	NA	NA	NA	NA	quantitative
P02763	Alpha-1-acid glycoprotein 1 OS=Homo sapiens OX=9606 GN=ORM1 PE=1 SV=1	10	12	10	0.0810039	0.208047	0.1044	medium	0.253004	0.0247904	0.201622	0.248651	0.529408	0.278564	small	large	small	2.54956	1.76361	1.44565	0.0102075	0.989792	NA	NA	NA	NA	NA	NA	NA	NA	NA	NA	NA	NA	quantitative
Q96HR9	Receptor expression-enhancing protein 6 OS=Homo sapiens OX=9606 GN=REEP6 PE=1 SV=2	10	12	10	0.081319	0.208386	0.1041	medium	0.0778446	0.74573	0.0383393	0.389745	-0.073205	-0.462647	medium	negligible	medium	0.866957	0.47887	1.81042	0.622274	0.377726	NA	NA	NA	NA	NA	NA	NA	NA	NA	NA	NA	NA	quantitative
Q9Y3F4	Serine-threonine kinase receptor-associated protein OS=Homo sapiens OX=9606 GN=STRAP PE=1 SV=1	10	12	10	0.081319	0.208386	0.1041	medium	0.0383393	0.74573	0.0778446	-0.462647	-0.073205	0.389745	medium	negligible	medium	0.938196	1.41059	0.665109	0.609053	0.390947	NA	NA	NA	NA	NA	NA	NA	NA	NA	NA	NA	NA	quantitative
O75264	Small integral membrane protein 24 OS=Homo sapiens OX=9606 GN=SMIM24 PE=2 SV=2	10	12	10	0.0816895	0.208702	0.1038	medium	0.030492	0.092938	0.648788	-0.484993	-0.388482	0.09812	medium	medium	negligible	0.443875	1.05991	0.418784	0.961212	0.038788	NA	NA	NA	NA	NA	NA	NA	NA	NA	NA	NA	NA	quantitative
P62753	40S ribosomal protein S6 OS=Homo sapiens OX=9606 GN=RPS6 PE=1 SV=1	10	12	10	0.0817437	0.208702	0.1037	medium	0.0402301	0.0591916	0.923846	0.457882	0.439142	-0.020558	medium	medium	negligible	1.31837	0.806458	1.63476	0.0359671	0.964033	NA	NA	NA	NA	NA	NA	NA	NA	NA	NA	NA	NA	quantitative
Q53FZ2	Acyl-coenzyme A synthetase ACSM3, mitochondrial OS=Homo sapiens OX=9606 GN=ACSM3 PE=1 SV=2	10	12	10	0.0818366	0.208702	0.1037	medium	0.0733047	0.0347274	0.651922	-0.396191	-0.495421	-0.0971788	medium	medium	negligible	0.589353	1.04321	0.56494	0.981071	0.0189292	NA	NA	NA	NA	NA	NA	NA	NA	NA	NA	NA	NA	quantitative
O95219	Sorting nexin-4 OS=Homo sapiens OX=9606 GN=SNX4 PE=1 SV=1	10	12	10	0.0818366	0.208702	0.1037	medium	0.0733047	0.0347274	0.651922	-0.396191	-0.495421	-0.0971788	medium	medium	negligible	0.755347	1.00884	0.748729	0.982614	0.0173865	NA	NA	NA	NA	NA	NA	NA	NA	NA	NA	NA	NA	quantitative
Q14974	Importin subunit beta-1 OS=Homo sapiens OX=9606 GN=KPNB1 PE=1 SV=2	10	12	10	0.0819995	0.208702	0.1035	medium	0.961882	0.0562272	0.0421875	-0.0102777	0.444719	0.453155	negligible	medium	medium	1.14963	1.18107	0.973379	0.0284972	0.971503	NA	NA	NA	NA	NA	NA	NA	NA	NA	NA	NA	NA	quantitative
P42766	60S ribosomal protein L35 OS=Homo sapiens OX=9606 GN=RPL35 PE=1 SV=2	10	12	10	0.0819995	0.208702	0.1035	medium	0.0421875	0.0562272	0.961882	0.453155	0.444719	-0.0102777	medium	medium	negligible	1.44234	0.919539	1.56855	0.038788	0.961212	NA	NA	NA	NA	NA	NA	NA	NA	NA	NA	NA	NA	quantitative
P26440	Isovaleryl-CoA dehydrogenase, mitochondrial OS=Homo sapiens OX=9606 GN=IVD PE=1 SV=2	10	12	10	0.082085	0.208702	0.1034	medium	0.0442129	0.0533764	1	-0.448465	-0.45033	0	medium	medium	negligible	0.696665	0.96278	0.723597	0.971503	0.0284972	NA	NA	NA	NA	NA	NA	NA	NA	NA	NA	NA	NA	quantitative
P09960	Leukotriene A-4 hydrolase OS=Homo sapiens OX=9606 GN=LTA4H PE=1 SV=2	10	12	10	0.0824355	0.208743	0.1032	medium	0.0406711	0.783843	0.074025	-0.456799	-0.0619102	0.395145	medium	negligible	medium	0.982396	1.35132	0.726993	0.595705	0.404295	NA	NA	NA	NA	NA	NA	NA	NA	NA	NA	NA	NA	quantitative
O43242	26S proteasome non-ATPase regulatory subunit 3 OS=Homo sapiens OX=9606 GN=PSMD3 PE=1 SV=2	10	12	10	0.0824355	0.208743	0.1032	medium	0.231379	0.288031	0.0256234	-0.260628	0.242013	0.501638	small	small	large	1.05465	1.42925	0.737906	0.119674	0.880326	NA	NA	NA	NA	NA	NA	NA	NA	NA	NA	NA	NA	quantitative
Q9H8H3	Methyltransferase-like protein 7A OS=Homo sapiens OX=9606 GN=METTL7A PE=1 SV=1	10	12	10	0.0824902	0.208743	0.1031	medium	0.538695	0.031143	0.0917852	-0.132646	-0.506525	-0.371782	small	large	medium	0.584911	0.678913	0.86154	0.986613	0.0133865	NA	NA	NA	NA	NA	NA	NA	NA	NA	NA	NA	NA	quantitative
Q9Y3B7	39S ribosomal protein L11, mitochondrial OS=Homo sapiens OX=9606 GN=MRPL11 PE=1 SV=1	10	12	10	0.0824902	0.208743	0.1031	medium	0.0917852	0.031143	0.538695	-0.371782	-0.506525	-0.132646	medium	large	small	0.625287	0.878377	0.711867	0.985379	0.0146211	NA	NA	NA	NA	NA	NA	NA	NA	NA	NA	NA	NA	quantitative
P00738	Haptoglobin OS=Homo sapiens OX=9606 GN=HP PE=1 SV=1	10	12	10	0.0825605	0.208743	0.103	medium	0.336635	0.026335	0.15294	0.208303	0.523392	0.312922	small	large	medium	2.4119	1.9635	1.22837	0.012243	0.987757	NA	NA	NA	NA	NA	NA	NA	NA	NA	NA	NA	NA	quantitative
O95168	NADH dehydrogenase [ubiquinone] 1 beta subcomplex subunit 4 OS=Homo sapiens OX=9606 GN=NDUFB4 PE=1 SV=3	10	12	10	0.0836941	0.211374	0.1021	medium	0.465218	0.0295403	0.109553	-0.157779	-0.511868	-0.351969	small	large	medium	0.689508	0.766906	0.899078	0.984047	0.0159525	NA	NA	NA	NA	NA	NA	NA	NA	NA	NA	NA	NA	quantitative
Q86U28	Iron-sulfur cluster assembly 2 homolog, mitochondrial OS=Homo sapiens OX=9606 GN=ISCA2 PE=1 SV=2	10	12	10	0.0840754	0.212101	0.1018	medium	0.173115	0.0264316	0.304021	-0.297768	-0.523027	-0.223093	small	large	small	0.655425	0.754167	0.869071	0.989792	0.0102075	NA	NA	NA	NA	NA	NA	NA	NA	NA	NA	NA	NA	quantitative
Q02952	A-kinase anchor protein 12 OS=Homo sapiens OX=9606 GN=AKAP12 PE=1 SV=4	10	12	10	0.0844584	0.212831	0.1015	medium	0.350007	0.192984	0.0262604	-0.202522	0.298017	0.499305	small	small	medium	1.56007	2.33843	0.667144	0.134059	0.865941	NA	NA	NA	NA	NA	NA	NA	NA	NA	NA	NA	NA	quantitative
P78527	DNA-dependent protein kinase catalytic subunit OS=Homo sapiens OX=9606 GN=PRKDC PE=1 SV=3	10	12	10	0.0846506	0.213079	0.1013	medium	0.120964	0.534523	0.0319103	-0.340618	0.140562	0.480597	medium	small	medium	1.08483	2.24842	0.482484	0.255423	0.744577	NA	NA	NA	NA	NA	NA	NA	NA	NA	NA	NA	NA	quantitative
P30047	GTP cyclohydrolase 1 feedback regulatory protein OS=Homo sapiens OX=9606 GN=GCHFR PE=1 SV=3	10	12	10	0.0847709	0.213146	0.1012	medium	0.722268	0.0389815	0.0674785	-0.0765181	-0.483506	-0.404986	negligible	medium	medium	0.381869	0.444533	0.859033	0.982614	0.0173865	NA	NA	NA	NA	NA	NA	NA	NA	NA	NA	NA	NA	quantitative
P54136	Arginine--tRNA ligase, cytoplasmic OS=Homo sapiens OX=9606 GN=RARS PE=1 SV=2	10	12	10	0.0852943	0.214225	0.1008	medium	0.0569984	0.980118	0.053983	-0.422616	0.00562084	0.428214	medium	negligible	medium	1.42205	2.44299	0.582096	0.52759	0.47241	NA	NA	NA	NA	NA	NA	NA	NA	NA	NA	NA	NA	quantitative
P30536	Translocator protein OS=Homo sapiens OX=9606 GN=TSPO PE=1 SV=3	10	12	10	0.085618	0.214564	0.1005	medium	0.219256	0.0265283	0.245375	0.267711	0.522662	0.252787	small	large	small	1.52764	1.09607	1.39375	0.0223656	0.977634	NA	NA	NA	NA	NA	NA	NA	NA	NA	NA	NA	NA	quantitative
P61254	60S ribosomal protein L26 OS=Homo sapiens OX=9606 GN=RPL26 PE=1 SV=1	10	12	10	0.085618	0.214564	0.1005	medium	0.245375	0.0265283	0.219256	0.252787	0.522662	0.267711	small	large	small	1.31237	1.11711	1.17479	0.0146211	0.985379	NA	NA	NA	NA	NA	NA	NA	NA	NA	NA	NA	NA	quantitative
P54727	UV excision repair protein RAD23 homolog B OS=Homo sapiens OX=9606 GN=RAD23B PE=1 SV=1	10	12	10	0.0859022	0.215039	0.1003	medium	0.0355526	0.0807688	0.755037	-0.470068	-0.40459	0.0671525	medium	medium	negligible	0.721889	0.990315	0.728949	0.951654	0.0483458	NA	NA	NA	NA	NA	NA	NA	NA	NA	NA	NA	NA	quantitative
P30461	HLA class I histocompatibility antigen, B-13 alpha chain OS=Homo sapiens OX=9606 GN=HLA-B PE=1 SV=1	10	12	10	0.0860325	0.215129	0.1002	medium	0.147732	0.0280867	0.36139	0.317091	0.516947	0.197715	medium	large	small	3.31495	2.38375	1.39064	0.0111851	0.988815	NA	NA	NA	NA	NA	NA	NA	NA	NA	NA	NA	NA	quantitative
Q15746	Myosin light chain kinase, smooth muscle OS=Homo sapiens OX=9606 GN=MYLK PE=1 SV=4	10	12	10	0.0864654	0.215973	0.09986	medium	0.0274373	0.311485	0.222572	-0.495126	-0.230334	0.265745	medium	small	small	0.742094	1.26876	0.584897	0.796887	0.203113	NA	NA	NA	NA	NA	NA	NA	NA	NA	NA	NA	NA	quantitative
Q8NFV4	Protein ABHD11 OS=Homo sapiens OX=9606 GN=ABHD11 PE=1 SV=1	10	12	10	0.0865965	0.216063	0.09976	medium	0.0269145	0.247292	0.28137	-0.496962	-0.264026	0.234029	medium	small	small	0.89069	1.18048	0.754512	0.85041	0.14959	NA	NA	NA	NA	NA	NA	NA	NA	NA	NA	NA	NA	quantitative
O00233	26S proteasome non-ATPase regulatory subunit 9 OS=Homo sapiens OX=9606 GN=PSMD9 PE=1 SV=3	10	12	10	0.0868182	0.216379	0.09958	medium	0.250766	0.278122	0.0271927	-0.249855	0.247149	0.495981	small	small	medium	1.25493	1.37935	0.909802	0.134059	0.865941	NA	NA	NA	NA	NA	NA	NA	NA	NA	NA	NA	NA	quantitative
P04350	Tubulin beta-4A chain OS=Homo sapiens OX=9606 GN=TUBB4A PE=1 SV=2	10	12	10	0.0873873	0.217321	0.09913	medium	0.0297187	0.414012	0.166033	-0.487468	-0.185316	0.30292	medium	small	medium	0.887663	1.64631	0.539185	0.744577	0.255423	NA	NA	NA	NA	NA	NA	NA	NA	NA	NA	NA	NA	quantitative
P35555	Fibrillin-1 OS=Homo sapiens OX=9606 GN=FBN1 PE=1 SV=4	10	12	10	0.0873873	0.217321	0.09913	medium	0.0297187	0.414012	0.166033	0.487468	0.185316	-0.30292	medium	small	medium	1.77399	0.804802	2.20425	0.193475	0.806525	NA	NA	NA	NA	NA	NA	NA	NA	NA	NA	NA	NA	quantitative
O75153	Clustered mitochondria protein homolog OS=Homo sapiens OX=9606 GN=CLUH PE=1 SV=2	10	12	10	0.0878769	0.218144	0.09875	medium	0.167385	0.0282043	0.327227	-0.301923	-0.516527	-0.212465	medium	large	small	0.317236	0.527067	0.601888	0.982614	0.0173865	NA	NA	NA	NA	NA	NA	NA	NA	NA	NA	NA	NA	quantitative
P60981	Destrin OS=Homo sapiens OX=9606 GN=DSTN PE=1 SV=3	10	12	10	0.0879102	0.218144	0.09872	medium	0.0407503	0.727745	0.0864757	-0.456606	-0.0786008	0.378331	medium	negligible	medium	0.825205	1.2928	0.638307	0.595705	0.404295	NA	NA	NA	NA	NA	NA	NA	NA	NA	NA	NA	NA	quantitative
Q96BW5	Phosphotriesterase-related protein OS=Homo sapiens OX=9606 GN=PTER PE=1 SV=1	10	12	10	0.0892185	0.221149	0.0977	medium	0.0432113	0.0664523	0.903496	-0.45076	-0.426449	0.026077	medium	medium	negligible	0.544941	1.03706	0.525466	0.964033	0.0359671	NA	NA	NA	NA	NA	NA	NA	NA	NA	NA	NA	NA	quantitative
Q9Y3B8	Oligoribonuclease, mitochondrial OS=Homo sapiens OX=9606 GN=REXO2 PE=1 SV=3	10	12	10	0.0895995	0.221632	0.09741	medium	0.0281747	0.210835	0.338126	-0.492589	-0.286123	0.207651	medium	small	small	0.645091	1.51697	0.425251	0.873276	0.126724	NA	NA	NA	NA	NA	NA	NA	NA	NA	NA	NA	NA	quantitative
Q6DD88	Atlastin-3 OS=Homo sapiens OX=9606 GN=ATL3 PE=1 SV=1	10	12	10	0.0897949	0.221632	0.09726	medium	0.453451	0.0316518	0.120794	0.16201	0.504881	0.34078	small	large	medium	1.39991	1.13994	1.22806	0.0173865	0.982614	NA	NA	NA	NA	NA	NA	NA	NA	NA	NA	NA	NA	quantitative
O96009	Napsin-A OS=Homo sapiens OX=9606 GN=NAPSA PE=1 SV=1	10	12	10	0.0898034	0.221632	0.09725	medium	0.0496878	0.0570362	0.982728	-0.436681	-0.443172	-0.00465545	medium	medium	negligible	0.509845	0.732344	0.696182	0.977634	0.0223656	NA	NA	NA	NA	NA	NA	NA	NA	NA	NA	NA	NA	quantitative
Q8IV08	Phospholipase D3 OS=Homo sapiens OX=9606 GN=PLD3 PE=1 SV=1	10	12	10	0.0898034	0.221632	0.09725	medium	0.982728	0.0570362	0.0496878	0.00465545	0.443172	0.436681	negligible	medium	medium	1.25382	1.25708	0.997413	0.0284972	0.971503	NA	NA	NA	NA	NA	NA	NA	NA	NA	NA	NA	NA	quantitative
P80404	4-aminobutyrate aminotransferase, mitochondrial OS=Homo sapiens OX=9606 GN=ABAT PE=1 SV=3	10	12	10	0.0900333	0.221718	0.09707	medium	0.265521	0.0283389	0.212396	-0.24206	-0.516048	-0.271852	small	large	small	0.681763	0.787029	0.866248	0.986613	0.0133865	NA	NA	NA	NA	NA	NA	NA	NA	NA	NA	NA	NA	quantitative
P06753	Tropomyosin alpha-3 chain OS=Homo sapiens OX=9606 GN=TPM3 PE=1 SV=2	10	12	10	0.0900333	0.221718	0.09707	medium	0.66558	0.0987365	0.034521	-0.0930999	0.381427	0.472948	negligible	medium	medium	1.54637	1.93611	0.798701	0.0519214	0.948079	NA	NA	NA	NA	NA	NA	NA	NA	NA	NA	NA	NA	quantitative
Q8IUE6	Histone H2A type 2-B OS=Homo sapiens OX=9606 GN=HIST2H2AB PE=1 SV=3	10	12	10	0.0903065	0.221994	0.09687	medium	0.237911	0.0283558	0.237911	0.256926	0.515989	0.256926	small	large	small	1.52058	1.25364	1.21293	0.0111851	0.988815	NA	NA	NA	NA	NA	NA	NA	NA	NA	NA	NA	NA	quantitative
Q00872	Myosin-binding protein C, slow-type OS=Homo sapiens OX=9606 GN=MYBPC1 PE=1 SV=2	10	12	10	0.0903407	0.221994	0.09684	medium	0.0783067	0.803722	0.0457828	0.389107	-0.0560849	-0.44496	medium	negligible	medium	1.67185	0.415096	4.02761	0.595705	0.404295	NA	NA	NA	NA	NA	NA	NA	NA	NA	NA	NA	NA	quantitative
P07360	Complement component C8 gamma chain OS=Homo sapiens OX=9606 GN=C8G PE=1 SV=3	10	12	10	0.0904863	0.222112	0.09673	medium	0.0293463	0.336097	0.214009	0.488681	0.218718	-0.270869	medium	small	small	1.36445	0.692017	1.97171	0.193475	0.806525	NA	NA	NA	NA	NA	NA	NA	NA	NA	NA	NA	NA	quantitative
Q15029	116 kDa U5 small nuclear ribonucleoprotein component OS=Homo sapiens OX=9606 GN=EFTUD2 PE=1 SV=1	10	12	10	0.0906149	0.222187	0.09663	medium	0.13308	0.519501	0.033909	0.329493	-0.145804	-0.474693	medium	small	medium	0.576389	0.455893	1.26431	0.744577	0.255423	NA	NA	NA	NA	NA	NA	NA	NA	NA	NA	NA	NA	quantitative
P26599	Polypyrimidine tract-binding protein 1 OS=Homo sapiens OX=9606 GN=PTBP1 PE=1 SV=1	10	12	10	0.0911658	0.223176	0.09621	medium	0.0291057	0.301002	0.241413	-0.489472	-0.235475	0.254972	medium	small	small	0.947872	1.12563	0.842082	0.833722	0.166278	NA	NA	NA	NA	NA	NA	NA	NA	NA	NA	NA	NA	quantitative
P55899	IgG receptor FcRn large subunit p51 OS=Homo sapiens OX=9606 GN=FCGRT PE=1 SV=1	10	12	10	0.0912694	0.223176	0.09613	medium	0.0977809	0.0354339	0.5574	0.364762	0.493355	0.12655	medium	medium	small	1.54076	1.2939	1.19079	0.0173865	0.982614	NA	NA	NA	NA	NA	NA	NA	NA	NA	NA	NA	NA	quantitative
P20700	Lamin-B1 OS=Homo sapiens OX=9606 GN=LMNB1 PE=1 SV=2	10	12	10	0.0913127	0.223176	0.0961	medium	0.0293981	0.178456	0.401708	0.488511	0.308341	-0.181447	medium	medium	small	1.30323	0.800271	1.62848	0.088564	0.911436	NA	NA	NA	NA	NA	NA	NA	NA	NA	NA	NA	NA	quantitative
Q9BRJ7	Tudor-interacting repair regulator protein OS=Homo sapiens OX=9606 GN=NUDT16L1 PE=1 SV=1	10	12	10	0.0916592	0.223782	0.09584	medium	0.161791	0.0300651	0.351492	-0.30609	-0.510091	-0.201889	medium	large	small	0.738661	0.838386	0.881051	0.979413	0.0205867	NA	NA	NA	NA	NA	NA	NA	NA	NA	NA	NA	NA	quantitative
Q9Y226	Solute carrier family 22 member 13 OS=Homo sapiens OX=9606 GN=SLC22A13 PE=2 SV=2	10	12	10	0.0928385	0.226418	0.09496	medium	0.0572399	0.960377	0.0637173	-0.422179	-0.0112053	0.41102	medium	negligible	medium	0.942878	1.78283	0.528865	0.486197	0.513803	NA	NA	NA	NA	NA	NA	NA	NA	NA	NA	NA	NA	quantitative
Q13151	Heterogeneous nuclear ribonucleoprotein A0 OS=Homo sapiens OX=9606 GN=HNRNPA0 PE=1 SV=1	10	12	10	0.0933675	0.227464	0.09457	medium	0.0721292	0.0441426	0.742714	0.397915	0.470522	0.0706579	medium	medium	negligible	1.33678	0.945984	1.41311	0.0223656	0.977634	NA	NA	NA	NA	NA	NA	NA	NA	NA	NA	NA	NA	quantitative
P08133	Annexin A6 OS=Homo sapiens OX=9606 GN=ANXA6 PE=1 SV=3	10	12	10	0.0937662	0.228191	0.09427	medium	0.15251	0.47345	0.0338009	-0.313261	0.162416	0.475004	medium	small	medium	1.02961	1.26191	0.815917	0.278162	0.721838	NA	NA	NA	NA	NA	NA	NA	NA	NA	NA	NA	NA	quantitative
Q9Y625	Glypican-6 OS=Homo sapiens OX=9606 GN=GPC6 PE=1 SV=1	10	12	10	0.0946494	0.230094	0.09363	medium	0.429101	0.1715	0.0310643	0.170978	-0.313518	-0.483198	small	medium	medium	0.624914	0.553636	1.12875	0.931635	0.0683654	NA	NA	NA	NA	NA	NA	NA	NA	NA	NA	NA	NA	quantitative
Q9NYL9	Tropomodulin-3 OS=Homo sapiens OX=9606 GN=TMOD3 PE=1 SV=1	10	12	10	0.0948378	0.230306	0.09349	medium	0.0958201	0.709997	0.0432629	-0.367017	0.0839718	0.450641	medium	negligible	medium	1.01632	1.50949	0.673286	0.377726	0.622274	NA	NA	NA	NA	NA	NA	NA	NA	NA	NA	NA	NA	quantitative
Q16718	NADH dehydrogenase [ubiquinone] 1 alpha subcomplex subunit 5 OS=Homo sapiens OX=9606 GN=NDUFA5 PE=1 SV=3	10	12	10	0.0954053	0.23096	0.09308	medium	0.156331	0.0320168	0.376806	-0.310268	-0.503716	-0.191363	medium	large	small	0.558512	0.72218	0.77337	0.985379	0.0146211	NA	NA	NA	NA	NA	NA	NA	NA	NA	NA	NA	NA	quantitative
Q6P1L8	39S ribosomal protein L14, mitochondrial OS=Homo sapiens OX=9606 GN=MRPL14 PE=1 SV=1	10	12	10	0.0954053	0.23096	0.09308	medium	0.156331	0.0320168	0.376806	-0.310268	-0.503716	-0.191363	medium	large	small	0.213811	0.813643	0.262783	0.981071	0.0189292	NA	NA	NA	NA	NA	NA	NA	NA	NA	NA	NA	NA	quantitative
Q7L266	Isoaspartyl peptidase/L-asparaginase OS=Homo sapiens OX=9606 GN=ASRGL1 PE=1 SV=2	10	12	10	0.0955138	0.23096	0.093	medium	0.112183	0.0357294	0.513036	-0.349268	-0.492501	-0.141194	medium	medium	small	0.608123	0.979219	0.621029	0.982614	0.0173865	NA	NA	NA	NA	NA	NA	NA	NA	NA	NA	NA	NA	quantitative
Q86V81	THO complex subunit 4 OS=Homo sapiens OX=9606 GN=ALYREF PE=1 SV=3	10	12	10	0.0955138	0.23096	0.093	medium	0.0421238	0.0819384	0.808957	0.453306	0.402956	-0.0520187	medium	medium	negligible	1.41438	0.892733	1.58432	0.0333166	0.966683	NA	NA	NA	NA	NA	NA	NA	NA	NA	NA	NA	NA	quantitative
Q13825	Methylglutaconyl-CoA hydratase, mitochondrial OS=Homo sapiens OX=9606 GN=AUH PE=1 SV=1	10	12	10	0.0961399	0.232227	0.09255	medium	0.132868	0.0338718	0.441884	-0.32968	-0.497974	-0.166233	medium	medium	small	0.615914	0.79606	0.773703	0.989792	0.0102075	NA	NA	NA	NA	NA	NA	NA	NA	NA	NA	NA	NA	quantitative
P35659	Protein DEK OS=Homo sapiens OX=9606 GN=DEK PE=1 SV=1	10	12	10	0.0971558	0.234202	0.09182	medium	0.647856	0.109563	0.0370535	-0.0984002	0.369137	0.466009	negligible	medium	medium	2.12989	2.72099	0.782764	0.0557041	0.944296	NA	NA	NA	NA	NA	NA	NA	NA	NA	NA	NA	NA	quantitative
Q71U36	Tubulin alpha-1A chain OS=Homo sapiens OX=9606 GN=TUBA1A PE=1 SV=1	10	12	10	0.0972386	0.234202	0.09176	medium	0.0340292	0.137913	0.532771	-0.474348	-0.341161	0.1346	medium	medium	small	0.79915	1.11363	0.71761	0.931635	0.0683654	NA	NA	NA	NA	NA	NA	NA	NA	NA	NA	NA	NA	quantitative
P60709	Actin, cytoplasmic 1 OS=Homo sapiens OX=9606 GN=ACTB PE=1 SV=1	10	12	10	0.0972663	0.234202	0.09175	medium	0.890155	0.0548389	0.0608323	0.0297044	0.447419	0.415862	negligible	medium	medium	1.30906	1.29037	1.01448	0.038788	0.961212	NA	NA	NA	NA	NA	NA	NA	NA	NA	NA	NA	NA	quantitative
P48728	Aminomethyltransferase, mitochondrial OS=Homo sapiens OX=9606 GN=AMT PE=1 SV=1	10	12	10	0.0977557	0.234882	0.0914	medium	0.0582193	0.0577928	0.927791	-0.420423	-0.441742	-0.0194898	medium	medium	negligible	0.581216	0.801364	0.725283	0.971503	0.0284972	NA	NA	NA	NA	NA	NA	NA	NA	NA	NA	NA	NA	quantitative
Q96TC7	Regulator of microtubule dynamics protein 3 OS=Homo sapiens OX=9606 GN=RMDN3 PE=1 SV=2	10	12	10	0.0977557	0.234882	0.0914	medium	0.0582193	0.0577928	0.927791	-0.420423	-0.441742	-0.0194898	medium	medium	negligible	0.684286	0.95495	0.716567	0.969171	0.030829	NA	NA	NA	NA	NA	NA	NA	NA	NA	NA	NA	NA	quantitative
O15372	Eukaryotic translation initiation factor 3 subunit H OS=Homo sapiens OX=9606 GN=EIF3H PE=1 SV=1	10	12	10	0.0980431	0.234959	0.0912	medium	0.0556878	0.0608645	0.96558	0.425017	0.436102	0.00927984	medium	medium	negligible	1.83961	1.08073	1.70219	0.0263141	0.973686	NA	NA	NA	NA	NA	NA	NA	NA	NA	NA	NA	NA	quantitative
P39060	Collagen alpha-1(XVIII) chain OS=Homo sapiens OX=9606 GN=COL18A1 PE=1 SV=5	10	12	10	0.0981267	0.234959	0.09114	medium	0.996557	0.0640569	0.0532361	0.000927954	-0.430497	-0.429643	negligible	medium	medium	0.812844	0.689491	1.1789	0.948079	0.0519214	NA	NA	NA	NA	NA	NA	NA	NA	NA	NA	NA	NA	quantitative
P08263	Glutathione S-transferase A1 OS=Homo sapiens OX=9606 GN=GSTA1 PE=1 SV=3	10	12	10	0.098201	0.234959	0.09109	medium	0.108046	0.0379105	0.544209	-0.35354	-0.486392	-0.130838	medium	medium	small	0.477836	0.953003	0.5014	0.982614	0.0173865	NA	NA	NA	NA	NA	NA	NA	NA	NA	NA	NA	NA	quantitative
P28072	Proteasome subunit beta type-6 OS=Homo sapiens OX=9606 GN=PSMB6 PE=1 SV=4	10	12	10	0.098201	0.234959	0.09109	medium	0.544209	0.0379105	0.108046	-0.130838	-0.486392	-0.35354	small	medium	medium	0.653932	0.662834	0.98657	0.977634	0.0223656	NA	NA	NA	NA	NA	NA	NA	NA	NA	NA	NA	NA	quantitative
P19013	Keratin, type II cytoskeletal 4 OS=Homo sapiens OX=9606 GN=KRT4 PE=1 SV=4	10	12	10	0.0990978	0.236606	0.09046	medium	0.151003	0.034062	0.403154	-0.314459	-0.497402	-0.180883	medium	medium	small	0.150175	1.11218	0.135028	0.981071	0.0189292	NA	NA	NA	NA	NA	NA	NA	NA	NA	NA	NA	NA	quantitative
P05976	Myosin light chain 1/3, skeletal muscle isoform OS=Homo sapiens OX=9606 GN=MYL1 PE=2 SV=3	10	12	10	0.0990978	0.236606	0.09046	medium	0.403154	0.034062	0.151003	-0.180883	-0.497402	-0.314459	small	medium	medium	0.447283	0.724346	0.617499	0.981071	0.0189292	NA	NA	NA	NA	NA	NA	NA	NA	NA	NA	NA	NA	quantitative
P22314	Ubiquitin-like modifier-activating enzyme 1 OS=Homo sapiens OX=9606 GN=UBA1 PE=1 SV=3	10	12	10	0.099842	0.237634	0.08994	medium	0.0332327	0.350215	0.223463	-0.476655	-0.212314	0.26522	medium	small	small	0.853371	1.18734	0.718724	0.744577	0.255423	NA	NA	NA	NA	NA	NA	NA	NA	NA	NA	NA	NA	quantitative
P30613	Pyruvate kinase PKLR OS=Homo sapiens OX=9606 GN=PKLR PE=1 SV=2	10	12	10	0.099842	0.237634	0.08994	medium	0.0332327	0.350215	0.223463	-0.476655	-0.212314	0.26522	medium	small	small	0.634739	1.28618	0.493509	0.786969	0.213031	NA	NA	NA	NA	NA	NA	NA	NA	NA	NA	NA	NA	quantitative
P00167	Cytochrome b5 OS=Homo sapiens OX=9606 GN=CYB5A PE=1 SV=2	10	12	10	0.099842	0.237634	0.08994	medium	0.223463	0.0322913	0.278326	-0.26522	-0.502848	-0.235545	small	large	small	0.69877	0.762365	0.916582	0.986613	0.0133865	NA	NA	NA	NA	NA	NA	NA	NA	NA	NA	NA	NA	quantitative
Q13148	TAR DNA-binding protein 43 OS=Homo sapiens OX=9606 GN=TARDBP PE=1 SV=1	10	12	10	0.100145	0.238106	0.08973	medium	0.249842	0.0323096	0.249842	0.250354	0.50279	0.250354	small	large	small	1.2365	1.06064	1.16581	0.0189292	0.981071	NA	NA	NA	NA	NA	NA	NA	NA	NA	NA	NA	NA	quantitative
P12268	Inosine-5'-monophosphate dehydrogenase 2 OS=Homo sapiens OX=9606 GN=IMPDH2 PE=1 SV=2	10	12	10	0.100611	0.238556	0.08941	medium	0.251642	0.314228	0.0329643	-0.249383	0.229009	0.477444	small	small	medium	1.11968	1.67953	0.666662	0.157789	0.842211	NA	NA	NA	NA	NA	NA	NA	NA	NA	NA	NA	NA	quantitative
P16298	Serine/threonine-protein phosphatase 2B catalytic subunit beta isoform OS=Homo sapiens OX=9606 GN=PPP3CB PE=1 SV=2	10	12	10	0.100716	0.238556	0.08934	medium	0.0409571	0.100113	0.717577	0.456103	0.379804	-0.0778712	medium	medium	negligible	2.61846	0.991255	2.64156	0.0417864	0.958214	NA	NA	NA	NA	NA	NA	NA	NA	NA	NA	NA	NA	quantitative
P61106	Ras-related protein Rab-14 OS=Homo sapiens OX=9606 GN=RAB14 PE=1 SV=4	10	12	10	0.100754	0.238556	0.08932	medium	0.104019	0.0401902	0.576246	0.357832	0.480334	0.120513	medium	medium	small	1.12637	1.0088	1.11654	0.0189292	0.981071	NA	NA	NA	NA	NA	NA	NA	NA	NA	NA	NA	NA	quantitative
P14207	Folate receptor beta OS=Homo sapiens OX=9606 GN=FOLR2 PE=1 SV=4	10	12	10	0.100754	0.238556	0.08932	medium	0.104019	0.0401902	0.576246	0.357832	0.480334	0.120513	medium	medium	small	1.56888	1.06336	1.47541	0.0173865	0.982614	NA	NA	NA	NA	NA	NA	NA	NA	NA	NA	NA	NA	quantitative
P11413	Glucose-6-phosphate 1-dehydrogenase OS=Homo sapiens OX=9606 GN=G6PD PE=1 SV=4	10	12	10	0.101069	0.238737	0.0891	medium	0.0674302	0.980246	0.063959	-0.405062	0.00558462	0.410623	medium	negligible	medium	0.867182	2.73876	0.316634	0.541344	0.458656	NA	NA	NA	NA	NA	NA	NA	NA	NA	NA	NA	NA	quantitative
Q96PD5	N-acetylmuramoyl-L-alanine amidase OS=Homo sapiens OX=9606 GN=PGLYRP2 PE=1 SV=1	10	12	10	0.101146	0.238737	0.08905	medium	0.0802106	0.0471749	0.727274	0.386513	0.46351	0.075078	medium	medium	negligible	1.44718	0.936361	1.54554	0.0242725	0.975728	NA	NA	NA	NA	NA	NA	NA	NA	NA	NA	NA	NA	quantitative
P51159	Ras-related protein Rab-27A OS=Homo sapiens OX=9606 GN=RAB27A PE=1 SV=3	10	12	10	0.101146	0.238737	0.08905	medium	0.727274	0.0471749	0.0802106	0.075078	0.46351	0.386513	negligible	medium	medium	1.72477	1.92173	0.897507	0.0223656	0.977634	NA	NA	NA	NA	NA	NA	NA	NA	NA	NA	NA	NA	quantitative
P20711	Aromatic-L-amino-acid decarboxylase OS=Homo sapiens OX=9606 GN=DDC PE=1 SV=2	10	12	10	0.10153	0.239395	0.08879	medium	0.170927	0.0342143	0.366609	-0.299342	-0.496945	-0.195545	small	medium	small	0.598001	0.737415	0.810942	0.984047	0.0159525	NA	NA	NA	NA	NA	NA	NA	NA	NA	NA	NA	NA	quantitative
P31150	Rab GDP dissociation inhibitor alpha OS=Homo sapiens OX=9606 GN=GDI1 PE=1 SV=2	10	12	10	0.102098	0.240285	0.0884	medium	0.105911	0.692489	0.0458789	-0.355799	0.0893196	0.444749	medium	negligible	medium	1.00541	1.39696	0.719708	0.33897	0.66103	NA	NA	NA	NA	NA	NA	NA	NA	NA	NA	NA	NA	quantitative
P07148	Fatty acid-binding protein, liver OS=Homo sapiens OX=9606 GN=FABP1 PE=1 SV=1	10	12	10	0.102224	0.240285	0.08832	medium	0.0430157	0.095621	0.753335	-0.451214	-0.385173	0.0676357	medium	medium	negligible	0.782179	1.23366	0.634032	0.969171	0.030829	NA	NA	NA	NA	NA	NA	NA	NA	NA	NA	NA	NA	quantitative
Q9UM22	Mammalian ependymin-related protein 1 OS=Homo sapiens OX=9606 GN=EPDR1 PE=1 SV=2	10	12	10	0.102224	0.240285	0.08832	medium	0.0430157	0.095621	0.753335	-0.451214	-0.385173	0.0676357	medium	medium	negligible	0.253572	2.23706	0.113351	0.936081	0.063919	NA	NA	NA	NA	NA	NA	NA	NA	NA	NA	NA	NA	quantitative
Q96I99	Succinate--CoA ligase [GDP-forming] subunit beta, mitochondrial OS=Homo sapiens OX=9606 GN=SUCLG2 PE=1 SV=2	10	12	10	0.102457	0.240335	0.08816	medium	0.123571	0.0381977	0.500511	-0.33815	-0.485611	-0.145451	medium	medium	small	0.591948	0.801525	0.738527	0.981071	0.0189292	NA	NA	NA	NA	NA	NA	NA	NA	NA	NA	NA	NA	quantitative
P18077	60S ribosomal protein L35a OS=Homo sapiens OX=9606 GN=RPL35A PE=1 SV=2	10	12	10	0.102457	0.240335	0.08816	medium	0.040698	0.570305	0.133769	0.456733	0.12838	-0.328885	medium	small	medium	1.11198	0.812729	1.36821	0.314019	0.685981	NA	NA	NA	NA	NA	NA	NA	NA	NA	NA	NA	NA	quantitative
P12004	Proliferating cell nuclear antigen OS=Homo sapiens OX=9606 GN=PCNA PE=1 SV=1	10	12	10	0.102602	0.240428	0.08806	medium	0.763178	0.0498359	0.0769883	0.0648471	0.457678	0.390935	negligible	medium	medium	1.43239	1.4497	0.988062	0.0242725	0.975728	NA	NA	NA	NA	NA	NA	NA	NA	NA	NA	NA	NA	quantitative
Q9NYK5	39S ribosomal protein L39, mitochondrial OS=Homo sapiens OX=9606 GN=MRPL39 PE=1 SV=3	10	12	10	0.103158	0.24148	0.08769	medium	0.1001	0.0425712	0.6091	-0.362144	-0.474325	-0.110218	medium	medium	small	0.755247	1.08557	0.695714	0.981071	0.0189292	NA	NA	NA	NA	NA	NA	NA	NA	NA	NA	NA	NA	quantitative
P01764	Immunoglobulin heavy variable 3-23 OS=Homo sapiens OX=9606 GN=IGHV3-23 PE=1 SV=2	10	12	10	0.103392	0.241781	0.08753	medium	0.192725	0.0343287	0.332259	0.284318	0.496604	0.210229	small	medium	small	6.34585	2.46744	2.57183	0.0146211	0.985379	NA	NA	NA	NA	NA	NA	NA	NA	NA	NA	NA	NA	quantitative
P36871	Phosphoglucomutase-1 OS=Homo sapiens OX=9606 GN=PGM1 PE=1 SV=3	10	12	10	0.103863	0.242633	0.08722	medium	0.799571	0.052608	0.0738595	-0.0546316	-0.451888	-0.395385	negligible	medium	medium	0.721355	0.871175	0.828025	0.973686	0.0263141	NA	NA	NA	NA	NA	NA	NA	NA	NA	NA	NA	NA	quantitative
Q6IBS0	Twinfilin-2 OS=Homo sapiens OX=9606 GN=TWF2 PE=1 SV=2	10	12	10	0.104129	0.24298	0.08704	medium	0.214858	0.376533	0.0354531	-0.270354	0.20082	0.470342	small	small	medium	1.15266	1.71568	0.671835	0.193475	0.806525	NA	NA	NA	NA	NA	NA	NA	NA	NA	NA	NA	NA	quantitative
Q8WW12	PEST proteolytic signal-containing nuclear protein OS=Homo sapiens OX=9606 GN=PCNP PE=1 SV=2	10	12	10	0.104604	0.24298	0.08673	medium	0.630409	0.121255	0.0397178	-0.10368	0.356951	0.459153	small	medium	medium	1.51586	1.50989	1.00395	0.063919	0.936081	NA	NA	NA	NA	NA	NA	NA	NA	NA	NA	NA	NA	quantitative
P61353	60S ribosomal protein L27 OS=Homo sapiens OX=9606 GN=RPL27 PE=1 SV=2	10	12	10	0.104604	0.24298	0.08673	medium	0.338795	0.240904	0.0341633	0.207359	-0.267713	-0.473964	small	small	medium	0.829602	0.667658	1.24256	0.880326	0.119674	NA	NA	NA	NA	NA	NA	NA	NA	NA	NA	NA	NA	quantitative
P29966	Myristoylated alanine-rich C-kinase substrate OS=Homo sapiens OX=9606 GN=MARCKS PE=1 SV=4	10	12	10	0.104653	0.24298	0.0867	medium	0.216476	0.034405	0.3001	0.269377	0.496376	0.224944	small	medium	small	1.88346	1.62979	1.15565	0.0173865	0.982614	NA	NA	NA	NA	NA	NA	NA	NA	NA	NA	NA	NA	quantitative
Q01469	Fatty acid-binding protein 5 OS=Homo sapiens OX=9606 GN=FABP5 PE=1 SV=3	10	12	10	0.104653	0.24298	0.0867	medium	0.216476	0.034405	0.3001	0.269377	0.496376	0.224944	small	medium	small	1.99582	1.33422	1.49587	0.0159525	0.984047	NA	NA	NA	NA	NA	NA	NA	NA	NA	NA	NA	NA	quantitative
O14744	Protein arginine N-methyltransferase 5 OS=Homo sapiens OX=9606 GN=PRMT5 PE=1 SV=4	10	12	10	0.104653	0.24298	0.0867	medium	0.047354	0.0870886	0.826304	-0.441556	-0.395986	0.0472104	medium	medium	negligible	0.864567	1.43016	0.604525	0.961212	0.038788	NA	NA	NA	NA	NA	NA	NA	NA	NA	NA	NA	NA	quantitative
Q9UHJ6	Sedoheptulokinase OS=Homo sapiens OX=9606 GN=SHPK PE=1 SV=3	10	12	10	0.105439	0.244513	0.08618	medium	0.119099	0.0405098	0.531219	-0.34241	-0.479509	-0.135113	medium	medium	small	0.619331	0.921057	0.672414	0.981071	0.0189292	NA	NA	NA	NA	NA	NA	NA	NA	NA	NA	NA	NA	quantitative
P10253	Lysosomal alpha-glucosidase OS=Homo sapiens OX=9606 GN=GAA PE=1 SV=4	10	12	10	0.105529	0.244513	0.08612	medium	0.304171	0.271046	0.0345445	0.223022	-0.250898	-0.472881	small	small	medium	0.798497	0.638672	1.25025	0.842211	0.157789	NA	NA	NA	NA	NA	NA	NA	NA	NA	NA	NA	NA	quantitative
O60762	Dolichol-phosphate mannosyltransferase subunit 1 OS=Homo sapiens OX=9606 GN=DPM1 PE=1 SV=1	10	12	10	0.105759	0.244797	0.08597	medium	0.034887	0.303675	0.272003	-0.471917	-0.234152	0.238735	medium	small	small	0.929888	1.25345	0.741864	0.858319	0.141681	NA	NA	NA	NA	NA	NA	NA	NA	NA	NA	NA	NA	quantitative
P06733	Alpha-enolase OS=Homo sapiens OX=9606 GN=ENO1 PE=1 SV=2	10	12	10	0.106725	0.24649	0.08534	medium	0.0544364	0.804933	0.0917253	-0.427355	-0.0557314	0.371854	medium	negligible	medium	1.00538	1.27639	0.787671	0.582244	0.417756	NA	NA	NA	NA	NA	NA	NA	NA	NA	NA	NA	NA	quantitative
P62820	Ras-related protein Rab-1A OS=Homo sapiens OX=9606 GN=RAB1A PE=1 SV=3	10	12	10	0.106725	0.24649	0.08534	medium	0.0544364	0.804933	0.0917253	-0.427355	-0.0557314	0.371854	medium	negligible	medium	1.02935	1.12636	0.913873	0.568687	0.431313	NA	NA	NA	NA	NA	NA	NA	NA	NA	NA	NA	NA	quantitative
P49321	Nuclear autoantigenic sperm protein OS=Homo sapiens OX=9606 GN=NASP PE=1 SV=2	10	12	10	0.106816	0.24649	0.08529	medium	0.948558	0.0648644	0.0622453	0.0138747	0.429118	0.413466	negligible	medium	medium	1.94173	2.29758	0.84512	0.038788	0.961212	NA	NA	NA	NA	NA	NA	NA	NA	NA	NA	NA	NA	quantitative
P22061	Protein-L-isoaspartate(D-aspartate) O-methyltransferase OS=Homo sapiens OX=9606 GN=PCMT1 PE=1 SV=4	10	12	10	0.107822	0.248559	0.08464	medium	0.472079	0.17355	0.0370471	-0.155342	0.311976	0.466026	small	medium	medium	1.16656	1.3023	0.895769	0.0942475	0.905752	NA	NA	NA	NA	NA	NA	NA	NA	NA	NA	NA	NA	quantitative
Q16658	Fascin OS=Homo sapiens OX=9606 GN=FSCN1 PE=1 SV=3	10	12	10	0.108283	0.249368	0.08435	medium	0.562805	0.0429249	0.114744	0.124808	0.473458	0.34669	small	medium	medium	1.62866	1.32175	1.23221	0.0223656	0.977634	NA	NA	NA	NA	NA	NA	NA	NA	NA	NA	NA	NA	quantitative
P68104	Elongation factor 1-alpha 1 OS=Homo sapiens OX=9606 GN=EEF1A1 PE=1 SV=1	10	12	10	0.109302	0.251049	0.0837	medium	0.0790005	0.921343	0.0641347	-0.388155	0.0222725	0.410336	medium	negligible	medium	1.02362	1.14531	0.893744	0.5	0.5	NA	NA	NA	NA	NA	NA	NA	NA	NA	NA	NA	NA	quantitative
Q15631	Translin OS=Homo sapiens OX=9606 GN=TSN PE=1 SV=1	10	12	10	0.109344	0.251049	0.08367	medium	0.0889712	0.0503512	0.712018	-0.375211	-0.45658	-0.0794783	medium	medium	negligible	0.682133	0.916918	0.743941	0.979413	0.0205867	NA	NA	NA	NA	NA	NA	NA	NA	NA	NA	NA	NA	quantitative
Q9UMR2	ATP-dependent RNA helicase DDX19B OS=Homo sapiens OX=9606 GN=DDX19B PE=1 SV=1	10	12	10	0.109344	0.251049	0.08367	medium	0.0889712	0.0503512	0.712018	-0.375211	-0.45658	-0.0794783	medium	medium	negligible	0.484736	0.979306	0.494979	0.971503	0.0284972	NA	NA	NA	NA	NA	NA	NA	NA	NA	NA	NA	NA	quantitative
P23434	Glycine cleavage system H protein, mitochondrial OS=Homo sapiens OX=9606 GN=GCSH PE=1 SV=2	10	12	10	0.10952	0.2512	0.08356	medium	0.159631	0.0386502	0.419347	-0.307729	-0.484391	-0.174657	medium	medium	small	0.439117	0.796034	0.551631	0.984047	0.0159525	NA	NA	NA	NA	NA	NA	NA	NA	NA	NA	NA	NA	quantitative
Q6P1X6	UPF0598 protein C8orf82 OS=Homo sapiens OX=9606 GN=C8orf82 PE=1 SV=2	10	12	10	0.109769	0.251264	0.08341	medium	0.580387	0.139655	0.0404277	0.1192	-0.339602	-0.457395	small	medium	medium	0.699026	0.552109	1.2661	0.899804	0.100196	NA	NA	NA	NA	NA	NA	NA	NA	NA	NA	NA	NA	quantitative
Q15102	Platelet-activating factor acetylhydrolase IB subunit gamma OS=Homo sapiens OX=9606 GN=PAFAH1B3 PE=1 SV=1	10	12	10	0.109769	0.251264	0.08341	medium	0.174734	0.476061	0.0404277	-0.296614	0.16145	0.457395	small	small	medium	1.55312	1.85554	0.837017	0.203113	0.796887	NA	NA	NA	NA	NA	NA	NA	NA	NA	NA	NA	NA	quantitative
P49721	Proteasome subunit beta type-2 OS=Homo sapiens OX=9606 GN=PSMB2 PE=1 SV=1	10	12	10	0.109936	0.251392	0.0833	medium	0.233112	0.36457	0.037526	-0.259638	0.205976	0.464761	small	small	medium	1.17947	1.28585	0.917274	0.175056	0.824944	NA	NA	NA	NA	NA	NA	NA	NA	NA	NA	NA	NA	quantitative
Q99497	Protein/nucleic acid deglycase DJ-1 OS=Homo sapiens OX=9606 GN=PARK7 PE=1 SV=2	10	12	10	0.110437	0.252102	0.08299	medium	0.0460573	0.10613	0.734582	-0.444358	-0.37292	0.0729818	medium	medium	negligible	0.882967	0.989042	0.89275	0.936081	0.063919	NA	NA	NA	NA	NA	NA	NA	NA	NA	NA	NA	NA	quantitative
P41222	Prostaglandin-H2 D-isomerase OS=Homo sapiens OX=9606 GN=PTGDS PE=1 SV=1	10	12	10	0.110468	0.252102	0.08297	medium	0.291415	0.0366794	0.234822	-0.229105	-0.4898	-0.258667	small	medium	small	0.271715	0.402597	0.674906	0.977634	0.0223656	NA	NA	NA	NA	NA	NA	NA	NA	NA	NA	NA	NA	quantitative
Q6NUK1	Calcium-binding mitochondrial carrier protein SCaMC-1 OS=Homo sapiens OX=9606 GN=SLC25A24 PE=1 SV=2	10	12	10	0.111699	0.254655	0.0822	medium	0.111487	0.711701	0.0514728	-0.349979	0.0834539	0.433087	medium	negligible	medium	1.20262	1.67244	0.719081	0.417756	0.582244	NA	NA	NA	NA	NA	NA	NA	NA	NA	NA	NA	NA	quantitative
Q6P587	Acylpyruvase FAHD1, mitochondrial OS=Homo sapiens OX=9606 GN=FAHD1 PE=1 SV=2	10	12	10	0.112367	0.255922	0.08179	medium	0.0425175	0.133847	0.613238	-0.452377	-0.344866	0.10894	medium	medium	small	0.757384	1.18714	0.637989	0.931635	0.0683654	NA	NA	NA	NA	NA	NA	NA	NA	NA	NA	NA	NA	quantitative
P0DOY2	Immunoglobulin lambda constant 2 OS=Homo sapiens OX=9606 GN=IGLC2 PE=1 SV=1	10	12	10	0.112975	0.25705	0.08142	medium	0.13097	0.0432349	0.51843	0.331369	0.472704	0.139378	medium	medium	small	7.62966	1.39668	5.46271	0.0223656	0.977634	NA	NA	NA	NA	NA	NA	NA	NA	NA	NA	NA	NA	quantitative
Q9Y230	RuvB-like 2 OS=Homo sapiens OX=9606 GN=RUVBL2 PE=1 SV=3	10	12	10	0.113318	0.257191	0.08121	medium	0.167556	0.507261	0.0429737	0.301797	-0.150136	-0.451311	medium	small	medium	0.85153	0.573633	1.48445	0.710109	0.289891	NA	NA	NA	NA	NA	NA	NA	NA	NA	NA	NA	NA	quantitative
P49821	NADH dehydrogenase [ubiquinone] flavoprotein 1, mitochondrial OS=Homo sapiens OX=9606 GN=NDUFV1 PE=1 SV=4	10	12	10	0.113393	0.257191	0.08117	medium	0.44722	0.0410223	0.154185	-0.164277	-0.478199	-0.311942	small	medium	medium	0.692259	0.812115	0.852415	0.981071	0.0189292	NA	NA	NA	NA	NA	NA	NA	NA	NA	NA	NA	NA	quantitative
Q56VL3	OCIA domain-containing protein 2 OS=Homo sapiens OX=9606 GN=OCIAD2 PE=1 SV=1	10	12	10	0.113393	0.257191	0.08117	medium	0.154185	0.0410223	0.44722	-0.311942	-0.478199	-0.164277	medium	medium	small	0.590859	0.76224	0.775162	0.981071	0.0189292	NA	NA	NA	NA	NA	NA	NA	NA	NA	NA	NA	NA	quantitative
P62854	40S ribosomal protein S26 OS=Homo sapiens OX=9606 GN=RPS26 PE=1 SV=3	10	12	10	0.11349	0.257191	0.08111	medium	0.106373	0.0480762	0.628422	0.355307	0.461503	0.104285	medium	medium	small	1.46671	1.09404	1.34063	0.0205867	0.979413	NA	NA	NA	NA	NA	NA	NA	NA	NA	NA	NA	NA	quantitative
Q86X76	Deaminated glutathione amidase OS=Homo sapiens OX=9606 GN=NIT1 PE=1 SV=2	10	12	10	0.114266	0.258693	0.08064	medium	0.202963	0.0389389	0.34678	-0.277714	-0.48362	-0.203903	small	medium	small	0.654529	0.804891	0.81319	0.981071	0.0189292	NA	NA	NA	NA	NA	NA	NA	NA	NA	NA	NA	NA	quantitative
P11177	Pyruvate dehydrogenase E1 component subunit beta, mitochondrial OS=Homo sapiens OX=9606 GN=PDHB PE=1 SV=3	10	12	10	0.114429	0.258803	0.08054	medium	0.0410988	0.160072	0.532473	-0.455759	-0.322396	0.134698	medium	medium	small	0.741766	1.01465	0.731057	0.940299	0.0597009	NA	NA	NA	NA	NA	NA	NA	NA	NA	NA	NA	NA	quantitative
O43920	NADH dehydrogenase [ubiquinone] iron-sulfur protein 5 OS=Homo sapiens OX=9606 GN=NDUFS5 PE=1 SV=3	10	12	10	0.114776	0.25933	0.08033	medium	0.0396199	0.189941	0.457597	-0.459397	-0.300128	0.160512	medium	medium	small	0.669999	1.00723	0.665193	0.931635	0.0683654	NA	NA	NA	NA	NA	NA	NA	NA	NA	NA	NA	NA	quantitative
P84085	ADP-ribosylation factor 5 OS=Homo sapiens OX=9606 GN=ARF5 PE=1 SV=2	10	12	10	0.115048	0.259625	0.08017	medium	0.101434	0.786492	0.0575959	0.360659	-0.0611317	-0.421538	medium	negligible	medium	0.979043	0.67288	1.455	0.595705	0.404295	NA	NA	NA	NA	NA	NA	NA	NA	NA	NA	NA	NA	quantitative
P07437	Tubulin beta chain OS=Homo sapiens OX=9606 GN=TUBB PE=1 SV=2	10	12	10	0.115135	0.259625	0.08011	medium	0.35123	0.252286	0.038548	-0.202	0.261192	0.462111	small	small	medium	1.17678	1.40949	0.834898	0.175056	0.824944	NA	NA	NA	NA	NA	NA	NA	NA	NA	NA	NA	NA	quantitative
Q5JTJ3	Cytochrome c oxidase assembly factor 6 homolog OS=Homo sapiens OX=9606 GN=COA6 PE=1 SV=1	10	12	10	0.11531	0.259761	0.08001	medium	0.880698	0.0881877	0.0555933	0.0322813	-0.394544	-0.425191	negligible	medium	medium	0.399993	0.31516	1.26917	0.940299	0.0597009	NA	NA	NA	NA	NA	NA	NA	NA	NA	NA	NA	NA	quantitative
P53999	Activated RNA polymerase II transcriptional coactivator p15 OS=Homo sapiens OX=9606 GN=SUB1 PE=1 SV=3	10	12	10	0.11566	0.260147	0.0798	medium	0.313761	0.0390214	0.227553	0.218566	0.4834	0.262833	small	medium	small	1.1686	1.09616	1.06608	0.0242725	0.975728	NA	NA	NA	NA	NA	NA	NA	NA	NA	NA	NA	NA	quantitative
Q9H7Z7	Prostaglandin E synthase 2 OS=Homo sapiens OX=9606 GN=PTGES2 PE=1 SV=1	10	12	10	0.115824	0.260147	0.0797	medium	0.0396825	0.352869	0.25238	-0.459241	-0.211129	0.248986	medium	small	small	0.770234	1.36249	0.565315	0.806525	0.193475	NA	NA	NA	NA	NA	NA	NA	NA	NA	NA	NA	NA	quantitative
Q96FW1	Ubiquitin thioesterase OTUB1 OS=Homo sapiens OX=9606 GN=OTUB1 PE=1 SV=2	10	12	10	0.115824	0.260147	0.0797	medium	0.0396825	0.352869	0.25238	0.459241	0.211129	-0.248986	medium	small	small	1.12269	0.838997	1.33814	0.184122	0.815878	NA	NA	NA	NA	NA	NA	NA	NA	NA	NA	NA	NA	quantitative
Q9UIJ7	GTP:AMP phosphotransferase AK3, mitochondrial OS=Homo sapiens OX=9606 GN=AK3 PE=1 SV=4	10	12	10	0.115956	0.260185	0.07962	medium	0.0581809	0.0840772	0.918039	-0.420492	-0.400017	0.0221311	medium	medium	negligible	0.739568	0.951399	0.777347	0.969171	0.030829	NA	NA	NA	NA	NA	NA	NA	NA	NA	NA	NA	NA	quantitative
Q9NNW7	Thioredoxin reductase 2, mitochondrial OS=Homo sapiens OX=9606 GN=TXNRD2 PE=1 SV=3	10	12	10	0.116132	0.260323	0.07952	medium	0.315844	0.283316	0.0389681	-0.217611	0.244441	0.461039	small	small	medium	1.21798	1.39494	0.873141	0.134059	0.865941	NA	NA	NA	NA	NA	NA	NA	NA	NA	NA	NA	NA	quantitative
Q01082	Spectrin beta chain, non-erythrocytic 1 OS=Homo sapiens OX=9606 GN=SPTBN1 PE=1 SV=2	10	12	10	0.116363	0.260584	0.07938	medium	0.282904	0.0390627	0.254183	-0.233269	-0.48329	-0.248021	small	medium	small	0.78189	0.789376	0.990516	0.979413	0.0205867	NA	NA	NA	NA	NA	NA	NA	NA	NA	NA	NA	NA	quantitative
O75306	NADH dehydrogenase [ubiquinone] iron-sulfur protein 2, mitochondrial OS=Homo sapiens OX=9606 GN=NDUFS2 PE=1 SV=2	10	12	10	0.117159	0.262109	0.07891	medium	0.148871	0.0435011	0.476061	-0.316169	-0.47206	-0.153936	medium	medium	small	0.748571	1.01117	0.740302	0.981071	0.0189292	NA	NA	NA	NA	NA	NA	NA	NA	NA	NA	NA	NA	quantitative
P02462	Collagen alpha-1(IV) chain OS=Homo sapiens OX=9606 GN=COL4A1 PE=1 SV=4	10	12	10	0.117426	0.262447	0.07876	medium	0.092067	0.863198	0.0642453	0.371444	-0.0388722	-0.410155	medium	negligible	medium	0.805045	0.608132	1.3238	0.5	0.5	NA	NA	NA	NA	NA	NA	NA	NA	NA	NA	NA	NA	quantitative
P32455	Guanylate-binding protein 1 OS=Homo sapiens OX=9606 GN=GBP1 PE=1 SV=2	10	12	10	0.117693	0.262785	0.0786	medium	0.415744	0.215429	0.0401644	-0.176029	0.283188	0.458044	small	small	medium	1.51715	1.67037	0.908273	0.119674	0.880326	NA	NA	NA	NA	NA	NA	NA	NA	NA	NA	NA	NA	quantitative
Q15661	Tryptase alpha/beta-1 OS=Homo sapiens OX=9606 GN=TPSAB1 PE=1 SV=1	10	12	10	0.118768	0.264748	0.07797	medium	0.0714488	0.941146	0.0833544	0.398925	0.0166524	-0.382341	medium	negligible	medium	1.1859	0.311847	3.80284	0.458656	0.541344	NA	NA	NA	NA	NA	NA	NA	NA	NA	NA	NA	NA	quantitative
P02753	Retinol-binding protein 4 OS=Homo sapiens OX=9606 GN=RBP4 PE=1 SV=3	10	12	10	0.119027	0.264748	0.07782	medium	0.371674	0.0413649	0.196432	-0.193458	-0.477331	-0.281896	small	medium	small	0.641823	0.828451	0.774727	0.981071	0.0189292	NA	NA	NA	NA	NA	NA	NA	NA	NA	NA	NA	NA	quantitative
P49368	T-complex protein 1 subunit gamma OS=Homo sapiens OX=9606 GN=CCT3 PE=1 SV=4	10	12	10	0.119027	0.264748	0.07782	medium	0.196432	0.0413649	0.371674	-0.281896	-0.477331	-0.193458	small	medium	small	0.642311	0.760439	0.844659	0.984047	0.0159525	NA	NA	NA	NA	NA	NA	NA	NA	NA	NA	NA	NA	quantitative
Q9H0U4	Ras-related protein Rab-1B OS=Homo sapiens OX=9606 GN=RAB1B PE=1 SV=1	10	12	10	0.119038	0.264748	0.07781	medium	0.0425411	0.419398	0.215577	-0.452322	-0.183161	0.269919	medium	small	small	0.881812	1.39584	0.631744	0.786969	0.213031	NA	NA	NA	NA	NA	NA	NA	NA	NA	NA	NA	NA	quantitative
O75367	Core histone macro-H2A.1 OS=Homo sapiens OX=9606 GN=H2AFY PE=1 SV=4	10	12	10	0.119886	0.266375	0.07732	medium	0.09464	0.0566493	0.732151	0.368393	0.443909	0.0736785	medium	medium	negligible	1.32089	1.10785	1.19231	0.0242725	0.975728	NA	NA	NA	NA	NA	NA	NA	NA	NA	NA	NA	NA	quantitative
Q9NUI1	Peroxisomal 2,4-dienoyl-CoA reductase OS=Homo sapiens OX=9606 GN=DECR2 PE=1 SV=1	10	12	10	0.120844	0.26824	0.07678	medium	0.0516517	0.112371	0.751586	-0.432733	-0.366116	0.0681324	medium	medium	negligible	0.724278	1.55166	0.466777	0.948079	0.0519214	NA	NA	NA	NA	NA	NA	NA	NA	NA	NA	NA	NA	quantitative
Q9Y6M9	NADH dehydrogenase [ubiquinone] 1 beta subcomplex subunit 9 OS=Homo sapiens OX=9606 GN=NDUFB9 PE=1 SV=3	10	12	10	0.121901	0.27006	0.07618	medium	0.0423205	0.207383	0.443406	-0.452841	-0.288362	0.165674	medium	small	small	0.6465	0.970372	0.666239	0.911436	0.088564	NA	NA	NA	NA	NA	NA	NA	NA	NA	NA	NA	NA	quantitative
P24592	Insulin-like growth factor-binding protein 6 OS=Homo sapiens OX=9606 GN=IGFBP6 PE=1 SV=1	10	12	10	0.121901	0.27006	0.07618	medium	0.0423205	0.207383	0.443406	-0.452841	-0.288362	0.165674	medium	small	small	0.587287	1.29215	0.454505	0.893587	0.106413	NA	NA	NA	NA	NA	NA	NA	NA	NA	NA	NA	NA	quantitative
P31948	Stress-induced-phosphoprotein 1 OS=Homo sapiens OX=9606 GN=STIP1 PE=1 SV=1	10	12	10	0.122979	0.272183	0.07557	medium	0.147307	0.60658	0.0513302	-0.317437	0.116415	0.43337	medium	small	medium	1.12535	1.924	0.5849	0.301847	0.698153	NA	NA	NA	NA	NA	NA	NA	NA	NA	NA	NA	NA	quantitative
Q8N684	Cleavage and polyadenylation specificity factor subunit 7 OS=Homo sapiens OX=9606 GN=CPSF7 PE=1 SV=1	10	12	10	0.123446	0.27295	0.07531	medium	0.045227	0.448442	0.207172	-0.446188	-0.171827	0.275073	medium	small	small	0.846224	1.33263	0.635004	0.815878	0.184122	NA	NA	NA	NA	NA	NA	NA	NA	NA	NA	NA	NA	quantitative
P05114	Non-histone chromosomal protein HMG-14 OS=Homo sapiens OX=9606 GN=HMGN1 PE=1 SV=3	10	12	10	0.123727	0.273118	0.07515	medium	0.19005	0.0439009	0.397588	0.286088	0.471099	0.18306	small	medium	small	1.45415	1.20811	1.20366	0.0189292	0.981071	NA	NA	NA	NA	NA	NA	NA	NA	NA	NA	NA	NA	quantitative
Q99733	Nucleosome assembly protein 1-like 4 OS=Homo sapiens OX=9606 GN=NAP1L4 PE=1 SV=1	10	12	10	0.123762	0.273118	0.07513	medium	0.111899	0.768259	0.0608747	-0.349558	0.0665074	0.41579	medium	negligible	medium	0.988866	1.34487	0.735286	0.364647	0.635353	NA	NA	NA	NA	NA	NA	NA	NA	NA	NA	NA	NA	quantitative
Q96AE4	Far upstream element-binding protein 1 OS=Homo sapiens OX=9606 GN=FUBP1 PE=1 SV=3	10	12	10	0.124291	0.273753	0.07484	medium	0.138632	0.0487901	0.536518	0.324669	0.459936	0.133363	medium	medium	small	1.09672	0.916702	1.19637	0.0263141	0.973686	NA	NA	NA	NA	NA	NA	NA	NA	NA	NA	NA	NA	quantitative
P13473	Lysosome-associated membrane glycoprotein 2 OS=Homo sapiens OX=9606 GN=LAMP2 PE=1 SV=2	10	12	10	0.124291	0.273753	0.07484	medium	0.840741	0.0663088	0.0838523	0.0432279	0.426688	0.381693	negligible	medium	medium	1.7003	1.47854	1.14998	0.038788	0.961212	NA	NA	NA	NA	NA	NA	NA	NA	NA	NA	NA	NA	quantitative
P02790	Hemopexin OS=Homo sapiens OX=9606 GN=HPX PE=1 SV=2	10	12	10	0.124573	0.273845	0.07468	medium	0.647843	0.0541332	0.112889	0.0984041	0.448815	0.348553	negligible	medium	medium	1.52158	1.42188	1.07011	0.0223656	0.977634	NA	NA	NA	NA	NA	NA	NA	NA	NA	NA	NA	NA	quantitative
P01111	GTPase NRas OS=Homo sapiens OX=9606 GN=NRAS PE=1 SV=1	10	12	10	0.124573	0.273845	0.07468	medium	0.112889	0.0541332	0.647843	0.348553	0.448815	0.0984041	medium	medium	negligible	1.20393	0.993267	1.21209	0.030829	0.969171	NA	NA	NA	NA	NA	NA	NA	NA	NA	NA	NA	NA	quantitative
P49755	Transmembrane emp24 domain-containing protein 10 OS=Homo sapiens OX=9606 GN=TMED10 PE=1 SV=2	10	12	10	0.124857	0.274203	0.07452	medium	0.0593593	0.0980098	0.860861	0.418412	0.382292	-0.037703	medium	medium	negligible	1.57732	0.968827	1.62808	0.0417864	0.958214	NA	NA	NA	NA	NA	NA	NA	NA	NA	NA	NA	NA	quantitative
Q9Y394	Dehydrogenase/reductase SDR family member 7 OS=Homo sapiens OX=9606 GN=DHRS7 PE=1 SV=1	10	12	10	0.125319	0.274584	0.07427	medium	0.106746	0.806079	0.0642917	0.354912	-0.055397	-0.410079	medium	negligible	medium	0.989785	0.849524	1.16511	0.582244	0.417756	NA	NA	NA	NA	NA	NA	NA	NA	NA	NA	NA	NA	quantitative
Q13131	5'-AMP-activated protein kinase catalytic subunit alpha-1 OS=Homo sapiens OX=9606 GN=PRKAA1 PE=1 SV=4	10	12	10	0.125319	0.274584	0.07427	medium	0.0642917	0.806079	0.106746	0.410079	0.055397	-0.354912	medium	negligible	medium	0.968041	0.541978	1.78613	0.351724	0.648276	NA	NA	NA	NA	NA	NA	NA	NA	NA	NA	NA	NA	quantitative
P02545	Prelamin-A/C OS=Homo sapiens OX=9606 GN=LMNA PE=1 SV=1	10	12	10	0.125699	0.274584	0.07406	medium	0.23378	0.406551	0.0449494	0.259258	-0.188329	-0.446807	small	small	medium	0.885447	0.760438	1.16439	0.796887	0.203113	NA	NA	NA	NA	NA	NA	NA	NA	NA	NA	NA	NA	quantitative
P19440	Glutathione hydrolase 1 proenzyme OS=Homo sapiens OX=9606 GN=GGT1 PE=1 SV=2	10	12	10	0.125699	0.274584	0.07406	medium	0.0621001	0.0935378	0.897962	-0.41371	-0.387735	0.0275807	medium	medium	negligible	0.810721	1.16293	0.697139	0.961212	0.038788	NA	NA	NA	NA	NA	NA	NA	NA	NA	NA	NA	NA	quantitative
Q15119	[Pyruvate dehydrogenase (acetyl-transferring)] kinase isozyme 2, mitochondrial OS=Homo sapiens OX=9606 GN=PDK2 PE=1 SV=2	10	12	10	0.125699	0.274584	0.07406	medium	0.0621001	0.0935378	0.897962	-0.41371	-0.387735	0.0275807	medium	medium	negligible	0.562514	2.47408	0.227363	0.95503	0.0449699	NA	NA	NA	NA	NA	NA	NA	NA	NA	NA	NA	NA	quantitative
Q02218	2-oxoglutarate dehydrogenase, mitochondrial OS=Homo sapiens OX=9606 GN=OGDH PE=1 SV=3	10	12	10	0.125997	0.274584	0.0739	medium	0.361561	0.0440344	0.213487	-0.197644	-0.47078	-0.271186	small	medium	small	0.745619	0.914542	0.815293	0.975728	0.0242725	NA	NA	NA	NA	NA	NA	NA	NA	NA	NA	NA	NA	quantitative
Q96I15	Selenocysteine lyase OS=Homo sapiens OX=9606 GN=SCLY PE=1 SV=4	10	12	10	0.125997	0.274584	0.0739	medium	0.0771628	0.0733926	0.914901	-0.390692	-0.415394	-0.0229819	medium	medium	negligible	0.715267	0.991968	0.721058	0.964033	0.0359671	NA	NA	NA	NA	NA	NA	NA	NA	NA	NA	NA	NA	quantitative
P43686	26S proteasome regulatory subunit 6B OS=Homo sapiens OX=9606 GN=PSMC4 PE=1 SV=2	10	12	10	0.125997	0.274584	0.0739	medium	0.0445573	0.199554	0.472035	-0.447687	-0.293545	0.155358	medium	small	small	0.715918	1.25395	0.570929	0.893587	0.106413	NA	NA	NA	NA	NA	NA	NA	NA	NA	NA	NA	NA	quantitative
P62826	GTP-binding nuclear protein Ran OS=Homo sapiens OX=9606 GN=RAN PE=1 SV=3	10	12	10	0.126463	0.275168	0.07364	medium	0.0739637	0.077137	0.952286	0.395234	0.409799	0.0128681	medium	medium	negligible	1.23933	0.878389	1.41091	0.0483458	0.951654	NA	NA	NA	NA	NA	NA	NA	NA	NA	NA	NA	NA	quantitative
P50570	Dynamin-2 OS=Homo sapiens OX=9606 GN=DNM2 PE=1 SV=2	10	12	10	0.126607	0.275168	0.07356	medium	0.0678486	0.0850464	0.972724	0.404408	0.398706	-0.00735288	medium	medium	negligible	1.87642	1.11038	1.68989	0.0359671	0.964033	NA	NA	NA	NA	NA	NA	NA	NA	NA	NA	NA	NA	quantitative
Q2TB90	Putative hexokinase HKDC1 OS=Homo sapiens OX=9606 GN=HKDC1 PE=1 SV=3	10	12	10	0.126667	0.275168	0.07353	medium	0.0708595	0.0810205	0.98977	-0.399806	-0.404237	-0.00275728	medium	medium	negligible	0.733998	0.833698	0.880413	0.969171	0.030829	NA	NA	NA	NA	NA	NA	NA	NA	NA	NA	NA	NA	quantitative
Q99714	3-hydroxyacyl-CoA dehydrogenase type-2 OS=Homo sapiens OX=9606 GN=HSD17B10 PE=1 SV=3	10	12	10	0.126991	0.275168	0.07335	medium	0.10866	0.0571493	0.682058	-0.352898	-0.442957	-0.0882246	medium	medium	negligible	0.854229	1.01271	0.843504	0.969171	0.030829	NA	NA	NA	NA	NA	NA	NA	NA	NA	NA	NA	NA	quantitative
Q08170	Serine/arginine-rich splicing factor 4 OS=Homo sapiens OX=9606 GN=SRSF4 PE=1 SV=2	10	12	10	0.126991	0.275168	0.07335	medium	0.10866	0.0571493	0.682058	0.352898	0.442957	0.0882246	medium	medium	negligible	1.3204	1.03536	1.2753	0.0284972	0.971503	NA	NA	NA	NA	NA	NA	NA	NA	NA	NA	NA	NA	quantitative
Q9NR77	Peroxisomal membrane protein 2 OS=Homo sapiens OX=9606 GN=PXMP2 PE=1 SV=3	10	12	10	0.126991	0.275168	0.07335	medium	0.682058	0.0571493	0.10866	-0.0882246	-0.442957	-0.352898	negligible	medium	medium	0.437164	0.456311	0.958039	0.971503	0.0284972	NA	NA	NA	NA	NA	NA	NA	NA	NA	NA	NA	NA	quantitative
Q9BZE1	39S ribosomal protein L37, mitochondrial OS=Homo sapiens OX=9606 GN=MRPL37 PE=1 SV=2	10	12	10	0.127534	0.275738	0.07306	medium	0.0438362	0.295841	0.327693	-0.449323	-0.238052	0.212257	medium	small	small	0.154062	1.26348	0.121935	0.858319	0.141681	NA	NA	NA	NA	NA	NA	NA	NA	NA	NA	NA	NA	quantitative
P39019	40S ribosomal protein S19 OS=Homo sapiens OX=9606 GN=RPS19 PE=1 SV=2	10	12	10	0.127618	0.275738	0.07301	medium	0.133702	0.0516064	0.568056	0.328944	0.453948	0.123124	medium	medium	small	1.18567	0.925456	1.28117	0.0263141	0.973686	NA	NA	NA	NA	NA	NA	NA	NA	NA	NA	NA	NA	quantitative
P21796	Voltage-dependent anion-selective channel protein 1 OS=Homo sapiens OX=9606 GN=VDAC1 PE=1 SV=2	10	12	10	0.127618	0.275738	0.07301	medium	0.133702	0.0516064	0.568056	-0.328944	-0.453948	-0.123124	medium	medium	small	0.742179	0.996454	0.74482	0.979413	0.0205867	NA	NA	NA	NA	NA	NA	NA	NA	NA	NA	NA	NA	quantitative
Q9NZN4	EH domain-containing protein 2 OS=Homo sapiens OX=9606 GN=EHD2 PE=1 SV=2	10	12	10	0.128345	0.277046	0.07262	medium	0.183813	0.04655	0.424504	-0.290291	-0.464922	-0.172705	small	medium	small	0.612913	0.857445	0.714813	0.977634	0.0223656	NA	NA	NA	NA	NA	NA	NA	NA	NA	NA	NA	NA	quantitative
P55809	Succinyl-CoA:3-ketoacid coenzyme A transferase 1, mitochondrial OS=Homo sapiens OX=9606 GN=OXCT1 PE=1 SV=1	10	12	10	0.128784	0.277544	0.07239	medium	0.0485385	0.161857	0.579729	-0.439056	-0.320977	0.119409	medium	medium	small	0.729836	1.86975	0.390339	0.911436	0.088564	NA	NA	NA	NA	NA	NA	NA	NA	NA	NA	NA	NA	quantitative
P61077	Ubiquitin-conjugating enzyme E2 D3 OS=Homo sapiens OX=9606 GN=UBE2D3 PE=1 SV=1	10	12	10	0.128893	0.277544	0.07233	medium	0.493445	0.0490763	0.157279	0.147878	0.459314	0.309534	small	medium	medium	1.1944	1.12099	1.06549	0.0205867	0.979413	NA	NA	NA	NA	NA	NA	NA	NA	NA	NA	NA	NA	quantitative
Q15149	Plectin OS=Homo sapiens OX=9606 GN=PLEC PE=1 SV=3	10	12	10	0.129175	0.277544	0.07218	medium	0.0451526	0.225894	0.429504	0.446354	0.276673	-0.170827	medium	small	small	1.11365	0.937617	1.18775	0.088564	0.911436	NA	NA	NA	NA	NA	NA	NA	NA	NA	NA	NA	NA	quantitative
P25311	Zinc-alpha-2-glycoprotein OS=Homo sapiens OX=9606 GN=AZGP1 PE=1 SV=2	10	12	10	0.129187	0.277544	0.07217	medium	0.104543	0.060288	0.716903	-0.357266	-0.437142	-0.0780658	medium	medium	negligible	0.602531	0.940961	0.640335	0.969171	0.030829	NA	NA	NA	NA	NA	NA	NA	NA	NA	NA	NA	NA	quantitative
P35613	Basigin OS=Homo sapiens OX=9606 GN=BSG PE=1 SV=2	10	12	10	0.129187	0.277544	0.07217	medium	0.104543	0.060288	0.716903	0.357266	0.437142	0.0780658	medium	medium	negligible	1.18255	0.970075	1.21902	0.0223656	0.977634	NA	NA	NA	NA	NA	NA	NA	NA	NA	NA	NA	NA	quantitative
P18669	Phosphoglycerate mutase 1 OS=Homo sapiens OX=9606 GN=PGAM1 PE=1 SV=2	10	12	10	0.130108	0.278995	0.07168	medium	0.0551398	0.124189	0.732933	-0.426035	-0.354047	0.0734543	medium	medium	negligible	0.861582	1.13227	0.760931	0.940299	0.0597009	NA	NA	NA	NA	NA	NA	NA	NA	NA	NA	NA	NA	quantitative
P79483	HLA class II histocompatibility antigen, DR beta 3 chain OS=Homo sapiens OX=9606 GN=HLA-DRB3 PE=1 SV=1	10	12	10	0.130108	0.278995	0.07168	medium	0.0551398	0.124189	0.732933	0.426035	0.354047	-0.0734543	medium	medium	negligible	4.32452	1.69887	2.54553	0.0597009	0.940299	NA	NA	NA	NA	NA	NA	NA	NA	NA	NA	NA	NA	quantitative
P11047	Laminin subunit gamma-1 OS=Homo sapiens OX=9606 GN=LAMC1 PE=1 SV=3	10	12	10	0.130502	0.279314	0.07147	medium	0.224853	0.435031	0.0477682	0.264406	-0.177003	-0.440676	small	small	medium	0.743138	0.583649	1.27326	0.685981	0.314019	NA	NA	NA	NA	NA	NA	NA	NA	NA	NA	NA	NA	quantitative
P55010	Eukaryotic translation initiation factor 5 OS=Homo sapiens OX=9606 GN=EIF5 PE=1 SV=2	10	12	10	0.130502	0.279314	0.07147	medium	0.0477682	0.435031	0.224853	0.440676	0.177003	-0.264406	medium	small	small	1.05523	0.662973	1.59166	0.213031	0.786969	NA	NA	NA	NA	NA	NA	NA	NA	NA	NA	NA	NA	quantitative
P12830	Cadherin-1 OS=Homo sapiens OX=9606 GN=CDH1 PE=1 SV=3	10	12	10	0.130762	0.279607	0.07134	medium	0.128896	0.0545411	0.600408	-0.333237	-0.448007	-0.112915	medium	medium	small	0.645073	1.16744	0.552552	0.95503	0.0449699	NA	NA	NA	NA	NA	NA	NA	NA	NA	NA	NA	NA	quantitative
O43895	Xaa-Pro aminopeptidase 2 OS=Homo sapiens OX=9606 GN=XPNPEP2 PE=1 SV=3	10	12	10	0.131147	0.279903	0.07113	medium	0.100537	0.0635523	0.752315	-0.361655	-0.431367	-0.0679251	medium	medium	negligible	0.42107	0.885513	0.47551	0.969171	0.030829	NA	NA	NA	NA	NA	NA	NA	NA	NA	NA	NA	NA	quantitative
P01116	GTPase KRas OS=Homo sapiens OX=9606 GN=KRAS PE=1 SV=1	10	12	10	0.131147	0.279903	0.07113	medium	0.161141	0.590522	0.0542302	-0.306581	0.121668	0.427745	medium	small	medium	1.1931	1.62322	0.735021	0.326397	0.673603	NA	NA	NA	NA	NA	NA	NA	NA	NA	NA	NA	NA	quantitative
P00338	L-lactate dehydrogenase A chain OS=Homo sapiens OX=9606 GN=LDHA PE=1 SV=2	10	12	10	0.131856	0.280053	0.07076	medium	0.191069	0.509641	0.0509725	-0.285412	0.149289	0.434083	small	small	medium	1.09008	1.35125	0.806719	0.278162	0.721838	NA	NA	NA	NA	NA	NA	NA	NA	NA	NA	NA	NA	quantitative
P43490	Nicotinamide phosphoribosyltransferase OS=Homo sapiens OX=9606 GN=NAMPT PE=1 SV=1	10	12	10	0.131856	0.280053	0.07076	medium	0.612365	0.155334	0.0509725	-0.109209	0.326225	0.434083	small	medium	medium	1.70467	1.84955	0.921671	0.0730467	0.926953	NA	NA	NA	NA	NA	NA	NA	NA	NA	NA	NA	NA	quantitative
P53621	Coatomer subunit alpha OS=Homo sapiens OX=9606 GN=COPA PE=1 SV=2	10	12	10	0.131856	0.280053	0.07076	medium	0.0509725	0.155334	0.612365	-0.434083	-0.326225	0.109209	medium	medium	small	0.783829	1.06971	0.732749	0.931635	0.0683654	NA	NA	NA	NA	NA	NA	NA	NA	NA	NA	NA	NA	quantitative
P09497	Clathrin light chain B OS=Homo sapiens OX=9606 GN=CLTB PE=1 SV=1	10	12	10	0.131956	0.280053	0.07071	medium	0.0577714	0.118836	0.768582	0.421223	0.35939	-0.0633211	medium	medium	negligible	1.5959	1.29575	1.23164	0.0730467	0.926953	NA	NA	NA	NA	NA	NA	NA	NA	NA	NA	NA	NA	quantitative
P55957	BH3-interacting domain death agonist OS=Homo sapiens OX=9606 GN=BID PE=1 SV=1	10	12	10	0.131956	0.280053	0.07071	medium	0.768582	0.118836	0.0577714	-0.0633211	0.35939	0.421223	negligible	medium	medium	2.36765	3.84214	0.616233	0.0519214	0.948079	NA	NA	NA	NA	NA	NA	NA	NA	NA	NA	NA	NA	quantitative
P13866	Sodium/glucose cotransporter 1 OS=Homo sapiens OX=9606 GN=SLC5A1 PE=1 SV=1	10	12	10	0.131956	0.280053	0.07071	medium	0.768582	0.118836	0.0577714	0.0633211	-0.35939	-0.421223	negligible	medium	medium	0.430432	0.421194	1.02193	0.951654	0.0483458	NA	NA	NA	NA	NA	NA	NA	NA	NA	NA	NA	NA	quantitative
P30456	HLA class I histocompatibility antigen, A-43 alpha chain OS=Homo sapiens OX=9606 GN=HLA-A PE=1 SV=1	10	12	10	0.132746	0.281181	0.0703	medium	0.151852	0.0519272	0.523669	0.313783	0.453284	0.137624	medium	medium	small	1.85649	1.21788	1.52436	0.0223656	0.977634	NA	NA	NA	NA	NA	NA	NA	NA	NA	NA	NA	NA	quantitative
P14868	Aspartate--tRNA ligase, cytoplasmic OS=Homo sapiens OX=9606 GN=DARS PE=1 SV=2	10	12	10	0.132859	0.281181	0.07024	medium	0.12315	0.750237	0.0642746	-0.338545	0.0718599	0.410107	medium	negligible	medium	0.974192	1.22923	0.79252	0.326397	0.673603	NA	NA	NA	NA	NA	NA	NA	NA	NA	NA	NA	NA	quantitative
P00740	Coagulation factor IX OS=Homo sapiens OX=9606 GN=F9 PE=1 SV=2	10	12	10	0.132859	0.281181	0.07024	medium	0.0966404	0.0669453	0.788229	-0.366069	-0.425631	-0.0578003	medium	medium	negligible	0.676728	0.937761	0.721643	0.969171	0.030829	NA	NA	NA	NA	NA	NA	NA	NA	NA	NA	NA	NA	quantitative
O43678	NADH dehydrogenase [ubiquinone] 1 alpha subcomplex subunit 2 OS=Homo sapiens OX=9606 GN=NDUFA2 PE=1 SV=3	10	12	10	0.133098	0.281426	0.07011	medium	0.351633	0.0468268	0.231528	-0.201829	-0.464294	-0.260543	small	medium	small	0.775492	0.829396	0.935009	0.971503	0.0284972	NA	NA	NA	NA	NA	NA	NA	NA	NA	NA	NA	NA	quantitative
P08473	Neprilysin OS=Homo sapiens OX=9606 GN=MME PE=1 SV=2	10	12	10	0.133553	0.281532	0.06988	medium	0.0604906	0.113654	0.8047	-0.416449	-0.364757	0.0532027	medium	medium	negligible	0.578316	1.10115	0.525193	0.951654	0.0483458	NA	NA	NA	NA	NA	NA	NA	NA	NA	NA	NA	NA	quantitative
P61204	ADP-ribosylation factor 3 OS=Homo sapiens OX=9606 GN=ARF3 PE=1 SV=2	10	12	10	0.133553	0.281532	0.06988	medium	0.0470845	0.355386	0.283466	-0.442133	-0.210011	0.232991	medium	small	small	0.871864	1.21341	0.718523	0.806525	0.193475	NA	NA	NA	NA	NA	NA	NA	NA	NA	NA	NA	NA	quantitative
P63244	Receptor of activated protein C kinase 1 OS=Homo sapiens OX=9606 GN=RACK1 PE=1 SV=3	10	12	10	0.133768	0.281532	0.06977	medium	0.0466708	0.319304	0.316339	0.443024	0.226578	-0.217384	medium	small	small	0.949054	0.754299	1.25819	0.126724	0.873276	NA	NA	NA	NA	NA	NA	NA	NA	NA	NA	NA	NA	quantitative
P19338	Nucleolin OS=Homo sapiens OX=9606 GN=NCL PE=1 SV=3	10	12	10	0.133768	0.281532	0.06977	medium	0.316339	0.319304	0.0466708	-0.217384	0.226578	0.443024	small	small	medium	1.06496	1.18044	0.902175	0.166278	0.833722	NA	NA	NA	NA	NA	NA	NA	NA	NA	NA	NA	NA	quantitative
Q8N2G8	GH3 domain-containing protein OS=Homo sapiens OX=9606 GN=GHDC PE=1 SV=2	10	12	10	0.133768	0.281532	0.06977	medium	0.0466708	0.319304	0.316339	-0.443024	-0.226578	0.217384	medium	small	small	0.698534	1.34623	0.518881	0.786969	0.213031	NA	NA	NA	NA	NA	NA	NA	NA	NA	NA	NA	NA	quantitative
Q92542	Nicastrin OS=Homo sapiens OX=9606 GN=NCSTN PE=1 SV=2	10	12	10	0.134314	0.281898	0.06949	medium	0.824574	0.07047	0.092851	-0.0476889	-0.419934	-0.370506	negligible	medium	medium	0.655387	0.73517	0.891478	0.969171	0.030829	NA	NA	NA	NA	NA	NA	NA	NA	NA	NA	NA	NA	quantitative
O00217	NADH dehydrogenase [ubiquinone] iron-sulfur protein 8, mitochondrial OS=Homo sapiens OX=9606 GN=NDUFS8 PE=1 SV=1	10	12	10	0.134314	0.281898	0.06949	medium	0.2584	0.046896	0.318421	-0.245781	-0.464138	-0.216434	small	medium	small	0.361059	0.645453	0.559389	0.971503	0.0284972	NA	NA	NA	NA	NA	NA	NA	NA	NA	NA	NA	NA	quantitative
Q9UBR1	Beta-ureidopropionase OS=Homo sapiens OX=9606 GN=UPB1 PE=1 SV=1	10	12	10	0.134314	0.281898	0.06949	medium	0.2584	0.046896	0.318421	-0.245781	-0.464138	-0.216434	small	medium	small	0.471475	0.683301	0.689996	0.975728	0.0242725	NA	NA	NA	NA	NA	NA	NA	NA	NA	NA	NA	NA	quantitative
Q9P1F3	Costars family protein ABRACL OS=Homo sapiens OX=9606 GN=ABRACL PE=1 SV=1	10	12	10	0.134683	0.282412	0.0693	medium	0.0678554	0.78771	0.117593	-0.404398	-0.0607738	0.343876	medium	negligible	medium	1.01256	1.42839	0.708884	0.582244	0.417756	NA	NA	NA	NA	NA	NA	NA	NA	NA	NA	NA	NA	quantitative
P67809	Nuclease-sensitive element-binding protein 1 OS=Homo sapiens OX=9606 GN=YBX1 PE=1 SV=3	10	12	10	0.134887	0.28258	0.06919	medium	0.0632988	0.108638	0.841218	0.411711	0.370147	-0.0430967	medium	medium	negligible	1.94793	0.92769	2.09977	0.0597009	0.940299	NA	NA	NA	NA	NA	NA	NA	NA	NA	NA	NA	NA	quantitative
O15498	Synaptobrevin homolog YKT6 OS=Homo sapiens OX=9606 GN=YKT6 PE=1 SV=1	10	12	10	0.135502	0.283606	0.06888	medium	0.0891674	0.0741296	0.861279	-0.37497	-0.414274	-0.0375886	medium	medium	negligible	0.939255	1.0318	0.91031	0.964033	0.0359671	NA	NA	NA	NA	NA	NA	NA	NA	NA	NA	NA	NA	quantitative
P13798	Acylamino-acid-releasing enzyme OS=Homo sapiens OX=9606 GN=APEH PE=1 SV=4	10	12	10	0.135952	0.284286	0.06865	medium	0.0661978	0.103786	0.878062	-0.407007	-0.375562	0.0330006	medium	medium	negligible	0.544063	1.3081	0.415919	0.964033	0.0359671	NA	NA	NA	NA	NA	NA	NA	NA	NA	NA	NA	NA	quantitative
P08493	Matrix Gla protein OS=Homo sapiens OX=9606 GN=MGP PE=1 SV=2	10	12	10	0.136222	0.28459	0.06851	medium	0.0715811	0.825655	0.112221	0.398728	0.0497031	-0.349231	medium	negligible	medium	1.85645	0.552097	3.36254	0.404295	0.595705	NA	NA	NA	NA	NA	NA	NA	NA	NA	NA	NA	NA	quantitative
Q13405	39S ribosomal protein L49, mitochondrial OS=Homo sapiens OX=9606 GN=MRPL49 PE=1 SV=1	10	12	10	0.137245	0.286263	0.068	medium	0.481247	0.0521989	0.171769	-0.152116	-0.452725	-0.298734	small	medium	small	0.58647	0.687473	0.853081	0.977634	0.0223656	NA	NA	NA	NA	NA	NA	NA	NA	NA	NA	NA	NA	quantitative
P21333	Filamin-A OS=Homo sapiens OX=9606 GN=FLNA PE=1 SV=4	10	12	10	0.137362	0.286263	0.06794	medium	0.0560967	0.142859	0.679818	0.424262	0.336772	-0.0888843	medium	medium	negligible	1.14555	0.9118	1.25636	0.0831399	0.91686	NA	NA	NA	NA	NA	NA	NA	NA	NA	NA	NA	NA	quantitative
Q96PK6	RNA-binding protein 14 OS=Homo sapiens OX=9606 GN=RBM14 PE=1 SV=2	10	12	10	0.137401	0.286263	0.06792	medium	0.563391	0.177335	0.0517672	-0.12462	0.309165	0.432505	small	medium	medium	1.24307	1.46316	0.849579	0.106413	0.893587	NA	NA	NA	NA	NA	NA	NA	NA	NA	NA	NA	NA	quantitative
Q14197	Peptidyl-tRNA hydrolase ICT1, mitochondrial OS=Homo sapiens OX=9606 GN=MRPL58 PE=1 SV=1	10	12	10	0.138027	0.287304	0.06761	medium	0.486592	0.209426	0.0499743	0.150252	-0.287033	-0.436097	small	small	medium	0.753988	0.707599	1.06556	0.887095	0.112905	NA	NA	NA	NA	NA	NA	NA	NA	NA	NA	NA	NA	quantitative
P51665	26S proteasome non-ATPase regulatory subunit 7 OS=Homo sapiens OX=9606 GN=PSMD7 PE=1 SV=2	10	12	10	0.138407	0.287741	0.06742	medium	0.102016	0.902629	0.0794811	-0.360018	0.0275966	0.3875	medium	negligible	medium	0.953692	3.67601	0.259437	0.417756	0.582244	NA	NA	NA	NA	NA	NA	NA	NA	NA	NA	NA	NA	quantitative
P31943	Heterogeneous nuclear ribonucleoprotein H OS=Homo sapiens OX=9606 GN=HNRNPH1 PE=1 SV=4	10	12	10	0.138617	0.287741	0.06731	medium	0.376593	0.275831	0.0486728	-0.191449	0.248355	0.438776	small	small	medium	1.1759	1.49492	0.786594	0.141681	0.858319	NA	NA	NA	NA	NA	NA	NA	NA	NA	NA	NA	NA	quantitative
P12956	X-ray repair cross-complementing protein 6 OS=Homo sapiens OX=9606 GN=XRCC6 PE=1 SV=2	10	12	10	0.138617	0.287741	0.06731	medium	0.376593	0.275831	0.0486728	-0.191449	0.248355	0.438776	small	small	medium	1.20086	1.7305	0.693937	0.175056	0.824944	NA	NA	NA	NA	NA	NA	NA	NA	NA	NA	NA	NA	quantitative
Q9H008	Phospholysine phosphohistidine inorganic pyrophosphate phosphatase OS=Homo sapiens OX=9606 GN=LHPP PE=1 SV=2	10	12	10	0.138919	0.288105	0.06716	medium	0.115206	0.0640858	0.701833	-0.34623	-0.430448	-0.0824356	medium	medium	negligible	0.70316	0.930613	0.755588	0.973686	0.0263141	NA	NA	NA	NA	NA	NA	NA	NA	NA	NA	NA	NA	quantitative
Q9NVJ2	ADP-ribosylation factor-like protein 8B OS=Homo sapiens OX=9606 GN=ARL8B PE=1 SV=1	10	12	10	0.139354	0.288743	0.06695	medium	0.0925064	0.980482	0.0880031	-0.370918	0.00551792	0.376413	medium	negligible	medium	0.988402	1.39701	0.707513	0.541344	0.458656	NA	NA	NA	NA	NA	NA	NA	NA	NA	NA	NA	NA	quantitative
O94874	E3 UFM1-protein ligase 1 OS=Homo sapiens OX=9606 GN=UFL1 PE=1 SV=2	10	12	10	0.139764	0.288743	0.06675	medium	0.0491789	0.308619	0.339714	-0.437727	-0.231728	0.206959	medium	small	small	0.856864	1.36399	0.628206	0.824944	0.175056	NA	NA	NA	NA	NA	NA	NA	NA	NA	NA	NA	NA	quantitative
P35232	Prohibitin OS=Homo sapiens OX=9606 GN=PHB PE=1 SV=1	10	12	10	0.139922	0.288743	0.06667	medium	0.064195	0.6959	0.141392	0.410237	0.0882735	-0.322329	medium	negligible	medium	1.12007	0.85684	1.3072	0.364647	0.635353	NA	NA	NA	NA	NA	NA	NA	NA	NA	NA	NA	NA	quantitative
P01011	Alpha-1-antichymotrypsin OS=Homo sapiens OX=9606 GN=SERPINA3 PE=1 SV=2	10	12	10	0.139922	0.288743	0.06667	medium	0.141392	0.0579928	0.586689	0.322329	0.441367	0.117211	medium	medium	small	1.18226	0.936646	1.26223	0.0284972	0.971503	NA	NA	NA	NA	NA	NA	NA	NA	NA	NA	NA	NA	quantitative
Q9UJS0	Calcium-binding mitochondrial carrier protein Aralar2 OS=Homo sapiens OX=9606 GN=SLC25A13 PE=1 SV=2	10	12	10	0.139922	0.288743	0.06667	medium	0.586689	0.0579928	0.141392	-0.117211	-0.441367	-0.322329	small	medium	medium	0.827907	0.877906	0.943048	0.966683	0.0333166	NA	NA	NA	NA	NA	NA	NA	NA	NA	NA	NA	NA	quantitative
Q01085	Nucleolysin TIAR OS=Homo sapiens OX=9606 GN=TIAL1 PE=1 SV=1	10	12	10	0.139989	0.288743	0.06663	medium	0.0496371	0.343886	0.305256	-0.436785	-0.215163	0.222513	medium	small	small	0.829107	1.68561	0.491873	0.85041	0.14959	NA	NA	NA	NA	NA	NA	NA	NA	NA	NA	NA	NA	quantitative
Q99832	T-complex protein 1 subunit eta OS=Homo sapiens OX=9606 GN=CCT7 PE=1 SV=2	10	12	10	0.140307	0.289137	0.06648	medium	0.250566	0.0497451	0.34189	-0.249963	-0.457872	-0.206013	small	medium	small	0.74092	0.812341	0.91208	0.977634	0.0223656	NA	NA	NA	NA	NA	NA	NA	NA	NA	NA	NA	NA	quantitative
Q9UGT4	Sushi domain-containing protein 2 OS=Homo sapiens OX=9606 GN=SUSD2 PE=1 SV=1	10	12	10	0.14084	0.289972	0.06622	medium	0.0543424	0.170339	0.595533	-0.427532	-0.314398	0.114436	medium	medium	small	0.638513	1.16583	0.547689	0.922031	0.0779694	NA	NA	NA	NA	NA	NA	NA	NA	NA	NA	NA	NA	quantitative
O75394	39S ribosomal protein L33, mitochondrial OS=Homo sapiens OX=9606 GN=MRPL33 PE=1 SV=1	10	12	10	0.141481	0.291029	0.0659	medium	0.511014	0.0552049	0.165958	-0.141877	-0.446702	-0.302975	small	medium	medium	0.675214	0.714074	0.94558	0.977634	0.0223656	NA	NA	NA	NA	NA	NA	NA	NA	NA	NA	NA	NA	quantitative
Q9BY49	Peroxisomal trans-2-enoyl-CoA reductase OS=Homo sapiens OX=9606 GN=PECR PE=1 SV=2	10	12	10	0.142234	0.292312	0.06554	medium	0.0525156	0.20152	0.516523	-0.431038	-0.292229	0.140019	medium	small	small	0.619007	2.56589	0.241245	0.880326	0.119674	NA	NA	NA	NA	NA	NA	NA	NA	NA	NA	NA	NA	quantitative
P84098	60S ribosomal protein L19 OS=Homo sapiens OX=9606 GN=RPL19 PE=1 SV=1	10	12	10	0.142773	0.293156	0.06528	medium	0.234318	0.450863	0.053494	-0.258952	0.170903	0.429147	small	small	medium	1.08554	1.19881	0.905513	0.223227	0.776773	NA	NA	NA	NA	NA	NA	NA	NA	NA	NA	NA	NA	quantitative
Q71UM5	40S ribosomal protein S27-like OS=Homo sapiens OX=9606 GN=RPS27L PE=1 SV=3	10	12	10	0.143139	0.293516	0.0651	medium	0.106665	0.0710966	0.772503	0.354997	0.418947	0.0622159	medium	medium	negligible	1.20982	0.856693	1.4122	0.0449699	0.95503	NA	NA	NA	NA	NA	NA	NA	NA	NA	NA	NA	NA	quantitative
P62899	60S ribosomal protein L31 OS=Homo sapiens OX=9606 GN=RPL31 PE=1 SV=1	10	12	10	0.143207	0.293516	0.06507	medium	0.136355	0.0612134	0.619395	0.326628	0.435477	0.107046	medium	medium	small	1.17282	0.991357	1.18305	0.0333166	0.966683	NA	NA	NA	NA	NA	NA	NA	NA	NA	NA	NA	NA	quantitative
P46783	40S ribosomal protein S10 OS=Homo sapiens OX=9606 GN=RPS10 PE=1 SV=1	10	12	10	0.143791	0.294448	0.06479	medium	0.064448	0.125529	0.785565	0.409824	0.352739	-0.0585463	medium	medium	negligible	1.13815	0.962726	1.18222	0.063919	0.936081	NA	NA	NA	NA	NA	NA	NA	NA	NA	NA	NA	NA	quantitative
Q9NQW7	Xaa-Pro aminopeptidase 1 OS=Homo sapiens OX=9606 GN=XPNPEP1 PE=1 SV=3	10	12	10	0.144064	0.294741	0.06466	medium	0.0570063	0.526676	0.199521	-0.422602	-0.14329	0.279905	medium	small	small	0.897391	1.53764	0.583616	0.744577	0.255423	NA	NA	NA	NA	NA	NA	NA	NA	NA	NA	NA	NA	quantitative
Q9NSA0	Solute carrier family 22 member 11 OS=Homo sapiens OX=9606 GN=SLC22A11 PE=1 SV=1	10	12	10	0.144446	0.295257	0.06447	medium	0.071546	0.769543	0.129239	-0.39878	-0.0661274	0.332927	medium	negligible	medium	0.842276	2.29478	0.36704	0.635353	0.364647	NA	NA	NA	NA	NA	NA	NA	NA	NA	NA	NA	NA	quantitative
Q8TCC7	Solute carrier family 22 member 8 OS=Homo sapiens OX=9606 GN=SLC22A8 PE=1 SV=1	10	12	10	0.144843	0.295438	0.06428	medium	0.102566	0.0748055	0.808561	-0.359415	-0.413255	-0.0521288	medium	medium	negligible	0.272416	0.779174	0.349621	0.961212	0.038788	NA	NA	NA	NA	NA	NA	NA	NA	NA	NA	NA	NA	quantitative
O94973	AP-2 complex subunit alpha-2 OS=Homo sapiens OX=9606 GN=AP2A2 PE=1 SV=2	10	12	10	0.144939	0.295438	0.06424	medium	0.0531421	0.408996	0.263205	-0.429824	-0.187337	0.243262	medium	small	small	0.708143	1.39258	0.508512	0.744577	0.255423	NA	NA	NA	NA	NA	NA	NA	NA	NA	NA	NA	NA	quantitative
P08865	40S ribosomal protein SA OS=Homo sapiens OX=9606 GN=RPSA PE=1 SV=4	10	12	10	0.145393	0.295438	0.06402	medium	0.0674154	0.120107	0.821773	0.405085	0.358104	-0.0484639	medium	medium	negligible	1.19016	0.965929	1.23214	0.0597009	0.940299	NA	NA	NA	NA	NA	NA	NA	NA	NA	NA	NA	NA	quantitative
O75083	WD repeat-containing protein 1 OS=Homo sapiens OX=9606 GN=WDR1 PE=1 SV=4	10	12	10	0.145393	0.295438	0.06402	medium	0.821773	0.120107	0.0674154	-0.0484639	0.358104	0.405085	negligible	medium	medium	1.18974	1.24674	0.954282	0.0597009	0.940299	NA	NA	NA	NA	NA	NA	NA	NA	NA	NA	NA	NA	quantitative
P0DP25	Calmodulin-3 OS=Homo sapiens OX=9606 GN=CALM3 PE=1 SV=1	10	12	10	0.145545	0.295438	0.06395	medium	0.541666	0.0583359	0.160284	0.13167	0.440726	0.307231	small	medium	medium	1.44226	1.35024	1.06815	0.0263141	0.973686	NA	NA	NA	NA	NA	NA	NA	NA	NA	NA	NA	NA	quantitative
P04843	Dolichyl-diphosphooligosaccharide--protein glycosyltransferase subunit 1 OS=Homo sapiens OX=9606 GN=RPN1 PE=1 SV=1	10	12	10	0.145545	0.295438	0.06395	medium	0.160284	0.0583359	0.541666	0.307231	0.440726	0.13167	medium	medium	small	1.32947	1.26003	1.05511	0.0359671	0.964033	NA	NA	NA	NA	NA	NA	NA	NA	NA	NA	NA	NA	quantitative
Q16543	Hsp90 co-chaperone Cdc37 OS=Homo sapiens OX=9606 GN=CDC37 PE=1 SV=1	10	12	10	0.145724	0.295438	0.06386	medium	0.364109	0.298181	0.0517791	-0.196582	0.23688	0.432481	small	small	medium	1.22676	1.50476	0.815252	0.193475	0.806525	NA	NA	NA	NA	NA	NA	NA	NA	NA	NA	NA	NA	quantitative
P16662	UDP-glucuronosyltransferase 2B7 OS=Homo sapiens OX=9606 GN=UGT2B7 PE=1 SV=2	10	12	10	0.145834	0.295438	0.06381	medium	0.469242	0.0554605	0.187182	-0.156347	-0.446203	-0.288008	small	medium	small	0.507689	0.55722	0.911111	0.977634	0.0223656	NA	NA	NA	NA	NA	NA	NA	NA	NA	NA	NA	NA	quantitative
P62913	60S ribosomal protein L11 OS=Homo sapiens OX=9606 GN=RPL11 PE=1 SV=2	10	12	10	0.145834	0.295438	0.06381	medium	0.469242	0.0554605	0.187182	0.156347	0.446203	0.288008	small	medium	small	1.20476	1.11142	1.08399	0.0284972	0.971503	NA	NA	NA	NA	NA	NA	NA	NA	NA	NA	NA	NA	quantitative
P15924	Desmoplakin OS=Homo sapiens OX=9606 GN=DSP PE=1 SV=3	10	12	10	0.145834	0.295438	0.06381	medium	0.469242	0.0554605	0.187182	-0.156347	-0.446203	-0.288008	small	medium	small	0.371756	0.545017	0.682099	0.975728	0.0242725	NA	NA	NA	NA	NA	NA	NA	NA	NA	NA	NA	NA	quantitative
Q13885	Tubulin beta-2A chain OS=Homo sapiens OX=9606 GN=TUBB2A PE=1 SV=1	10	12	10	0.146263	0.295516	0.06361	medium	0.547331	0.193827	0.0551462	0.129818	-0.297436	-0.426023	small	small	medium	0.967156	0.881704	1.09692	0.893587	0.106413	NA	NA	NA	NA	NA	NA	NA	NA	NA	NA	NA	NA	quantitative
P02743	Serum amyloid P-component OS=Homo sapiens OX=9606 GN=APCS PE=1 SV=2	10	12	10	0.146263	0.295516	0.06361	medium	0.0532168	0.227976	0.471869	0.42968	0.275404	-0.155416	medium	small	small	1.62562	1.18584	1.37086	0.112905	0.887095	NA	NA	NA	NA	NA	NA	NA	NA	NA	NA	NA	NA	quantitative
Q9Y6R1	Electrogenic sodium bicarbonate cotransporter 1 OS=Homo sapiens OX=9606 GN=SLC4A4 PE=1 SV=1	10	12	10	0.146263	0.295516	0.06361	medium	0.0985775	0.0786542	0.845008	-0.363856	-0.407598	-0.0420538	medium	medium	negligible	0.361828	0.604848	0.598213	0.971503	0.0284972	NA	NA	NA	NA	NA	NA	NA	NA	NA	NA	NA	NA	quantitative
Q15717	ELAV-like protein 1 OS=Homo sapiens OX=9606 GN=ELAVL1 PE=1 SV=2	10	12	10	0.146707	0.29615	0.0634	medium	0.0704775	0.114857	0.858344	0.40038	0.363493	-0.0383926	medium	medium	negligible	1.11789	0.972894	1.14904	0.0730467	0.926953	NA	NA	NA	NA	NA	NA	NA	NA	NA	NA	NA	NA	quantitative
P36957	Dihydrolipoyllysine-residue succinyltransferase component of 2-oxoglutarate dehydrogenase complex, mitochondrial OS=Homo sapiens OX=9606 GN=DLST PE=1 SV=4	10	12	10	0.147055	0.296326	0.06324	medium	0.0597605	0.156945	0.662068	-0.417712	-0.324912	0.0941451	medium	medium	negligible	0.707889	1.09725	0.645149	0.936081	0.063919	NA	NA	NA	NA	NA	NA	NA	NA	NA	NA	NA	NA	quantitative
P62266	40S ribosomal protein S23 OS=Homo sapiens OX=9606 GN=RPS23 PE=1 SV=3	10	12	10	0.147055	0.296326	0.06324	medium	0.0597605	0.156945	0.662068	0.417712	0.324912	-0.0941451	medium	medium	negligible	1.11956	0.762481	1.46831	0.0779694	0.922031	NA	NA	NA	NA	NA	NA	NA	NA	NA	NA	NA	NA	quantitative
Q12931	Heat shock protein 75 kDa, mitochondrial OS=Homo sapiens OX=9606 GN=TRAP1 PE=1 SV=3	10	12	10	0.147389	0.296737	0.06308	medium	0.094699	0.0826459	0.881773	-0.368324	-0.401976	-0.0319884	medium	medium	negligible	0.517492	0.755178	0.685259	0.964033	0.0359671	NA	NA	NA	NA	NA	NA	NA	NA	NA	NA	NA	NA	quantitative
Q9UI30	Multifunctional methyltransferase subunit TRM112-like protein OS=Homo sapiens OX=9606 GN=TRMT112 PE=1 SV=1	10	12	10	0.147725	0.297149	0.06292	medium	0.0567182	0.480879	0.225357	-0.423125	-0.159676	0.264111	medium	small	small	0.933199	1.43655	0.64961	0.73333	0.26667	NA	NA	NA	NA	NA	NA	NA	NA	NA	NA	NA	NA	quantitative
P00492	Hypoxanthine-guanine phosphoribosyltransferase OS=Homo sapiens OX=9606 GN=HPRT1 PE=1 SV=2	10	12	10	0.148215	0.297346	0.0627	medium	0.0603579	0.559164	0.191548	-0.416677	-0.132129	0.285095	medium	small	small	0.878827	1.82431	0.481732	0.721838	0.278162	NA	NA	NA	NA	NA	NA	NA	NA	NA	NA	NA	NA	quantitative
P20042	Eukaryotic translation initiation factor 2 subunit 2 OS=Homo sapiens OX=9606 GN=EIF2S2 PE=1 SV=2	10	12	10	0.148215	0.297346	0.0627	medium	0.0603579	0.559164	0.191548	-0.416677	-0.132129	0.285095	medium	small	small	0.869094	1.10158	0.788955	0.721838	0.278162	NA	NA	NA	NA	NA	NA	NA	NA	NA	NA	NA	NA	quantitative
O15371	Eukaryotic translation initiation factor 3 subunit D OS=Homo sapiens OX=9606 GN=EIF3D PE=1 SV=1	10	12	10	0.148215	0.297346	0.0627	medium	0.0603579	0.559164	0.191548	-0.416677	-0.132129	0.285095	medium	small	small	1.07182	1.34189	0.79874	0.721838	0.278162	NA	NA	NA	NA	NA	NA	NA	NA	NA	NA	NA	NA	quantitative
P00918	Carbonic anhydrase 2 OS=Homo sapiens OX=9606 GN=CA2 PE=1 SV=2	10	12	10	0.148735	0.297754	0.06245	medium	0.0872643	0.0910708	0.955955	-0.377337	-0.390833	-0.0118774	medium	medium	negligible	0.823604	1.0261	0.802657	0.958214	0.0417864	NA	NA	NA	NA	NA	NA	NA	NA	NA	NA	NA	NA	quantitative
O95336	6-phosphogluconolactonase OS=Homo sapiens OX=9606 GN=PGLS PE=1 SV=2	10	12	10	0.148947	0.297754	0.06236	medium	0.0837045	0.883603	0.112452	0.381885	0.0330264	-0.348995	medium	negligible	medium	1.0006	0.762173	1.31282	0.417756	0.582244	NA	NA	NA	NA	NA	NA	NA	NA	NA	NA	NA	NA	quantitative
Q9Y5P6	Mannose-1-phosphate guanyltransferase beta OS=Homo sapiens OX=9606 GN=GMPPB PE=1 SV=2	10	12	10	0.148947	0.297754	0.06236	medium	0.0837045	0.883603	0.112452	-0.381885	-0.0330264	0.348995	medium	negligible	medium	0.903368	2.99644	0.30148	0.582244	0.417756	NA	NA	NA	NA	NA	NA	NA	NA	NA	NA	NA	NA	quantitative
P05062	Fructose-bisphosphate aldolase B OS=Homo sapiens OX=9606 GN=ALDOB PE=1 SV=2	10	12	10	0.149074	0.297754	0.0623	medium	0.126658	0.0680458	0.68694	-0.335281	-0.423825	-0.0867893	medium	medium	negligible	0.45832	0.653303	0.701543	0.973686	0.0263141	NA	NA	NA	NA	NA	NA	NA	NA	NA	NA	NA	NA	quantitative
Q8NB37	Glutamine amidotransferase-like class 1 domain-containing protein 1 OS=Homo sapiens OX=9606 GN=GATD1 PE=1 SV=1	10	12	10	0.149074	0.297754	0.0623	medium	0.126658	0.0680458	0.68694	-0.335281	-0.423825	-0.0867893	medium	medium	negligible	0.736713	1.04959	0.701903	0.964033	0.0359671	NA	NA	NA	NA	NA	NA	NA	NA	NA	NA	NA	NA	quantitative
P49748	Very long-chain specific acyl-CoA dehydrogenase, mitochondrial OS=Homo sapiens OX=9606 GN=ACADVL PE=1 SV=1	10	12	10	0.149413	0.297908	0.06214	medium	0.0538697	0.256779	0.429512	-0.42843	-0.258677	0.170824	medium	small	small	0.782915	1.14	0.686767	0.893587	0.106413	NA	NA	NA	NA	NA	NA	NA	NA	NA	NA	NA	NA	quantitative
P10768	S-formylglutathione hydrolase OS=Homo sapiens OX=9606 GN=ESD PE=1 SV=2	10	12	10	0.149413	0.297908	0.06214	medium	0.0538697	0.256779	0.429512	-0.42843	-0.258677	0.170824	medium	small	small	0.790548	0.938213	0.84261	0.893587	0.106413	NA	NA	NA	NA	NA	NA	NA	NA	NA	NA	NA	NA	quantitative
Q16643	Drebrin OS=Homo sapiens OX=9606 GN=DBN1 PE=1 SV=4	10	12	10	0.150094	0.299003	0.06183	medium	0.578973	0.186346	0.0578675	0.119648	-0.302656	-0.421051	small	medium	medium	0.703969	0.631383	1.11496	0.926953	0.0730467	NA	NA	NA	NA	NA	NA	NA	NA	NA	NA	NA	NA	quantitative
Q07812	Apoptosis regulator BAX OS=Homo sapiens OX=9606 GN=BAX PE=1 SV=1	10	12	10	0.150307	0.299166	0.06173	medium	0.102179	0.961084	0.0926066	-0.359838	0.0110051	0.370798	medium	negligible	medium	0.93973	1.57526	0.596557	0.47241	0.52759	NA	NA	NA	NA	NA	NA	NA	NA	NA	NA	NA	NA	quantitative
P62333	26S proteasome regulatory subunit 10B OS=Homo sapiens OX=9606 GN=PSMC6 PE=1 SV=1	10	12	10	0.150478	0.299244	0.06165	medium	0.253462	0.437419	0.0563753	-0.248406	0.176074	0.423751	small	small	medium	1.10143	1.52953	0.720111	0.244428	0.755572	NA	NA	NA	NA	NA	NA	NA	NA	NA	NA	NA	NA	quantitative
O75874	Isocitrate dehydrogenase [NADP] cytoplasmic OS=Homo sapiens OX=9606 GN=IDH1 PE=1 SV=2	10	12	10	0.151622	0.301256	0.06113	medium	0.0544732	0.287987	0.389512	-0.427285	-0.242035	0.186253	medium	small	small	0.678591	1.09126	0.621843	0.833722	0.166278	NA	NA	NA	NA	NA	NA	NA	NA	NA	NA	NA	NA	quantitative
P16444	Dipeptidase 1 OS=Homo sapiens OX=9606 GN=DPEP1 PE=1 SV=3	10	12	10	0.152501	0.302209	0.06073	medium	0.0600821	0.511893	0.21664	-0.417154	-0.14849	0.269279	medium	small	small	1.0655	2.0455	0.520901	0.73333	0.26667	NA	NA	NA	NA	NA	NA	NA	NA	NA	NA	NA	NA	quantitative
P38919	Eukaryotic initiation factor 4A-III OS=Homo sapiens OX=9606 GN=EIF4A3 PE=1 SV=4	10	12	10	0.152501	0.302209	0.06073	medium	0.21664	0.511893	0.0600821	0.269279	-0.14849	-0.417154	small	small	medium	0.953937	0.716468	1.33144	0.766306	0.233694	NA	NA	NA	NA	NA	NA	NA	NA	NA	NA	NA	NA	quantitative
Q9BT78	COP9 signalosome complex subunit 4 OS=Homo sapiens OX=9606 GN=COPS4 PE=1 SV=1	10	12	10	0.152501	0.302209	0.06073	medium	0.21664	0.511893	0.0600821	-0.269279	0.14849	0.417154	small	small	medium	3.5771	4.70728	0.759908	0.26667	0.73333	NA	NA	NA	NA	NA	NA	NA	NA	NA	NA	NA	NA	quantitative
P62851	40S ribosomal protein S25 OS=Homo sapiens OX=9606 GN=RPS25 PE=1 SV=1	10	12	10	0.153065	0.303063	0.06048	medium	0.149342	0.0649852	0.605452	0.315789	0.428913	0.111348	medium	medium	small	1.25795	1.0379	1.21202	0.0284972	0.971503	NA	NA	NA	NA	NA	NA	NA	NA	NA	NA	NA	NA	quantitative
Q8NFW8	N-acylneuraminate cytidylyltransferase OS=Homo sapiens OX=9606 GN=CMAS PE=1 SV=2	10	12	10	0.154463	0.305294	0.05985	small	0.0685812	0.138296	0.766648	-0.403273	-0.340817	0.0638667	medium	medium	negligible	0.693892	0.96543	0.718739	0.926953	0.0730467	NA	NA	NA	NA	NA	NA	NA	NA	NA	NA	NA	NA	quantitative
Q9H098	Protein FAM107B OS=Homo sapiens OX=9606 GN=FAM107B PE=1 SV=1	10	12	10	0.154463	0.305294	0.05985	small	0.766648	0.138296	0.0685812	0.0638667	-0.340817	-0.403273	negligible	medium	medium	0.457698	0.342321	1.33704	0.905752	0.0942475	NA	NA	NA	NA	NA	NA	NA	NA	NA	NA	NA	NA	quantitative
Q05707	Collagen alpha-1(XIV) chain OS=Homo sapiens OX=9606 GN=COL14A1 PE=1 SV=3	10	12	10	0.154594	0.305294	0.05979	small	0.075365	0.75158	0.141711	0.393224	0.0714594	-0.322061	medium	negligible	medium	1.15096	0.658525	1.74779	0.364647	0.635353	NA	NA	NA	NA	NA	NA	NA	NA	NA	NA	NA	NA	quantitative
Q9NSD9	Phenylalanine--tRNA ligase beta subunit OS=Homo sapiens OX=9606 GN=FARSB PE=1 SV=3	10	12	10	0.154946	0.305723	0.05963	small	0.528759	0.0619223	0.174909	-0.135929	-0.434217	-0.29649	small	medium	small	0.655598	0.826771	0.792962	0.975728	0.0242725	NA	NA	NA	NA	NA	NA	NA	NA	NA	NA	NA	NA	quantitative
O75937	DnaJ homolog subfamily C member 8 OS=Homo sapiens OX=9606 GN=DNAJC8 PE=1 SV=2	10	12	10	0.155814	0.307019	0.05925	small	0.176283	0.626763	0.0674902	-0.295517	0.109906	0.404968	small	small	medium	1.29406	2.21091	0.585306	0.33897	0.66103	NA	NA	NA	NA	NA	NA	NA	NA	NA	NA	NA	NA	quantitative
P61313	60S ribosomal protein L15 OS=Homo sapiens OX=9606 GN=RPL15 PE=1 SV=2	10	12	10	0.155873	0.307019	0.05922	small	0.113027	0.0793183	0.792703	0.348414	0.406646	0.0565488	medium	medium	negligible	1.36605	1.00744	1.35596	0.0359671	0.964033	NA	NA	NA	NA	NA	NA	NA	NA	NA	NA	NA	NA	quantitative
P27816	Microtubule-associated protein 4 OS=Homo sapiens OX=9606 GN=MAP4 PE=1 SV=3	10	12	10	0.156361	0.307713	0.05901	small	0.802532	0.13245	0.0717128	-0.0538064	0.346159	0.398532	negligible	medium	medium	1.48735	1.45556	1.02184	0.0597009	0.940299	NA	NA	NA	NA	NA	NA	NA	NA	NA	NA	NA	NA	quantitative
Q15185	Prostaglandin E synthase 3 OS=Homo sapiens OX=9606 GN=PTGES3 PE=1 SV=1	10	12	10	0.157073	0.308581	0.05869	small	0.0635892	0.543865	0.208162	-0.411231	-0.137342	0.274458	medium	small	small	1.00162	1.24102	0.807092	0.721838	0.278162	NA	NA	NA	NA	NA	NA	NA	NA	NA	NA	NA	NA	quantitative
O75356	Ectonucleoside triphosphate diphosphohydrolase 5 OS=Homo sapiens OX=9606 GN=ENTPD5 PE=1 SV=1	10	12	10	0.157073	0.308581	0.05869	small	0.644574	0.172002	0.0635892	-0.0993885	0.313139	0.411231	negligible	medium	medium	1.70936	1.57956	1.08218	0.0779694	0.922031	NA	NA	NA	NA	NA	NA	NA	NA	NA	NA	NA	NA	quantitative
P62829	60S ribosomal protein L23 OS=Homo sapiens OX=9606 GN=RPL23 PE=1 SV=1	10	12	10	0.15755	0.30925	0.05848	small	0.828884	0.0833612	0.10872	0.0464977	0.400994	0.352836	negligible	medium	medium	1.22523	1.12852	1.0857	0.0359671	0.964033	NA	NA	NA	NA	NA	NA	NA	NA	NA	NA	NA	NA	quantitative
P19652	Alpha-1-acid glycoprotein 2 OS=Homo sapiens OX=9606 GN=ORM2 PE=1 SV=2	10	12	10	0.158268	0.310391	0.05817	small	0.273609	0.424235	0.0593606	-0.237919	0.181241	0.41841	small	small	medium	1.32901	1.93931	0.685301	0.203113	0.796887	NA	NA	NA	NA	NA	NA	NA	NA	NA	NA	NA	NA	quantitative
P48637	Glutathione synthetase OS=Homo sapiens OX=9606 GN=GSS PE=1 SV=1	10	12	10	0.158914	0.310546	0.05789	small	0.104528	0.087552	0.865411	-0.357281	-0.395376	-0.0364573	medium	medium	negligible	0.681287	1.08282	0.629181	0.95503	0.0449699	NA	NA	NA	NA	NA	NA	NA	NA	NA	NA	NA	NA	quantitative
P61626	Lysozyme C OS=Homo sapiens OX=9606 GN=LYZ PE=1 SV=1	10	12	10	0.159215	0.310546	0.05776	small	0.376745	0.310896	0.0578668	0.191387	-0.23062	-0.421052	small	small	medium	0.597492	0.41069	1.45485	0.824944	0.175056	NA	NA	NA	NA	NA	NA	NA	NA	NA	NA	NA	NA	quantitative
Q15366	Poly(rC)-binding protein 2 OS=Homo sapiens OX=9606 GN=PCBP2 PE=1 SV=1	10	12	10	0.159215	0.310546	0.05776	small	0.559821	0.065351	0.168985	0.125769	0.428294	0.300752	small	medium	medium	1.19268	1.13032	1.05516	0.0359671	0.964033	NA	NA	NA	NA	NA	NA	NA	NA	NA	NA	NA	NA	quantitative
Q15404	Ras suppressor protein 1 OS=Homo sapiens OX=9606 GN=RSU1 PE=1 SV=3	10	12	10	0.159215	0.310546	0.05776	small	0.0712779	0.661759	0.168985	-0.39918	-0.0988371	0.300752	medium	negligible	medium	0.793488	1.76754	0.448923	0.595705	0.404295	NA	NA	NA	NA	NA	NA	NA	NA	NA	NA	NA	NA	quantitative
Q06210	Glutamine--fructose-6-phosphate aminotransferase [isomerizing] 1 OS=Homo sapiens OX=9606 GN=GFPT1 PE=1 SV=3	10	12	10	0.159215	0.310546	0.05776	small	0.168985	0.065351	0.559821	-0.300752	-0.428294	-0.125769	medium	medium	small	0.45995	0.636647	0.722457	0.973686	0.0263141	NA	NA	NA	NA	NA	NA	NA	NA	NA	NA	NA	NA	quantitative
Q8IWA5	Choline transporter-like protein 2 OS=Homo sapiens OX=9606 GN=SLC44A2 PE=1 SV=3	10	12	10	0.15923	0.310546	0.05775	small	0.0782732	0.121296	0.875424	0.389153	0.356911	-0.0337205	medium	medium	negligible	10.1496	0.887935	11.4306	0.0597009	0.940299	NA	NA	NA	NA	NA	NA	NA	NA	NA	NA	NA	NA	quantitative
Q9UKY7	Protein CDV3 homolog OS=Homo sapiens OX=9606 GN=CDV3 PE=1 SV=1	10	12	10	0.159638	0.310546	0.05758	small	0.672224	0.0721714	0.138928	0.0911281	0.417272	0.324416	negligible	medium	medium	1.66361	1.35481	1.22792	0.0263141	0.973686	NA	NA	NA	NA	NA	NA	NA	NA	NA	NA	NA	NA	quantitative
P19367	Hexokinase-1 OS=Homo sapiens OX=9606 GN=HK1 PE=1 SV=3	10	12	10	0.159713	0.310546	0.05754	small	0.196919	0.0621951	0.486284	0.281581	0.433736	0.150359	small	medium	small	1.43866	1.19197	1.20696	0.0333166	0.966683	NA	NA	NA	NA	NA	NA	NA	NA	NA	NA	NA	NA	quantitative
P50895	Basal cell adhesion molecule OS=Homo sapiens OX=9606 GN=BCAM PE=1 SV=2	10	12	10	0.159713	0.310546	0.05754	small	0.486284	0.23866	0.0594402	0.150359	-0.269026	-0.418271	small	small	medium	0.891081	0.75872	1.17445	0.880326	0.119674	NA	NA	NA	NA	NA	NA	NA	NA	NA	NA	NA	NA	quantitative
O43760	Synaptogyrin-2 OS=Homo sapiens OX=9606 GN=SYNGR2 PE=1 SV=1	10	12	10	0.159713	0.310546	0.05754	small	0.0594402	0.23866	0.486284	0.418271	0.269026	-0.150359	medium	small	small	1.43484	0.865845	1.65715	0.134059	0.865941	NA	NA	NA	NA	NA	NA	NA	NA	NA	NA	NA	NA	quantitative
P27482	Calmodulin-like protein 3 OS=Homo sapiens OX=9606 GN=CALML3 PE=1 SV=2	10	12	10	0.160183	0.311193	0.05734	small	0.912289	0.115981	0.0817052	0.0236903	-0.362322	-0.384512	negligible	medium	medium	0.794287	0.706287	1.1246	0.944296	0.0557041	NA	NA	NA	NA	NA	NA	NA	NA	NA	NA	NA	NA	quantitative
P14406	Cytochrome c oxidase subunit 7A2, mitochondrial OS=Homo sapiens OX=9606 GN=COX7A2 PE=1 SV=1	10	12	10	0.160365	0.311281	0.05726	small	0.254545	0.0591817	0.381369	-0.247827	-0.43916	-0.189515	small	medium	small	0.665725	0.837346	0.795042	0.971503	0.0284972	NA	NA	NA	NA	NA	NA	NA	NA	NA	NA	NA	NA	quantitative
P48739	Phosphatidylinositol transfer protein beta isoform OS=Homo sapiens OX=9606 GN=PITPNB PE=1 SV=2	10	12	10	0.160806	0.311634	0.05707	small	0.949333	0.110836	0.0852406	-0.0136656	0.36776	0.379903	negligible	medium	medium	2.61548	3.93601	0.6645	0.063919	0.936081	NA	NA	NA	NA	NA	NA	NA	NA	NA	NA	NA	NA	quantitative
P16402	Histone H1.3 OS=Homo sapiens OX=9606 GN=HIST1H1D PE=1 SV=2	10	12	10	0.161096	0.311634	0.05695	small	0.234733	0.497366	0.0632679	-0.258718	0.153681	0.411762	small	small	medium	1.00272	1.39429	0.719158	0.26667	0.73333	NA	NA	NA	NA	NA	NA	NA	NA	NA	NA	NA	NA	quantitative
P23497	Nuclear autoantigen Sp-100 OS=Homo sapiens OX=9606 GN=SP100 PE=1 SV=3	10	12	10	0.161096	0.311634	0.05695	small	0.0888812	0.105858	0.986481	0.375323	0.373224	-0.00364391	medium	medium	negligible	1.86623	0.904355	2.0636	0.0557041	0.944296	NA	NA	NA	NA	NA	NA	NA	NA	NA	NA	NA	NA	quantitative
O95782	AP-2 complex subunit alpha-1 OS=Homo sapiens OX=9606 GN=AP2A1 PE=1 SV=3	10	12	10	0.161096	0.311634	0.05695	small	0.234733	0.497366	0.0632679	0.258718	-0.153681	-0.411762	small	small	medium	0.791155	0.632131	1.25157	0.710109	0.289891	NA	NA	NA	NA	NA	NA	NA	NA	NA	NA	NA	NA	quantitative
Q06830	Peroxiredoxin-1 OS=Homo sapiens OX=9606 GN=PRDX1 PE=1 SV=1	10	12	10	0.161416	0.311989	0.05681	small	0.0672429	0.576747	0.19992	-0.405356	-0.126228	0.27965	medium	small	small	0.9353	1.13835	0.821629	0.766306	0.233694	NA	NA	NA	NA	NA	NA	NA	NA	NA	NA	NA	NA	quantitative
P51659	Peroxisomal multifunctional enzyme type 2 OS=Homo sapiens OX=9606 GN=HSD17B4 PE=1 SV=3	10	12	10	0.161829	0.311992	0.05664	small	0.346496	0.0592611	0.283101	-0.204025	-0.439014	-0.233172	small	medium	small	0.722962	0.936981	0.771587	0.975728	0.0242725	NA	NA	NA	NA	NA	NA	NA	NA	NA	NA	NA	NA	quantitative
P99999	Cytochrome c OS=Homo sapiens OX=9606 GN=CYCS PE=1 SV=2	10	12	10	0.161829	0.311992	0.05664	small	0.346496	0.0592611	0.283101	-0.204025	-0.439014	-0.233172	small	medium	small	0.649496	0.8367	0.77626	0.969171	0.030829	NA	NA	NA	NA	NA	NA	NA	NA	NA	NA	NA	NA	quantitative
O14966	Ras-related protein Rab-7L1 OS=Homo sapiens OX=9606 GN=RAB29 PE=1 SV=1	10	12	10	0.161829	0.311992	0.05664	small	0.283101	0.0592611	0.346496	-0.233172	-0.439014	-0.204025	small	medium	small	0.555604	0.858855	0.646913	0.971503	0.0284972	NA	NA	NA	NA	NA	NA	NA	NA	NA	NA	NA	NA	quantitative
P08559	Pyruvate dehydrogenase E1 component subunit alpha, somatic form, mitochondrial OS=Homo sapiens OX=9606 GN=PDHA1 PE=1 SV=3	10	12	10	0.162321	0.312674	0.05643	small	0.0752181	0.697469	0.161904	-0.393433	-0.0877932	0.306004	medium	negligible	medium	0.95248	1.12696	0.845175	0.635353	0.364647	NA	NA	NA	NA	NA	NA	NA	NA	NA	NA	NA	NA	quantitative
Q9BVC6	Transmembrane protein 109 OS=Homo sapiens OX=9606 GN=TMEM109 PE=1 SV=1	10	12	10	0.163122	0.313951	0.05609	small	0.0601496	0.268322	0.443273	0.417037	0.25236	-0.165722	medium	small	small	1.16948	0.854671	1.36834	0.141681	0.858319	NA	NA	NA	NA	NA	NA	NA	NA	NA	NA	NA	NA	quantitative
O75781	Paralemmin-1 OS=Homo sapiens OX=9606 GN=PALM PE=1 SV=2	10	12	10	0.163617	0.314401	0.05588	small	0.0645199	0.19561	0.594631	0.409707	0.296216	-0.114718	medium	small	small	2.41434	1.14541	2.10784	0.0779694	0.922031	NA	NA	NA	NA	NA	NA	NA	NA	NA	NA	NA	NA	quantitative
P30046	D-dopachrome decarboxylase OS=Homo sapiens OX=9606 GN=DDT PE=1 SV=3	10	12	10	0.163632	0.314401	0.05587	small	0.220849	0.0624135	0.445808	-0.266764	-0.433351	-0.164793	small	medium	small	0.649836	0.833569	0.779582	0.971503	0.0284972	NA	NA	NA	NA	NA	NA	NA	NA	NA	NA	NA	NA	quantitative
P67936	Tropomyosin alpha-4 chain OS=Homo sapiens OX=9606 GN=TPM4 PE=1 SV=3	10	12	10	0.164612	0.315749	0.05546	small	0.516043	0.0656606	0.190452	0.14018	0.427773	0.285821	small	medium	small	1.38478	1.14404	1.21043	0.030829	0.969171	NA	NA	NA	NA	NA	NA	NA	NA	NA	NA	NA	NA	quantitative
P56134	ATP synthase subunit f, mitochondrial OS=Homo sapiens OX=9606 GN=ATP5MF PE=1 SV=3	10	12	10	0.164612	0.315749	0.05546	small	0.190452	0.0656606	0.516043	-0.285821	-0.427773	-0.14018	small	medium	small	0.630674	0.917761	0.687187	0.973686	0.0263141	NA	NA	NA	NA	NA	NA	NA	NA	NA	NA	NA	NA	quantitative
P17980	26S proteasome regulatory subunit 6A OS=Homo sapiens OX=9606 GN=PSMC3 PE=1 SV=3	10	12	10	0.165111	0.31644	0.05525	small	0.0793141	0.733826	0.155038	0.387728	0.0767712	-0.311274	medium	negligible	medium	0.917667	0.646698	1.419	0.351724	0.648276	NA	NA	NA	NA	NA	NA	NA	NA	NA	NA	NA	NA	quantitative
P0DMV9	Heat shock 70 kDa protein 1B OS=Homo sapiens OX=9606 GN=HSPA1B PE=1 SV=1	10	12	10	0.166115	0.318095	0.05483	small	0.0669343	0.528817	0.225739	-0.405841	-0.142544	0.263888	medium	small	small	0.879284	1.12868	0.779037	0.710109	0.289891	NA	NA	NA	NA	NA	NA	NA	NA	NA	NA	NA	NA	quantitative
P62241	40S ribosomal protein S8 OS=Homo sapiens OX=9606 GN=RPS8 PE=1 SV=2	10	12	10	0.166808	0.318566	0.05455	small	0.0614096	0.33491	0.364257	0.414877	0.219265	-0.196521	medium	small	small	1.19323	0.763322	1.5632	0.157789	0.842211	NA	NA	NA	NA	NA	NA	NA	NA	NA	NA	NA	NA	quantitative
P13727	Bone marrow proteoglycan OS=Homo sapiens OX=9606 GN=PRG2 PE=1 SV=2	10	12	10	0.166808	0.318566	0.05455	small	0.0614096	0.33491	0.364257	0.414877	0.219265	-0.196521	medium	small	small	1.50204	0.584341	2.57049	0.166278	0.833722	NA	NA	NA	NA	NA	NA	NA	NA	NA	NA	NA	NA	quantitative
P07741	Adenine phosphoribosyltransferase OS=Homo sapiens OX=9606 GN=APRT PE=1 SV=2	10	12	10	0.167014	0.318566	0.05446	small	0.0619583	0.371884	0.328317	-0.413949	-0.202811	0.211978	medium	small	small	0.905556	1.15535	0.783793	0.806525	0.193475	NA	NA	NA	NA	NA	NA	NA	NA	NA	NA	NA	NA	quantitative
P23396	40S ribosomal protein S3 OS=Homo sapiens OX=9606 GN=RPS3 PE=1 SV=2	10	12	10	0.167061	0.318566	0.05444	small	0.157554	0.0726195	0.624334	0.309321	0.41658	0.105533	medium	medium	small	1.26921	1.0212	1.24287	0.0359671	0.964033	NA	NA	NA	NA	NA	NA	NA	NA	NA	NA	NA	NA	quantitative
Q96S44	EKC/KEOPS complex subunit TP53RK OS=Homo sapiens OX=9606 GN=TP53RK PE=1 SV=2	10	12	10	0.167061	0.318566	0.05444	small	0.157554	0.0726195	0.624334	-0.309321	-0.41658	-0.105533	medium	medium	small	0.768408	0.942735	0.815084	0.964033	0.0359671	NA	NA	NA	NA	NA	NA	NA	NA	NA	NA	NA	NA	quantitative
Q99798	Aconitate hydratase, mitochondrial OS=Homo sapiens OX=9606 GN=ACO2 PE=1 SV=2	10	12	10	0.167394	0.318665	0.0543	small	0.124264	0.0840114	0.777001	-0.3375	-0.400107	-0.0609501	medium	medium	negligible	0.686815	0.964659	0.711977	0.958214	0.0417864	NA	NA	NA	NA	NA	NA	NA	NA	NA	NA	NA	NA	quantitative
P55884	Eukaryotic translation initiation factor 3 subunit B OS=Homo sapiens OX=9606 GN=EIF3B PE=1 SV=3	10	12	10	0.167394	0.318665	0.0543	small	0.777001	0.0840114	0.124264	0.0609501	0.400107	0.3375	negligible	medium	medium	1.27673	1.23549	1.03338	0.038788	0.961212	NA	NA	NA	NA	NA	NA	NA	NA	NA	NA	NA	NA	quantitative
P63173	60S ribosomal protein L38 OS=Homo sapiens OX=9606 GN=RPL38 PE=1 SV=2	10	12	10	0.168667	0.32082	0.05378	small	0.0631353	0.258844	0.471586	0.411982	0.257532	-0.155516	medium	small	small	1.35491	0.938023	1.44444	0.14959	0.85041	NA	NA	NA	NA	NA	NA	NA	NA	NA	NA	NA	NA	quantitative
Q9UNZ2	NSFL1 cofactor p47 OS=Homo sapiens OX=9606 GN=NSFL1C PE=1 SV=2	10	12	10	0.169307	0.321231	0.05352	small	0.54667	0.221451	0.0653976	-0.130034	0.279411	0.408287	small	small	medium	1.5877	2.04623	0.775911	0.112905	0.887095	NA	NA	NA	NA	NA	NA	NA	NA	NA	NA	NA	NA	quantitative
Q14257	Reticulocalbin-2 OS=Homo sapiens OX=9606 GN=RCN2 PE=1 SV=1	10	12	10	0.169307	0.321231	0.05352	small	0.54667	0.221451	0.0653976	-0.130034	0.279411	0.408287	small	small	medium	1.71006	1.65815	1.0313	0.112905	0.887095	NA	NA	NA	NA	NA	NA	NA	NA	NA	NA	NA	NA	quantitative
Q9Y2R9	28S ribosomal protein S7, mitochondrial OS=Homo sapiens OX=9606 GN=MRPS7 PE=1 SV=2	10	12	10	0.169307	0.321231	0.05352	small	0.0750044	0.645034	0.184131	0.393738	0.104094	-0.290075	medium	small	small	1.46894	0.668556	2.19718	0.301847	0.698153	NA	NA	NA	NA	NA	NA	NA	NA	NA	NA	NA	NA	quantitative
P62314	Small nuclear ribonucleoprotein Sm D1 OS=Homo sapiens OX=9606 GN=SNRPD1 PE=1 SV=1	10	12	10	0.169821	0.321937	0.05331	small	0.0665654	0.483095	0.253812	0.406424	0.158863	-0.248219	medium	small	small	1.22046	0.941367	1.29648	0.223227	0.776773	NA	NA	NA	NA	NA	NA	NA	NA	NA	NA	NA	NA	quantitative
Q9Y265	RuvB-like 1 OS=Homo sapiens OX=9606 GN=RUVBL1 PE=1 SV=1	10	12	10	0.170594	0.323134	0.053	small	0.152044	0.0764655	0.657686	-0.313631	-0.410785	-0.0954529	medium	medium	negligible	0.828969	0.982002	0.844161	0.95503	0.0449699	NA	NA	NA	NA	NA	NA	NA	NA	NA	NA	NA	NA	quantitative
A0PJK1	Sodium/glucose cotransporter 5 OS=Homo sapiens OX=9606 GN=SLC5A10 PE=1 SV=2	10	12	10	0.170902	0.323331	0.05287	small	0.0707522	0.180707	0.660752	-0.399967	-0.306699	0.0945376	medium	medium	negligible	0.523156	1.34503	0.388955	0.926953	0.0730467	NA	NA	NA	NA	NA	NA	NA	NA	NA	NA	NA	NA	quantitative
Q00325	Phosphate carrier protein, mitochondrial OS=Homo sapiens OX=9606 GN=SLC25A3 PE=1 SV=2	10	12	10	0.170983	0.323331	0.05284	small	0.115106	0.0926481	0.849188	-0.346329	-0.388844	-0.040905	medium	medium	negligible	0.691842	0.96376	0.717857	0.964033	0.0359671	NA	NA	NA	NA	NA	NA	NA	NA	NA	NA	NA	NA	quantitative
P78371	T-complex protein 1 subunit beta OS=Homo sapiens OX=9606 GN=CCT2 PE=1 SV=4	10	12	10	0.17142	0.323889	0.05266	small	0.135685	0.846038	0.0925734	-0.32721	0.0438093	0.370837	medium	negligible	medium	0.936976	1.34322	0.697558	0.417756	0.582244	NA	NA	NA	NA	NA	NA	NA	NA	NA	NA	NA	NA	quantitative
P53420	Collagen alpha-4(IV) chain OS=Homo sapiens OX=9606 GN=COL4A4 PE=1 SV=3	10	12	10	0.17168	0.324111	0.05256	small	0.063847	0.290135	0.429398	0.410807	0.240938	-0.170867	medium	small	small	1.11581	0.891946	1.25098	0.14959	0.85041	NA	NA	NA	NA	NA	NA	NA	NA	NA	NA	NA	NA	quantitative
O95861	3'(2'),5'-bisphosphate nucleotidase 1 OS=Homo sapiens OX=9606 GN=BPNT1 PE=1 SV=1	10	12	10	0.172267	0.324678	0.05232	small	0.110706	0.0971989	0.885775	-0.350778	-0.383263	-0.0308976	medium	medium	negligible	0.84664	1.02501	0.825986	0.944296	0.0557041	NA	NA	NA	NA	NA	NA	NA	NA	NA	NA	NA	NA	quantitative
Q9Y383	Putative RNA-binding protein Luc7-like 2 OS=Homo sapiens OX=9606 GN=LUC7L2 PE=1 SV=2	10	12	10	0.172267	0.324678	0.05232	small	0.110706	0.0971989	0.885775	-0.350778	-0.383263	-0.0308976	medium	medium	negligible	0.695091	1.24254	0.559413	0.944296	0.0557041	NA	NA	NA	NA	NA	NA	NA	NA	NA	NA	NA	NA	quantitative
Q9Y2R5	28S ribosomal protein S17, mitochondrial OS=Homo sapiens OX=9606 GN=MRPS17 PE=1 SV=1	10	12	10	0.172789	0.325394	0.05212	small	0.434376	0.0661112	0.239136	-0.169009	-0.427017	-0.25624	small	medium	small	0.712636	0.767714	0.928257	0.969171	0.030829	NA	NA	NA	NA	NA	NA	NA	NA	NA	NA	NA	NA	quantitative
Q06124	Tyrosine-protein phosphatase non-receptor type 11 OS=Homo sapiens OX=9606 GN=PTPN11 PE=1 SV=2	10	12	10	0.17333	0.326142	0.0519	small	0.0904372	0.122404	0.929307	-0.373414	-0.355807	0.0190795	medium	medium	negligible	0.753548	0.994563	0.757667	0.926953	0.0730467	NA	NA	NA	NA	NA	NA	NA	NA	NA	NA	NA	NA	quantitative
P50238	Cysteine-rich protein 1 OS=Homo sapiens OX=9606 GN=CRIP1 PE=1 SV=3	10	12	10	0.173774	0.326392	0.05172	small	0.578124	0.073008	0.177954	0.119917	0.415982	0.294343	small	medium	small	1.33841	1.18366	1.13074	0.0359671	0.964033	NA	NA	NA	NA	NA	NA	NA	NA	NA	NA	NA	NA	quantitative
E9PAV3	Nascent polypeptide-associated complex subunit alpha, muscle-specific form OS=Homo sapiens OX=9606 GN=NACA PE=1 SV=1	10	12	10	0.17384	0.326392	0.0517	small	0.0942662	0.117025	0.966304	0.368832	0.361243	-0.00908452	medium	medium	negligible	1.2549	0.994398	1.26197	0.0557041	0.944296	NA	NA	NA	NA	NA	NA	NA	NA	NA	NA	NA	NA	quantitative
Q15582	Transforming growth factor-beta-induced protein ig-h3 OS=Homo sapiens OX=9606 GN=TGFBI PE=1 SV=1	10	12	10	0.173988	0.326392	0.05164	small	0.0982059	0.111819	0.996629	0.364278	0.366705	0.000908424	medium	medium	negligible	1.49828	1.04225	1.43754	0.0557041	0.944296	NA	NA	NA	NA	NA	NA	NA	NA	NA	NA	NA	NA	quantitative
P33121	Long-chain-fatty-acid--CoA ligase 1 OS=Homo sapiens OX=9606 GN=ACSL1 PE=1 SV=1	10	12	10	0.174037	0.326392	0.05162	small	0.0662215	0.2496	0.500815	-0.40697	-0.262711	0.145346	medium	small	small	0.860476	1.03652	0.830162	0.880326	0.119674	NA	NA	NA	NA	NA	NA	NA	NA	NA	NA	NA	NA	quantitative
Q96NB2	Sideroflexin-2 OS=Homo sapiens OX=9606 GN=SFXN2 PE=1 SV=2	10	12	10	0.174516	0.32702	0.05143	small	0.206933	0.0695541	0.503517	-0.275222	-0.421391	-0.144423	small	medium	small	0.438621	0.570707	0.768556	0.971503	0.0284972	NA	NA	NA	NA	NA	NA	NA	NA	NA	NA	NA	NA	quantitative
P62424	60S ribosomal protein L7a OS=Homo sapiens OX=9606 GN=RPL7A PE=1 SV=2	10	12	10	0.175427	0.328457	0.05107	small	0.0747251	0.594457	0.208478	0.394138	0.120375	-0.274262	medium	small	small	1.09829	0.858022	1.28002	0.314019	0.685981	NA	NA	NA	NA	NA	NA	NA	NA	NA	NA	NA	NA	quantitative
Q14152	Eukaryotic translation initiation factor 3 subunit A OS=Homo sapiens OX=9606 GN=EIF3A PE=1 SV=1	10	12	10	0.175976	0.329213	0.05086	small	0.169242	0.716282	0.0833948	-0.300564	0.0820642	0.382289	medium	negligible	medium	1.24291	1.83028	0.679081	0.351724	0.648276	NA	NA	NA	NA	NA	NA	NA	NA	NA	NA	NA	NA	quantitative
Q15036	Sorting nexin-17 OS=Homo sapiens OX=9606 GN=SNX17 PE=1 SV=1	10	12	10	0.176778	0.330441	0.05054	small	0.141422	0.0845965	0.726308	0.322304	0.399313	0.0753556	medium	medium	negligible	1.41227	1.11313	1.26874	0.0359671	0.964033	NA	NA	NA	NA	NA	NA	NA	NA	NA	NA	NA	NA	quantitative
Q4G0N4	NAD kinase 2, mitochondrial OS=Homo sapiens OX=9606 GN=NADK2 PE=1 SV=2	10	12	10	0.177029	0.330639	0.05044	small	0.295863	0.0663367	0.36092	-0.226963	-0.426641	-0.197912	small	medium	small	0.6647	0.8613	0.77174	0.966683	0.0333166	NA	NA	NA	NA	NA	NA	NA	NA	NA	NA	NA	NA	quantitative
Q9Y2R0	Cytochrome c oxidase assembly factor 3 homolog, mitochondrial OS=Homo sapiens OX=9606 GN=COA3 PE=1 SV=1	10	12	10	0.177567	0.33137	0.05024	small	0.327341	0.0663649	0.327341	-0.212414	-0.426594	-0.212414	small	medium	small	0.738991	0.978113	0.755527	0.969171	0.030829	NA	NA	NA	NA	NA	NA	NA	NA	NA	NA	NA	NA	quantitative
P01008	Antithrombin-III OS=Homo sapiens OX=9606 GN=SERPINC1 PE=1 SV=1	10	12	10	0.177988	0.331611	0.05007	small	0.610359	0.0768961	0.171921	0.109829	0.410152	0.298625	small	medium	small	1.29045	1.32945	0.970664	0.0359671	0.964033	NA	NA	NA	NA	NA	NA	NA	NA	NA	NA	NA	NA	quantitative
O15173	Membrane-associated progesterone receptor component 2 OS=Homo sapiens OX=9606 GN=PGRMC2 PE=1 SV=1	10	12	10	0.177988	0.331611	0.05007	small	0.610359	0.205125	0.0717554	0.109829	-0.289841	-0.398469	small	small	medium	0.867155	0.77952	1.11242	0.899804	0.100196	NA	NA	NA	NA	NA	NA	NA	NA	NA	NA	NA	NA	quantitative
O43707	Alpha-actinin-4 OS=Homo sapiens OX=9606 GN=ACTN4 PE=1 SV=2	10	12	10	0.178798	0.332283	0.04976	small	0.162127	0.75285	0.0878347	-0.305836	0.0710812	0.376623	medium	negligible	medium	1.21675	1.52902	0.795774	0.364647	0.635353	NA	NA	NA	NA	NA	NA	NA	NA	NA	NA	NA	NA	quantitative
P61769	Beta-2-microglobulin OS=Homo sapiens OX=9606 GN=B2M PE=1 SV=1	10	12	10	0.178798	0.332283	0.04976	small	0.462317	0.0697864	0.231673	0.158817	0.42102	0.26046	small	medium	small	1.44338	1.13598	1.2706	0.0333166	0.966683	NA	NA	NA	NA	NA	NA	NA	NA	NA	NA	NA	NA	quantitative
Q9BYE9	Cadherin-related family member 2 OS=Homo sapiens OX=9606 GN=CDHR2 PE=1 SV=2	10	12	10	0.178798	0.332283	0.04976	small	0.231673	0.0697864	0.462317	-0.26046	-0.42102	-0.158817	small	medium	small	0.425824	0.734485	0.579758	0.969171	0.030829	NA	NA	NA	NA	NA	NA	NA	NA	NA	NA	NA	NA	quantitative
P02749	Beta-2-glycoprotein 1 OS=Homo sapiens OX=9606 GN=APOH PE=1 SV=3	10	12	10	0.179205	0.332283	0.0496	small	0.530927	0.240585	0.0694099	-0.13521	0.2679	0.402	small	small	medium	1.42691	2.35955	0.604736	0.14959	0.85041	NA	NA	NA	NA	NA	NA	NA	NA	NA	NA	NA	NA	quantitative
P04792	Heat shock protein beta-1 OS=Homo sapiens OX=9606 GN=HSPB1 PE=1 SV=2	10	12	10	0.179613	0.332283	0.04944	small	0.764676	0.159884	0.080864	0.0644236	-0.322546	-0.385634	negligible	medium	medium	0.794903	0.787884	1.00891	0.905752	0.0942475	NA	NA	NA	NA	NA	NA	NA	NA	NA	NA	NA	NA	quantitative
P46781	40S ribosomal protein S9 OS=Homo sapiens OX=9606 GN=RPS9 PE=1 SV=3	10	12	10	0.179664	0.332283	0.04943	small	0.0788564	0.628542	0.200203	0.388352	0.109337	-0.279469	medium	small	small	1.1936	0.907389	1.31542	0.301847	0.698153	NA	NA	NA	NA	NA	NA	NA	NA	NA	NA	NA	NA	quantitative
Q14315	Filamin-C OS=Homo sapiens OX=9606 GN=FLNC PE=1 SV=3	10	12	10	0.179664	0.332283	0.04943	small	0.533707	0.0733369	0.200203	-0.13429	-0.415479	-0.279469	small	medium	small	0.567127	0.659524	0.859903	0.961212	0.038788	NA	NA	NA	NA	NA	NA	NA	NA	NA	NA	NA	NA	quantitative
Q9Y295	Developmentally-regulated GTP-binding protein 1 OS=Homo sapiens OX=9606 GN=DRG1 PE=1 SV=1	10	12	10	0.179664	0.332283	0.04943	small	0.200203	0.628542	0.0788564	-0.279469	0.109337	0.388352	small	small	medium	1.00483	1.33136	0.754736	0.33897	0.66103	NA	NA	NA	NA	NA	NA	NA	NA	NA	NA	NA	NA	quantitative
O00476	Sodium-dependent phosphate transport protein 4 OS=Homo sapiens OX=9606 GN=SLC17A3 PE=1 SV=2	10	12	10	0.179664	0.332283	0.04943	small	0.200203	0.628542	0.0788564	0.279469	-0.109337	-0.388352	small	small	medium	0.790023	0.387144	2.04065	0.66103	0.33897	NA	NA	NA	NA	NA	NA	NA	NA	NA	NA	NA	NA	quantitative
Q13561	Dynactin subunit 2 OS=Homo sapiens OX=9606 GN=DCTN2 PE=1 SV=4	10	12	10	0.180278	0.333147	0.04919	small	0.0677033	0.313047	0.415801	-0.404635	-0.229578	0.176007	medium	small	small	0.771015	1.09305	0.705378	0.833722	0.166278	NA	NA	NA	NA	NA	NA	NA	NA	NA	NA	NA	NA	quantitative
Q66K74	Microtubule-associated protein 1S OS=Homo sapiens OX=9606 GN=MAP1S PE=1 SV=2	10	12	10	0.180568	0.333377	0.04908	small	0.074381	0.545895	0.235025	-0.394632	-0.136646	0.258552	medium	small	small	0.949763	1.3453	0.705986	0.73333	0.26667	NA	NA	NA	NA	NA	NA	NA	NA	NA	NA	NA	NA	quantitative
Q13162	Peroxiredoxin-4 OS=Homo sapiens OX=9606 GN=PRDX4 PE=1 SV=1	10	12	10	0.180842	0.333377	0.04897	small	0.305814	0.426459	0.0694967	-0.222252	0.180363	0.401868	small	small	medium	1.09257	1.30172	0.839331	0.244428	0.755572	NA	NA	NA	NA	NA	NA	NA	NA	NA	NA	NA	NA	quantitative
O75351	Vacuolar protein sorting-associated protein 4B OS=Homo sapiens OX=9606 GN=VPS4B PE=1 SV=2	10	12	10	0.180842	0.333377	0.04897	small	0.305814	0.426459	0.0694967	-0.222252	0.180363	0.401868	small	small	medium	1.15407	1.25268	0.921285	0.213031	0.786969	NA	NA	NA	NA	NA	NA	NA	NA	NA	NA	NA	NA	quantitative
Q9GZQ3	COMM domain-containing protein 5 OS=Homo sapiens OX=9606 GN=COMMD5 PE=1 SV=1	10	12	10	0.181253	0.333864	0.04882	small	0.0924425	0.789951	0.155227	-0.370994	-0.0601159	0.311127	medium	negligible	medium	1.03483	2.21679	0.466816	0.622274	0.377726	NA	NA	NA	NA	NA	NA	NA	NA	NA	NA	NA	NA	quantitative
P11021	Endoplasmic reticulum chaperone BiP OS=Homo sapiens OX=9606 GN=HSPA5 PE=1 SV=2	10	12	10	0.181924	0.334828	0.04856	small	0.643326	0.0809313	0.166029	0.099765	0.404362	0.302923	negligible	medium	medium	1.11607	1.03976	1.0734	0.038788	0.961212	NA	NA	NA	NA	NA	NA	NA	NA	NA	NA	NA	NA	quantitative
P62857	40S ribosomal protein S28 OS=Homo sapiens OX=9606 GN=RPS28 PE=1 SV=1	10	12	10	0.182079	0.334843	0.0485	small	0.258408	0.0699606	0.423132	0.245777	0.420742	0.173223	small	medium	small	1.48104	1.08387	1.36644	0.0284972	0.971503	NA	NA	NA	NA	NA	NA	NA	NA	NA	NA	NA	NA	quantitative
P39023	60S ribosomal protein L3 OS=Homo sapiens OX=9606 GN=RPL3 PE=1 SV=2	10	12	10	0.183325	0.335442	0.04803	small	0.0972216	0.827509	0.148537	-0.365401	-0.0491655	0.316439	medium	negligible	medium	0.98156	1.12033	0.876131	0.52759	0.47241	NA	NA	NA	NA	NA	NA	NA	NA	NA	NA	NA	NA	quantitative
P60891	Ribose-phosphate pyrophosphokinase 1 OS=Homo sapiens OX=9606 GN=PRPS1 PE=1 SV=2	10	12	10	0.183325	0.335442	0.04803	small	0.148537	0.827509	0.0972216	-0.316439	0.0491655	0.365401	medium	negligible	medium	1.08475	1.295	0.837644	0.417756	0.582244	NA	NA	NA	NA	NA	NA	NA	NA	NA	NA	NA	NA	quantitative
Q6YP21	Kynurenine--oxoglutarate transaminase 3 OS=Homo sapiens OX=9606 GN=KYAT3 PE=1 SV=1	10	12	10	0.183325	0.335442	0.04803	small	0.0972216	0.827509	0.148537	-0.365401	-0.0491655	0.316439	medium	negligible	medium	0.904219	3.04978	0.296486	0.568687	0.431313	NA	NA	NA	NA	NA	NA	NA	NA	NA	NA	NA	NA	quantitative
P98160	Basement membrane-specific heparan sulfate proteoglycan core protein OS=Homo sapiens OX=9606 GN=HSPG2 PE=1 SV=4	10	12	10	0.183325	0.335442	0.04803	small	0.148537	0.827509	0.0972216	0.316439	-0.0491655	-0.365401	medium	negligible	medium	0.8906	0.798006	1.11603	0.555048	0.444952	NA	NA	NA	NA	NA	NA	NA	NA	NA	NA	NA	NA	quantitative
P31937	3-hydroxyisobutyrate dehydrogenase, mitochondrial OS=Homo sapiens OX=9606 GN=HIBADH PE=1 SV=2	10	12	10	0.183325	0.335442	0.04803	small	0.0972216	0.827509	0.148537	0.365401	0.0491655	-0.316439	medium	negligible	medium	0.937949	0.718168	1.30603	0.404295	0.595705	NA	NA	NA	NA	NA	NA	NA	NA	NA	NA	NA	NA	quantitative
Q9Y653	Adhesion G-protein coupled receptor G1 OS=Homo sapiens OX=9606 GN=ADGRG1 PE=1 SV=2	10	12	10	0.183325	0.335442	0.04803	small	0.148537	0.827509	0.0972216	0.316439	-0.0491655	-0.365401	medium	negligible	medium	0.795076	0.610198	1.30298	0.568687	0.431313	NA	NA	NA	NA	NA	NA	NA	NA	NA	NA	NA	NA	quantitative
Q15019	Septin-2 OS=Homo sapiens OX=9606 GN=SEPT2 PE=1 SV=1	10	12	10	0.183585	0.335442	0.04794	small	0.485864	0.270337	0.0702381	-0.150505	0.251277	0.400742	small	small	medium	1.0984	1.24712	0.88075	0.157789	0.842211	NA	NA	NA	NA	NA	NA	NA	NA	NA	NA	NA	NA	quantitative
Q9Y276	Mitochondrial chaperone BCS1 OS=Homo sapiens OX=9606 GN=BCS1L PE=1 SV=1	10	12	10	0.183585	0.335442	0.04794	small	0.0702381	0.270337	0.485864	0.400742	0.251277	-0.150505	medium	small	small	1.41594	0.734021	1.92902	0.157789	0.842211	NA	NA	NA	NA	NA	NA	NA	NA	NA	NA	NA	NA	quantitative
Q9Y281	Cofilin-2 OS=Homo sapiens OX=9606 GN=CFL2 PE=1 SV=1	10	12	10	0.184142	0.336189	0.04773	small	0.0727022	0.231798	0.561883	0.397072	0.273098	-0.125105	medium	small	small	3.35038	0.654533	5.11874	0.134059	0.865941	NA	NA	NA	NA	NA	NA	NA	NA	NA	NA	NA	NA	quantitative
P14920	D-amino-acid oxidase OS=Homo sapiens OX=9606 GN=DAO PE=1 SV=3	10	12	10	0.184579	0.336541	0.04756	small	0.193624	0.0772653	0.564738	-0.283728	-0.409611	-0.124188	small	medium	small	0.446	0.919238	0.485185	0.964033	0.0359671	NA	NA	NA	NA	NA	NA	NA	NA	NA	NA	NA	NA	quantitative
P50454	Serpin H1 OS=Homo sapiens OX=9606 GN=SERPINH1 PE=1 SV=2	10	12	10	0.184631	0.336541	0.04754	small	0.491179	0.073606	0.224369	0.148661	0.415069	0.264689	small	medium	small	1.5674	1.25296	1.25095	0.0417864	0.958214	NA	NA	NA	NA	NA	NA	NA	NA	NA	NA	NA	NA	quantitative
Q10588	ADP-ribosyl cyclase/cyclic ADP-ribose hydrolase 2 OS=Homo sapiens OX=9606 GN=BST1 PE=1 SV=2	10	12	10	0.184999	0.336884	0.04741	small	0.102176	0.865444	0.142054	-0.359842	-0.0382273	0.321773	medium	negligible	medium	0.91757	1.28362	0.714829	0.555048	0.444952	NA	NA	NA	NA	NA	NA	NA	NA	NA	NA	NA	NA	quantitative
Q1EHB4	Sodium-coupled monocarboxylate transporter 2 OS=Homo sapiens OX=9606 GN=SLC5A12 PE=2 SV=2	10	12	10	0.185139	0.336884	0.04736	small	0.121726	0.102701	0.869464	-0.339892	-0.376801	-0.0353488	medium	medium	negligible	0.521168	1.16508	0.447325	0.944296	0.0557041	NA	NA	NA	NA	NA	NA	NA	NA	NA	NA	NA	NA	quantitative
Q9UHG3	Prenylcysteine oxidase 1 OS=Homo sapiens OX=9606 GN=PCYOX1 PE=1 SV=3	10	12	10	0.18556	0.336884	0.0472	small	0.676972	0.0851166	0.160276	-0.0897241	-0.398612	-0.307237	negligible	medium	medium	0.686442	0.720547	0.952669	0.966683	0.0333166	NA	NA	NA	NA	NA	NA	NA	NA	NA	NA	NA	NA	quantitative
P01591	Immunoglobulin J chain OS=Homo sapiens OX=9606 GN=JCHAIN PE=1 SV=4	10	12	10	0.18556	0.336884	0.0472	small	0.226002	0.578666	0.0785266	-0.263735	0.12559	0.388805	small	small	medium	1.39904	2.99053	0.467824	0.301847	0.698153	NA	NA	NA	NA	NA	NA	NA	NA	NA	NA	NA	NA	quantitative
P40261	Nicotinamide N-methyltransferase OS=Homo sapiens OX=9606 GN=NNMT PE=1 SV=1	10	12	10	0.18556	0.336884	0.0472	small	0.0785266	0.18966	0.676972	0.388805	0.300324	-0.0897241	medium	medium	negligible	1.36488	0.733855	1.85988	0.112905	0.887095	NA	NA	NA	NA	NA	NA	NA	NA	NA	NA	NA	NA	quantitative
Q9UHK6	Alpha-methylacyl-CoA racemase OS=Homo sapiens OX=9606 GN=AMACR PE=1 SV=2	10	12	10	0.186406	0.338149	0.04688	small	0.0958406	0.134842	0.909429	-0.366993	-0.343951	0.0244662	medium	medium	negligible	0.694014	0.916798	0.756998	0.944296	0.0557041	NA	NA	NA	NA	NA	NA	NA	NA	NA	NA	NA	NA	quantitative
Q14112	Nidogen-2 OS=Homo sapiens OX=9606 GN=NID2 PE=1 SV=3	10	12	10	0.187113	0.338583	0.04662	small	0.129696	0.94212	0.112623	0.332513	-0.0163764	-0.348822	medium	negligible	medium	1.01296	0.793834	1.27603	0.513803	0.486197	NA	NA	NA	NA	NA	NA	NA	NA	NA	NA	NA	NA	quantitative
P28070	Proteasome subunit beta type-4 OS=Homo sapiens OX=9606 GN=PSMB4 PE=1 SV=4	10	12	10	0.187521	0.338583	0.04647	small	0.108252	0.117991	0.979834	0.353324	0.360252	0.00543576	medium	medium	negligible	1.18287	0.969945	1.21953	0.0597009	0.940299	NA	NA	NA	NA	NA	NA	NA	NA	NA	NA	NA	NA	quantitative
Q15181	Inorganic pyrophosphatase OS=Homo sapiens OX=9606 GN=PPA1 PE=1 SV=2	10	12	10	0.187539	0.338583	0.04647	small	0.0735022	0.45532	0.294962	-0.395903	-0.169209	0.227395	medium	small	small	1.09076	1.43779	0.758641	0.815878	0.184122	NA	NA	NA	NA	NA	NA	NA	NA	NA	NA	NA	NA	quantitative
Q9UBS4	DnaJ homolog subfamily B member 11 OS=Homo sapiens OX=9606 GN=DNAJB11 PE=1 SV=1	10	12	10	0.187539	0.338583	0.04647	small	0.294962	0.45532	0.0735022	-0.227395	0.169209	0.395903	small	small	medium	1.23946	1.62017	0.765019	0.223227	0.776773	NA	NA	NA	NA	NA	NA	NA	NA	NA	NA	NA	NA	quantitative
P14543	Nidogen-1 OS=Homo sapiens OX=9606 GN=NID1 PE=1 SV=3	10	12	10	0.187539	0.338583	0.04647	small	0.123813	0.980692	0.118124	0.337922	-0.00545834	-0.343358	medium	negligible	medium	1.03008	0.800397	1.28696	0.47241	0.52759	NA	NA	NA	NA	NA	NA	NA	NA	NA	NA	NA	NA	quantitative
O75396	Vesicle-trafficking protein SEC22b OS=Homo sapiens OX=9606 GN=SEC22B PE=1 SV=4	10	12	10	0.187539	0.338583	0.04647	small	0.0735022	0.45532	0.294962	0.395903	0.169209	-0.227395	medium	small	small	2.33902	0.737399	3.17199	0.233694	0.766306	NA	NA	NA	NA	NA	NA	NA	NA	NA	NA	NA	NA	quantitative
Q12955	Ankyrin-3 OS=Homo sapiens OX=9606 GN=ANK3 PE=1 SV=3	10	12	10	0.188822	0.340186	0.046	small	0.59364	0.223234	0.0761001	0.115028	-0.278307	-0.392183	small	small	medium	0.843166	0.515735	1.63488	0.880326	0.119674	NA	NA	NA	NA	NA	NA	NA	NA	NA	NA	NA	NA	quantitative
P14174	Macrophage migration inhibitory factor OS=Homo sapiens OX=9606 GN=MIF PE=1 SV=4	10	12	10	0.188876	0.340186	0.04598	small	0.154661	0.0894552	0.71124	-0.311569	-0.3929	-0.0797037	medium	medium	negligible	0.755575	0.820726	0.920618	0.95503	0.0449699	NA	NA	NA	NA	NA	NA	NA	NA	NA	NA	NA	NA	quantitative
O00142	Thymidine kinase 2, mitochondrial OS=Homo sapiens OX=9606 GN=TK2 PE=1 SV=4	10	12	10	0.188876	0.340186	0.04598	small	0.71124	0.0894552	0.154661	-0.0797037	-0.3929	-0.311569	negligible	medium	medium	0.619168	0.705119	0.878104	0.969171	0.030829	NA	NA	NA	NA	NA	NA	NA	NA	NA	NA	NA	NA	quantitative
Q5T440	Putative transferase CAF17, mitochondrial OS=Homo sapiens OX=9606 GN=IBA57 PE=1 SV=1	10	12	10	0.189234	0.340561	0.04585	small	0.0729695	0.413495	0.328437	-0.39668	-0.185523	0.211925	medium	small	small	0.825577	1.00059	0.825092	0.796887	0.203113	NA	NA	NA	NA	NA	NA	NA	NA	NA	NA	NA	NA	quantitative
P35244	Replication protein A 14 kDa subunit OS=Homo sapiens OX=9606 GN=RPA3 PE=1 SV=1	10	12	10	0.190384	0.341819	0.04543	small	0.0922367	0.735144	0.17676	-0.37124	-0.0763752	0.295181	medium	negligible	small	1.11783	1.39142	0.803374	0.609053	0.390947	NA	NA	NA	NA	NA	NA	NA	NA	NA	NA	NA	NA	quantitative
Q6ZMP0	Thrombospondin type-1 domain-containing protein 4 OS=Homo sapiens OX=9606 GN=THSD4 PE=2 SV=2	10	12	10	0.190384	0.341819	0.04543	small	0.0922367	0.735144	0.17676	0.37124	0.0763752	-0.295181	medium	negligible	small	1.21149	0.820879	1.47585	0.390947	0.609053	NA	NA	NA	NA	NA	NA	NA	NA	NA	NA	NA	NA	quantitative
O94886	CSC1-like protein 1 OS=Homo sapiens OX=9606 GN=TMEM63A PE=1 SV=3	10	12	10	0.190384	0.341819	0.04543	small	0.25404	0.53084	0.0781308	0.248097	-0.14184	-0.389349	small	small	medium	0.228693	0.161122	1.41938	0.698153	0.301847	NA	NA	NA	NA	NA	NA	NA	NA	NA	NA	NA	NA	quantitative
P06727	Apolipoprotein A-IV OS=Homo sapiens OX=9606 GN=APOA4 PE=1 SV=3	10	12	10	0.191469	0.343495	0.04504	small	0.412074	0.0739648	0.278672	-0.177434	-0.414523	-0.235372	small	medium	small	0.71833	0.823913	0.871852	0.966683	0.0333166	NA	NA	NA	NA	NA	NA	NA	NA	NA	NA	NA	NA	quantitative
Q9UBY9	Heat shock protein beta-7 OS=Homo sapiens OX=9606 GN=HSPB7 PE=1 SV=1	10	12	10	0.193602	0.347048	0.04427	small	0.180907	0.0855717	0.629142	-0.292288	-0.398001	-0.104065	small	medium	small	0.413198	1.43053	0.288842	0.948079	0.0519214	NA	NA	NA	NA	NA	NA	NA	NA	NA	NA	NA	NA	quantitative
Q9BTC8	Metastasis-associated protein MTA3 OS=Homo sapiens OX=9606 GN=MTA3 PE=1 SV=2	10	12	10	0.194687	0.348718	0.04389	small	0.54591	0.251479	0.0770531	0.130282	-0.261647	-0.390845	small	small	medium	0.515122	0.322482	1.59737	0.865941	0.134059	NA	NA	NA	NA	NA	NA	NA	NA	NA	NA	NA	NA	quantitative
Q9P000	COMM domain-containing protein 9 OS=Homo sapiens OX=9606 GN=COMMD9 PE=1 SV=2	10	12	10	0.195648	0.349888	0.04355	small	0.102014	0.809155	0.162247	-0.36002	-0.0545001	0.305746	medium	negligible	medium	0.980627	1.20663	0.812696	0.595705	0.404295	NA	NA	NA	NA	NA	NA	NA	NA	NA	NA	NA	NA	quantitative
P05156	Complement factor I OS=Homo sapiens OX=9606 GN=CFI PE=1 SV=2	10	12	10	0.195648	0.349888	0.04355	small	0.210228	0.0816905	0.551536	0.273181	0.4033	0.128449	small	medium	small	1.79207	1.18448	1.51296	0.0483458	0.951654	NA	NA	NA	NA	NA	NA	NA	NA	NA	NA	NA	NA	quantitative
P10599	Thioredoxin OS=Homo sapiens OX=9606 GN=TXN PE=1 SV=3	10	12	10	0.196465	0.350678	0.04326	small	0.0771449	0.441813	0.317038	0.390717	0.174374	-0.217065	medium	small	small	1.0549	0.68181	1.5472	0.184122	0.815878	NA	NA	NA	NA	NA	NA	NA	NA	NA	NA	NA	NA	quantitative
P20933	N(4)-(beta-N-acetylglucosaminyl)-L-asparaginase OS=Homo sapiens OX=9606 GN=AGA PE=1 SV=2	10	12	10	0.196465	0.350678	0.04326	small	0.317038	0.441813	0.0771449	-0.217065	0.174374	0.390717	small	small	medium	1.229	6.09704	0.201573	0.233694	0.766306	NA	NA	NA	NA	NA	NA	NA	NA	NA	NA	NA	NA	quantitative
Q8IXM3	39S ribosomal protein L41, mitochondrial OS=Homo sapiens OX=9606 GN=MRPL41 PE=1 SV=1	10	12	10	0.196707	0.350678	0.04318	small	0.138621	0.103421	0.81716	-0.324679	-0.375977	-0.0497418	medium	medium	negligible	0.526767	0.777118	0.677846	0.951654	0.0483458	NA	NA	NA	NA	NA	NA	NA	NA	NA	NA	NA	NA	quantitative
P20340	Ras-related protein Rab-6A OS=Homo sapiens OX=9606 GN=RAB6A PE=1 SV=3	10	12	10	0.196707	0.350678	0.04318	small	0.0933627	0.161213	0.81716	0.369898	0.321488	-0.0497418	medium	medium	negligible	1.26095	0.979373	1.28751	0.0831399	0.91686	NA	NA	NA	NA	NA	NA	NA	NA	NA	NA	NA	NA	quantitative
Q9BYD1	39S ribosomal protein L13, mitochondrial OS=Homo sapiens OX=9606 GN=MRPL13 PE=1 SV=1	10	12	10	0.197304	0.350916	0.04297	small	0.083219	0.206769	0.659366	-0.382518	-0.288763	0.0949513	medium	small	negligible	0.900425	1.27915	0.703923	0.899804	0.100196	NA	NA	NA	NA	NA	NA	NA	NA	NA	NA	NA	NA	quantitative
P28161	Glutathione S-transferase Mu 2 OS=Homo sapiens OX=9606 GN=GSTM2 PE=1 SV=2	10	12	10	0.197304	0.350916	0.04297	small	0.083219	0.206769	0.659366	-0.382518	-0.288763	0.0949513	medium	small	negligible	0.731837	1.21131	0.604169	0.887095	0.112905	NA	NA	NA	NA	NA	NA	NA	NA	NA	NA	NA	NA	quantitative
P34096	Ribonuclease 4 OS=Homo sapiens OX=9606 GN=RNASE4 PE=1 SV=3	10	12	10	0.197304	0.350916	0.04297	small	0.083219	0.206769	0.659366	-0.382518	-0.288763	0.0949513	medium	small	negligible	0.391934	1.28374	0.305307	0.893587	0.106413	NA	NA	NA	NA	NA	NA	NA	NA	NA	NA	NA	NA	quantitative
Q9HBH5	Retinol dehydrogenase 14 OS=Homo sapiens OX=9606 GN=RDH14 PE=1 SV=1	10	12	10	0.197659	0.351274	0.04284	small	0.174767	0.0899559	0.662418	-0.296591	-0.392256	-0.0940409	small	medium	negligible	0.702006	0.864404	0.812128	0.961212	0.038788	NA	NA	NA	NA	NA	NA	NA	NA	NA	NA	NA	NA	quantitative
P04066	Tissue alpha-L-fucosidase OS=Homo sapiens OX=9606 GN=FUCA1 PE=1 SV=4	10	12	10	0.198559	0.352598	0.04253	small	0.133537	0.108404	0.853285	-0.329089	-0.370403	-0.03978	medium	medium	negligible	0.832329	1.06875	0.778787	0.944296	0.0557041	NA	NA	NA	NA	NA	NA	NA	NA	NA	NA	NA	NA	quantitative
P62249	40S ribosomal protein S16 OS=Homo sapiens OX=9606 GN=RPS16 PE=1 SV=2	10	12	10	0.200373	0.35554	0.0419	small	0.118037	0.923072	0.14208	0.343442	0.0217813	-0.321751	medium	negligible	medium	1.01325	0.694089	1.45983	0.444952	0.555048	NA	NA	NA	NA	NA	NA	NA	NA	NA	NA	NA	NA	quantitative
P54886	Delta-1-pyrroline-5-carboxylate synthase OS=Homo sapiens OX=9606 GN=ALDH18A1 PE=1 SV=2	10	12	10	0.200924	0.35565	0.04171	small	0.401201	0.0781269	0.299933	-0.181645	-0.408359	-0.225023	small	medium	small	0.66885	0.834581	0.80142	0.958214	0.0417864	NA	NA	NA	NA	NA	NA	NA	NA	NA	NA	NA	NA	quantitative
Q96A08	Histone H2B type 1-A OS=Homo sapiens OX=9606 GN=HIST1H2BA PE=1 SV=3	10	12	10	0.201057	0.35565	0.04167	small	0.508342	0.0819753	0.235198	0.142782	0.402904	0.258454	small	medium	small	1.34342	1.36727	0.982558	0.038788	0.961212	NA	NA	NA	NA	NA	NA	NA	NA	NA	NA	NA	NA	quantitative
Q13200	26S proteasome non-ATPase regulatory subunit 2 OS=Homo sapiens OX=9606 GN=PSMD2 PE=1 SV=3	10	12	10	0.201057	0.35565	0.04167	small	0.235198	0.596262	0.0869434	-0.258454	0.119782	0.37774	small	small	medium	1.05205	1.30378	0.806926	0.289891	0.710109	NA	NA	NA	NA	NA	NA	NA	NA	NA	NA	NA	NA	quantitative
Q99439	Calponin-2 OS=Homo sapiens OX=9606 GN=CNN2 PE=1 SV=4	10	12	10	0.201381	0.35565	0.04156	small	0.168769	0.0944981	0.696337	0.30091	0.386548	0.0840378	medium	medium	negligible	1.54461	1.05438	1.46494	0.0483458	0.951654	NA	NA	NA	NA	NA	NA	NA	NA	NA	NA	NA	NA	quantitative
O60888	Protein CutA OS=Homo sapiens OX=9606 GN=CUTA PE=1 SV=2	10	12	10	0.201381	0.35565	0.04156	small	0.696337	0.0944981	0.168769	-0.0840378	-0.386548	-0.30091	negligible	medium	medium	0.712387	0.743755	0.957825	0.961212	0.038788	NA	NA	NA	NA	NA	NA	NA	NA	NA	NA	NA	NA	quantitative
P10606	Cytochrome c oxidase subunit 5B, mitochondrial OS=Homo sapiens OX=9606 GN=COX5B PE=1 SV=2	10	12	10	0.201686	0.35565	0.04145	small	0.11905	0.124377	0.963136	-0.342458	-0.353863	-0.00993942	medium	medium	negligible	0.741381	0.98257	0.754533	0.936081	0.063919	NA	NA	NA	NA	NA	NA	NA	NA	NA	NA	NA	NA	quantitative
P23378	Glycine dehydrogenase (decarboxylating), mitochondrial OS=Homo sapiens OX=9606 GN=GLDC PE=1 SV=2	10	12	10	0.201686	0.35565	0.04145	small	0.963136	0.13591	0.110012	0.00993942	-0.342975	-0.351494	negligible	medium	medium	0.689953	0.689239	1.00104	0.931635	0.0683654	NA	NA	NA	NA	NA	NA	NA	NA	NA	NA	NA	NA	quantitative
P27361	Mitogen-activated protein kinase 3 OS=Homo sapiens OX=9606 GN=MAPK3 PE=1 SV=4	10	12	10	0.201686	0.35565	0.04145	small	0.963136	0.124377	0.11905	0.00993942	0.353863	0.342458	negligible	medium	medium	1.78425	1.75467	1.01686	0.0597009	0.940299	NA	NA	NA	NA	NA	NA	NA	NA	NA	NA	NA	NA	quantitative
O14979	Heterogeneous nuclear ribonucleoprotein D-like OS=Homo sapiens OX=9606 GN=HNRNPDL PE=1 SV=3	10	12	10	0.203509	0.358586	0.04083	small	0.305905	0.471151	0.0814873	-0.22221	0.163268	0.384802	small	small	medium	1.10104	1.41848	0.776211	0.244428	0.755572	NA	NA	NA	NA	NA	NA	NA	NA	NA	NA	NA	NA	quantitative
Q02543	60S ribosomal protein L18a OS=Homo sapiens OX=9606 GN=RPL18A PE=1 SV=2	10	12	10	0.204455	0.35966	0.04051	small	0.727683	0.191165	0.0907799	-0.0749607	0.299276	0.372997	negligible	small	medium	1.16785	1.2563	0.929596	0.100196	0.899804	NA	NA	NA	NA	NA	NA	NA	NA	NA	NA	NA	NA	quantitative
P55268	Laminin subunit beta-2 OS=Homo sapiens OX=9606 GN=LAMB2 PE=1 SV=2	10	12	10	0.204746	0.35966	0.04041	small	0.60923	0.233541	0.0843055	0.110178	-0.272055	-0.381106	small	small	medium	0.725629	0.585228	1.23991	0.873276	0.126724	NA	NA	NA	NA	NA	NA	NA	NA	NA	NA	NA	NA	quantitative
O95298	NADH dehydrogenase [ubiquinone] 1 subunit C2 OS=Homo sapiens OX=9606 GN=NDUFC2 PE=1 SV=1	10	12	10	0.204746	0.35966	0.04041	small	0.730842	0.0992014	0.162911	-0.0740537	-0.380877	-0.305246	negligible	medium	medium	0.550763	0.656685	0.838702	0.940299	0.0597009	NA	NA	NA	NA	NA	NA	NA	NA	NA	NA	NA	NA	quantitative
P02794	Ferritin heavy chain OS=Homo sapiens OX=9606 GN=FTH1 PE=1 SV=2	10	12	10	0.205076	0.35966	0.0403	small	0.0795512	0.35049	0.415576	0.387405	0.21219	-0.176093	medium	small	small	1.1489	0.79872	1.43843	0.166278	0.833722	NA	NA	NA	NA	NA	NA	NA	NA	NA	NA	NA	NA	quantitative
P35268	60S ribosomal protein L22 OS=Homo sapiens OX=9606 GN=RPL22 PE=1 SV=2	10	12	10	0.205076	0.35966	0.0403	small	0.0795512	0.35049	0.415576	0.387405	0.21219	-0.176093	medium	small	small	1.29314	0.913072	1.41626	0.203113	0.796887	NA	NA	NA	NA	NA	NA	NA	NA	NA	NA	NA	NA	quantitative
Q9ULA0	Aspartyl aminopeptidase OS=Homo sapiens OX=9606 GN=DNPEP PE=1 SV=1	10	12	10	0.205367	0.35966	0.0402	small	0.530205	0.272235	0.0815818	-0.135449	0.250263	0.384676	small	small	medium	1.13829	1.21879	0.933955	0.112905	0.887095	NA	NA	NA	NA	NA	NA	NA	NA	NA	NA	NA	NA	quantitative
Q9Y2S7	Polymerase delta-interacting protein 2 OS=Homo sapiens OX=9606 GN=POLDIP2 PE=1 SV=1	10	12	10	0.205367	0.35966	0.0402	small	0.262156	0.0821967	0.467065	-0.243809	-0.402597	-0.157121	small	medium	small	0.740363	0.945556	0.782992	0.969171	0.030829	NA	NA	NA	NA	NA	NA	NA	NA	NA	NA	NA	NA	quantitative
Q9NRV9	Heme-binding protein 1 OS=Homo sapiens OX=9606 GN=HEBP1 PE=1 SV=1	10	12	10	0.205387	0.35966	0.0402	small	0.340112	0.428559	0.080906	0.206785	-0.179536	-0.385578	small	small	medium	0.862773	0.725421	1.18934	0.755572	0.244428	NA	NA	NA	NA	NA	NA	NA	NA	NA	NA	NA	NA	quantitative
Q9NR28	Diablo homolog, mitochondrial OS=Homo sapiens OX=9606 GN=DIABLO PE=1 SV=1	10	12	10	0.205543	0.35966	0.04014	small	0.184457	0.754049	0.101774	0.289853	-0.0707244	-0.360284	small	negligible	medium	0.944709	0.85634	1.10319	0.595705	0.404295	NA	NA	NA	NA	NA	NA	NA	NA	NA	NA	NA	NA	quantitative
P50990	T-complex protein 1 subunit theta OS=Homo sapiens OX=9606 GN=CCT8 PE=1 SV=4	10	12	10	0.205913	0.36003	0.04002	small	0.0802603	0.388324	0.376673	-0.386445	-0.195839	0.191417	medium	small	small	0.879164	1.16106	0.757206	0.796887	0.203113	NA	NA	NA	NA	NA	NA	NA	NA	NA	NA	NA	NA	quantitative
P26006	Integrin alpha-3 OS=Homo sapiens OX=9606 GN=ITGA3 PE=1 SV=5	10	12	10	0.206323	0.36047	0.03988	small	0.086506	0.547812	0.263967	0.378292	0.13599	-0.242865	medium	small	small	1.09499	0.821928	1.33222	0.301847	0.698153	NA	NA	NA	NA	NA	NA	NA	NA	NA	NA	NA	NA	quantitative
P49720	Proteasome subunit beta type-3 OS=Homo sapiens OX=9606 GN=PSMB3 PE=1 SV=2	10	12	10	0.207734	0.362379	0.03941	small	0.157193	0.104069	0.76587	0.3096	0.37524	0.0640863	medium	medium	negligible	1.04833	0.950345	1.1031	0.0417864	0.958214	NA	NA	NA	NA	NA	NA	NA	NA	NA	NA	NA	NA	quantitative
Q9UBG0	C-type mannose receptor 2 OS=Homo sapiens OX=9606 GN=MRC2 PE=1 SV=2	10	12	10	0.207734	0.362379	0.03941	small	0.157193	0.104069	0.76587	0.3096	0.37524	0.0640863	medium	medium	negligible	1.62294	0.869385	1.86676	0.0483458	0.951654	NA	NA	NA	NA	NA	NA	NA	NA	NA	NA	NA	NA	quantitative
P02654	Apolipoprotein C-I OS=Homo sapiens OX=9606 GN=APOC1 PE=1 SV=1	10	12	10	0.209314	0.364855	0.03889	small	0.642004	0.224909	0.0880998	-0.100164	0.277276	0.376292	small	small	medium	7.58069	10.9745	0.690755	0.112905	0.887095	NA	NA	NA	NA	NA	NA	NA	NA	NA	NA	NA	NA	quantitative
P11279	Lysosome-associated membrane glycoprotein 1 OS=Homo sapiens OX=9606 GN=LAMP1 PE=1 SV=3	10	12	10	0.210108	0.3655	0.03863	small	0.19016	0.0949773	0.648037	0.286015	0.385959	0.098346	small	medium	negligible	1.15346	1.07545	1.07254	0.0417864	0.958214	NA	NA	NA	NA	NA	NA	NA	NA	NA	NA	NA	NA	quantitative
Q14247	Src substrate cortactin OS=Homo sapiens OX=9606 GN=CTTN PE=1 SV=2	10	12	10	0.210327	0.3655	0.03856	small	0.0860002	0.501476	0.295035	-0.378934	-0.152204	0.22736	medium	small	small	0.911541	1.29919	0.701624	0.755572	0.244428	NA	NA	NA	NA	NA	NA	NA	NA	NA	NA	NA	NA	quantitative
Q96PU8	Protein quaking OS=Homo sapiens OX=9606 GN=QKI PE=1 SV=1	10	12	10	0.210327	0.3655	0.03856	small	0.801358	0.109104	0.151612	0.0541334	0.369638	0.313974	negligible	medium	medium	1.455	1.33337	1.09122	0.0483458	0.951654	NA	NA	NA	NA	NA	NA	NA	NA	NA	NA	NA	NA	quantitative
Q96LJ7	Dehydrogenase/reductase SDR family member 1 OS=Homo sapiens OX=9606 GN=DHRS1 PE=1 SV=1	10	12	10	0.210327	0.3655	0.03856	small	0.151612	0.109104	0.801358	-0.313974	-0.369638	-0.0541334	medium	medium	negligible	0.554744	1.91635	0.289479	0.948079	0.0519214	NA	NA	NA	NA	NA	NA	NA	NA	NA	NA	NA	NA	quantitative
P21291	Cysteine and glycine-rich protein 1 OS=Homo sapiens OX=9606 GN=CSRP1 PE=1 SV=3	10	12	10	0.210746	0.365668	0.03842	small	0.112314	0.828359	0.169442	-0.349135	-0.0489191	0.300419	medium	negligible	medium	0.885581	1.34367	0.659074	0.595705	0.404295	NA	NA	NA	NA	NA	NA	NA	NA	NA	NA	NA	NA	quantitative
P22694	cAMP-dependent protein kinase catalytic subunit beta OS=Homo sapiens OX=9606 GN=PRKACB PE=1 SV=2	10	12	10	0.210746	0.365668	0.03842	small	0.169442	0.828359	0.112314	0.300419	-0.0489191	-0.349135	medium	negligible	medium	0.929233	0.595213	1.56118	0.595705	0.404295	NA	NA	NA	NA	NA	NA	NA	NA	NA	NA	NA	NA	quantitative
P62244	40S ribosomal protein S15a OS=Homo sapiens OX=9606 GN=RPS15A PE=1 SV=2	10	12	10	0.211065	0.365943	0.03832	small	0.0853301	0.262625	0.560987	0.379788	0.255453	-0.125393	medium	small	small	1.28103	0.955622	1.34051	0.141681	0.858319	NA	NA	NA	NA	NA	NA	NA	NA	NA	NA	NA	NA	quantitative
Q9BUH6	Protein PAXX OS=Homo sapiens OX=9606 GN=PAXX PE=1 SV=2	10	12	10	0.212027	0.366767	0.038	small	0.0911813	0.580477	0.254147	-0.372511	-0.124988	0.24804	medium	small	small	0.960014	1.27308	0.754089	0.698153	0.301847	NA	NA	NA	NA	NA	NA	NA	NA	NA	NA	NA	NA	quantitative
Q6NZI2	Caveolae-associated protein 1 OS=Homo sapiens OX=9606 GN=CAVIN1 PE=1 SV=1	10	12	10	0.212328	0.366767	0.0379	small	0.833962	0.169324	0.102979	0.0450958	-0.315172	-0.358963	negligible	medium	medium	0.1116	0.327269	0.341003	0.91686	0.0831399	NA	NA	NA	NA	NA	NA	NA	NA	NA	NA	NA	NA	quantitative
Q14956	Transmembrane glycoprotein NMB OS=Homo sapiens OX=9606 GN=GPNMB PE=1 SV=2	10	12	10	0.212509	0.366767	0.03785	small	0.146167	0.114309	0.837239	0.318367	0.364067	0.0441926	medium	medium	negligible	1.4427	1.08639	1.32798	0.063919	0.936081	NA	NA	NA	NA	NA	NA	NA	NA	NA	NA	NA	NA	quantitative
Q86Y39	NADH dehydrogenase [ubiquinone] 1 alpha subcomplex subunit 11 OS=Homo sapiens OX=9606 GN=NDUFA11 PE=1 SV=3	10	12	10	0.212509	0.366767	0.03785	small	0.837239	0.114309	0.146167	-0.0441926	-0.364067	-0.318367	negligible	medium	medium	0.786754	0.722848	1.08841	0.940299	0.0597009	NA	NA	NA	NA	NA	NA	NA	NA	NA	NA	NA	NA	quantitative
Q9P2K5	Myelin expression factor 2 OS=Homo sapiens OX=9606 GN=MYEF2 PE=1 SV=3	10	12	10	0.21257	0.366767	0.03783	small	0.442664	0.339077	0.0833117	0.165946	-0.217351	-0.382397	small	small	medium	0.852548	0.782829	1.08906	0.842211	0.157789	NA	NA	NA	NA	NA	NA	NA	NA	NA	NA	NA	NA	quantitative
Q9UMY4	Sorting nexin-12 OS=Homo sapiens OX=9606 GN=SNX12 PE=1 SV=3	10	12	10	0.21267	0.366767	0.03779	small	0.162265	0.866112	0.117864	0.305732	-0.0380358	-0.34361	medium	negligible	medium	0.954474	0.847298	1.12649	0.555048	0.444952	NA	NA	NA	NA	NA	NA	NA	NA	NA	NA	NA	NA	quantitative
Q07021	Complement component 1 Q subcomponent-binding protein, mitochondrial OS=Homo sapiens OX=9606 GN=C1QBP PE=1 SV=1	10	12	10	0.212993	0.366767	0.03769	small	0.0854269	0.457363	0.328433	-0.379664	-0.168435	0.211927	medium	small	small	1.09093	1.50317	0.72575	0.755572	0.244428	NA	NA	NA	NA	NA	NA	NA	NA	NA	NA	NA	NA	quantitative
P19827	Inter-alpha-trypsin inhibitor heavy chain H1 OS=Homo sapiens OX=9606 GN=ITIH1 PE=1 SV=3	10	12	10	0.212993	0.366767	0.03769	small	0.0854269	0.457363	0.328433	0.379664	0.168435	-0.211927	medium	small	small	1.22431	0.738209	1.65848	0.233694	0.766306	NA	NA	NA	NA	NA	NA	NA	NA	NA	NA	NA	NA	quantitative
O75191	Xylulose kinase OS=Homo sapiens OX=9606 GN=XYLB PE=1 SV=3	10	12	10	0.212993	0.366767	0.03769	small	0.0854269	0.457363	0.328433	0.379664	0.168435	-0.211927	medium	small	small	1.72655	0.790526	2.18405	0.213031	0.786969	NA	NA	NA	NA	NA	NA	NA	NA	NA	NA	NA	NA	quantitative
Q00839	Heterogeneous nuclear ribonucleoprotein U OS=Homo sapiens OX=9606 GN=HNRNPU PE=1 SV=6	10	12	10	0.214511	0.369102	0.0372	small	0.101457	0.70035	0.208768	-0.360634	-0.0869122	0.274082	medium	negligible	small	0.947132	1.0513	0.900916	0.685981	0.314019	NA	NA	NA	NA	NA	NA	NA	NA	NA	NA	NA	NA	quantitative
Q9UFN0	Protein NipSnap homolog 3A OS=Homo sapiens OX=9606 GN=NIPSNAP3A PE=1 SV=2	10	12	10	0.215488	0.36956	0.03689	small	0.906577	0.155771	0.111702	-0.0252403	0.325868	0.349758	negligible	medium	medium	1.24854	1.21056	1.03137	0.0779694	0.922031	NA	NA	NA	NA	NA	NA	NA	NA	NA	NA	NA	NA	quantitative
P08572	Collagen alpha-2(IV) chain OS=Homo sapiens OX=9606 GN=COL4A2 PE=1 SV=4	10	12	10	0.21559	0.36956	0.03685	small	0.142012	0.980789	0.135676	0.321808	-0.00543103	-0.327217	medium	negligible	medium	0.767393	0.586455	1.30853	0.47241	0.52759	NA	NA	NA	NA	NA	NA	NA	NA	NA	NA	NA	NA	quantitative
Q07507	Dermatopontin OS=Homo sapiens OX=9606 GN=DPT PE=1 SV=2	10	12	10	0.21559	0.36956	0.03685	small	0.142012	0.980789	0.135676	0.321808	-0.00543103	-0.327217	medium	negligible	medium	1.17384	0.774656	1.51531	0.486197	0.513803	NA	NA	NA	NA	NA	NA	NA	NA	NA	NA	NA	NA	quantitative
Q9BU61	NADH dehydrogenase [ubiquinone] 1 alpha subcomplex assembly factor 3 OS=Homo sapiens OX=9606 GN=NDUFAF3 PE=1 SV=1	10	12	10	0.21559	0.36956	0.03685	small	0.9099	0.125243	0.135676	-0.0243385	-0.353017	-0.327217	negligible	medium	medium	0.623213	0.786203	0.792687	0.944296	0.0557041	NA	NA	NA	NA	NA	NA	NA	NA	NA	NA	NA	NA	quantitative
Q99584	Protein S100-A13 OS=Homo sapiens OX=9606 GN=S100A13 PE=1 SV=1	10	12	10	0.21559	0.36956	0.03685	small	0.142012	0.980789	0.135676	0.321808	-0.00543103	-0.327217	medium	negligible	medium	1.11085	0.800724	1.38731	0.513803	0.486197	NA	NA	NA	NA	NA	NA	NA	NA	NA	NA	NA	NA	quantitative
Q96DG6	Carboxymethylenebutenolidase homolog OS=Homo sapiens OX=9606 GN=CMBL PE=1 SV=1	10	12	10	0.215917	0.369842	0.03675	small	0.282525	0.0867417	0.455286	-0.233456	-0.396444	-0.161346	small	medium	small	0.593255	1.04935	0.565354	0.958214	0.0417864	NA	NA	NA	NA	NA	NA	NA	NA	NA	NA	NA	NA	quantitative
Q8TCD5	5'(3')-deoxyribonucleotidase, cytosolic type OS=Homo sapiens OX=9606 GN=NT5C PE=1 SV=2	10	12	10	0.21647	0.370509	0.03657	small	0.0891931	0.253246	0.592563	-0.374938	-0.260652	0.115365	medium	small	small	0.748362	1.01589	0.736655	0.873276	0.126724	NA	NA	NA	NA	NA	NA	NA	NA	NA	NA	NA	NA	quantitative
[truncated: 1,219 more rows]
