# Supplementary material for: Biopsy proteome-based classification of T cell-mediated kidney allograft rejection
Source: J Transl Med. 2025 Oct 21;23:1139. doi: 10.1186/s12967-025-07116-8 (PMC12539011; doi:10.1186/s12967-025-07116-8)
Supplement: Supplementary file 5 — Supplementary Material 5 [file 12967_2025_7116_MOESM5_ESM.xlsx]

## Sheet: Arkusz1
O00170
P09651
P42126
A0A0A0MRZ8
P19823
P68431
P01859
P28065
Q9ULZ3
P60983
P63218
Q8WU39
P59998
P21549
A0A0C4DH25
Q9NP81
P56199
P46940
P08579
P07357
P01871
P83881
Q6P4A8
P0DOX8
P31146
P62910
P24821
Q96K17
P28062
P11215
P01834
P01024
Q9UI08
Q9UJU6
O15511
P22059
P29590
Q9H299
Q9H074
P50552
P01889
O75368
P02747
Q9HAV0
Q9NZ08
P04229
O15143
P42677
Q9Y6W5
Q14005
Q92882
Q6FI13
P14317
P13746
P42167
Q9UBX5
Q9NUV9
Q15121
P26447
Q14624
P13796
P40306
P20339
Q9Y3Z3
P01009
Q12907
O15144
P02746
P61225
P09382
O43809
P42224
P19971
P62328
A0A087WW87
P08571
P0DOX2
Q53EL6
P58876
Q86VB7
